# Supplementary material for: GluN2D-mediated excitatory drive onto medial prefrontal cortical PV+ fast-spiking inhibitory interneurons
Source: PLoS One. 2020 Jun 4;15(6):e0233895. doi: 10.1371/journal.pone.0233895 (PMC7272025; doi:10.1371/journal.pone.0233895)
Supplement: S1 Table — (XLSX) [file pone.0233895.s001.xlsx]

## Sheet: all data
Ensembl ID	Symbol	592-aggLCM	592-slide	592-pyr	970-aggLCM	970-slide	970-pyr	1086-aggLCM	1086-slide	1086-pyr	1307-aggLCM	1307-slide	1307-pyr	foldChange	log2FoldChange	pval	padj	cmpr	foldChange	log2FoldChange	pval	padj	cmpr	foldChange	log2FoldChange	pval	padj	cmpr
ENSG00000121410	A1BG	0	3.6376	2.15862	0	0.685045	0	0	1.35226	1.28513	0	1.73155	0	0.0198575	-5.65417	0.00103399	0.00401641	PV_vs_slide	0.489289	-1.03124	0.479969	0.779615	pyr_vs_slide	0.0405844	-4.62293	0.0090951	0.0306647	PV_vs_pyr
ENSG00000268895	A1BG-AS1	0	1.32079	3.72824	0	1.45697	1.99748	0	1.36111	4.13133	0	3.07307	0.32942	0.00922054	-6.76093	1.46264e-07	1.45911e-06	PV_vs_slide	1.08586	0.118841	0.883313	0.972935	pyr_vs_slide	0.00849145	-6.87977	1.12703e-07	1.36067e-06	PV_vs_pyr
ENSG00000148584	A1CF	0	0	0	0	0	0.03004	0	0	0.272347	0	0	0	1	0	1	NA	PV_vs_slide	8.97299	3.16559	0.405937	NA	pyr_vs_slide	0.206667	-2.27462	0.550396	NA	PV_vs_pyr
ENSG00000175899	A2M	0	13.3449	3.47371	132.543	22.1734	8.95799	20.4373	17.8037	7.55262	0	24.2034	4.9949	0.286032	-1.80575	0.210369	0.328856	PV_vs_slide	0.116211	-3.10518	0.0316822	0.168475	pyr_vs_slide	2.46132	1.29943	0.368941	0.544566	PV_vs_pyr
ENSG00000245105	A2M-AS1	0	1.11656	0	0	0.386293	0	37.0929	0.477452	0	0	0.62886	0	4.60466	2.20309	NA	NA	PV_vs_slide	1.20915e-06	-19.6576	NA	NA	pyr_vs_slide	3.80817e+06	21.8607	NA	NA	PV_vs_pyr
ENSG00000166535	A2ML1	0	0.911264	0	0	0.149365	0	0	0.584348	1.99324	0	0.099785	1.15705	0.0164432	-5.92637	0.000206893	0.000974623	PV_vs_slide	0.288694	-1.79239	0.180866	0.462623	pyr_vs_slide	0.0569571	-4.13398	0.0136445	0.0431007	PV_vs_pyr
ENSG00000256069	A2MP1	0	0	0	0	0.102927	0	0	0.037884	0	0	0	0	0.714432	-0.485131	0.898643	NA	PV_vs_slide	1.25497	0.327647	0.931446	NA	pyr_vs_slide	1	0	1	NA	PV_vs_pyr
ENSG00000128274	A4GALT	0.981839	0.256168	0	0	1.63242	0	0	0.486971	0	0	0.207229	0	0.593552	-0.752554	0.700855	0.796991	PV_vs_slide	0.0682606	-3.8728	0.0737459	0.277384	pyr_vs_slide	8.69538	3.12025	0.155126	0.289742	PV_vs_pyr
ENSG00000265544	AA06	0	0.564592	0	0	1.38472	0	0	1.23434	0	0	0.396312	0	0.0516704	-4.27452	0.0386787	0.0877458	PV_vs_slide	0.0907645	-3.46173	0.0940457	0.319605	pyr_vs_slide	1	0	1	NA	PV_vs_pyr
ENSG00000094914	AAAS	0	3.70637	0.579524	0	6.98302	1.77765	0	3.21425	4.46007	4.92048	3.67846	7.8299	0.229866	-2.12114	0.149445	0.254318	PV_vs_slide	0.745934	-0.42288	0.772412	0.938123	pyr_vs_slide	0.308158	-1.69826	0.251109	0.410036	PV_vs_pyr
ENSG00000081760	AACS	1.26344	10.9164	12.8134	5.52485	13.2638	25.7076	90.278	10.3405	22.5607	22.2453	11.5161	10.7344	1.09463	0.130441	0.881618	0.930315	PV_vs_slide	1.46943	0.555261	0.526278	0.815047	pyr_vs_slide	0.744931	-0.42482	0.627954	0.78416	PV_vs_pyr
ENSG00000250420	AACSP1	0	0	0	0	0.079826	0	0	0.059717	0	0	0	0	0.236624	-2.07933	0.577018	NA	PV_vs_slide	0.415649	-1.26656	0.73406	NA	pyr_vs_slide	1	0	1	NA	PV_vs_pyr
ENSG00000109576	AADAT	0	4.20067	0.536263	0	6.83683	4.63911	3.42598	3.79069	6.1478	0	2.22537	2.58377	0.0362411	-4.78623	1.84063e-06	1.44659e-05	PV_vs_slide	0.407408	-1.29545	0.137106	0.395261	pyr_vs_slide	0.0889555	-3.49077	0.000645427	0.00319671	PV_vs_pyr
ENSG00000103591	AAGAB	0	13.697	19.032	104.787	22.0369	34.0729	0.274584	13.4771	22.3782	5.50803	16.7339	28.3164	1.10047	0.138124	NA	NA	PV_vs_slide	1.79854	0.846827	NA	NA	pyr_vs_slide	0.61187	-0.708703	NA	NA	PV_vs_pyr
ENSG00000115977	AAK1	211.667	33.8073	60.714	269.425	48.2216	71.8936	171.422	27.4932	69.7623	118.927	43.2087	49.0213	1.95406	0.966473	0.00114409	0.00439188	PV_vs_slide	1.29981	0.378298	0.203828	0.493581	pyr_vs_slide	1.50334	0.588175	0.04817	0.118036	PV_vs_pyr
ENSG00000087884	AAMDC	0	3.78561	3.63255	0	4.64462	1.50453	0	1.6488	3.79868	10.0965	1.49754	0	0.954571	-0.0670759	0.968704	0.986233	PV_vs_slide	0.782013	-0.354735	0.837391	0.958204	pyr_vs_slide	1.22066	0.287659	0.868419	0.965897	PV_vs_pyr
ENSG00000127837	AAMP	51.0152	23.4944	63.1487	48.2177	31.0197	64.9341	255.671	27.1004	41.9387	188.423	30.9261	51.8164	3.04902	1.60834	9.70957e-07	8.09237e-06	PV_vs_slide	1.91935	0.940621	0.00455029	0.0465354	pyr_vs_slide	1.58856	0.667722	0.0432556	0.108862	PV_vs_pyr
ENSG00000131043	AAR2	0	1.28003	0.85426	0	2.02619	3.28454	1.02319	0.742957	2.06101	9.4776	1.5696	1.21856	0.966898	-0.0485651	NA	NA	PV_vs_slide	1.03756	0.0531952	NA	NA	pyr_vs_slide	0.931895	-0.10176	NA	NA	PV_vs_pyr
ENSG00000205002	AARD	0.265765	0.318376	0.930127	0	0.356047	0	2.6065	0.266377	1.28457	0.491103	0.84506	0.785068	0.26857	-1.89663	0.0779833	0.153326	PV_vs_slide	1.51126	0.59575	0.548787	0.830536	pyr_vs_slide	0.177713	-2.49238	0.0228238	0.0652991	PV_vs_pyr
ENSG00000090861	AARS1	209.389	58.9505	68.7502	202.563	66.5555	80.417	700.202	45.0833	118.016	223.832	58.99	88.3455	2.40884	1.26834	2.06196e-09	3.3045e-08	PV_vs_slide	1.98121	0.986385	3.39801e-06	0.000224661	pyr_vs_slide	1.21584	0.281955	0.183831	0.327064	PV_vs_pyr
ENSG00000124608	AARS2	0.487679	1.5102	1.01923	5.53086	2.24948	1.40726	1.28116	1.52856	0.915029	1.00852	1.27763	1.56527	0.715432	-0.483113	0.42671	0.553449	PV_vs_slide	0.74141	-0.431656	0.48232	0.781605	pyr_vs_slide	0.964961	-0.0514572	0.933877	1	PV_vs_pyr
ENSG00000266967	AARSD1	0	7.17202	9.81225	208.88	11.4315	17.1585	2.38284	8.93814	13.4494	0	8.20163	18.8752	1.38044	0.465129	NA	NA	PV_vs_slide	1.85419	0.890788	NA	NA	pyr_vs_slide	0.744499	-0.425659	NA	NA	PV_vs_pyr
ENSG00000157426	AASDH	0	1.50021	0.473869	4.10077	2.604	0.09733	0	1.59223	1.44234	0.111053	1.40783	0.181721	0.30932	-1.69283	0.218606	0.338596	PV_vs_slide	0.314123	-1.6706	0.228538	0.527599	pyr_vs_slide	0.984708	-0.0222317	0.987334	1	PV_vs_pyr
ENSG00000149313	AASDHPPT	0	27.0229	36.3336	291.355	34.7478	27.0654	36.7069	25.3332	45.1459	1.54558	30.1249	31.2346	0.572349	-0.805032	NA	NA	PV_vs_slide	1.40298	0.488499	NA	NA	pyr_vs_slide	0.407951	-1.29353	NA	NA	PV_vs_pyr
ENSG00000008311	AASS	0	3.1676	0.079522	0	4.04672	1.48026	0	3.28756	0	0.077117	2.88313	0.063797	0.00200005	-8.96575	7.76574e-11	1.7405e-09	PV_vs_slide	0.0470827	-4.40866	9.13943e-06	0.000493745	pyr_vs_slide	0.0424796	-4.55709	0.00136745	0.00611293	PV_vs_pyr
ENSG00000215458	AATBC	0	0.029533	0	0	0	0	0	0.050859	0	0	0	0	0.492795	-1.02094	0.787095	NA	PV_vs_slide	0.865637	-0.208165	0.956084	NA	pyr_vs_slide	1	0	1	NA	PV_vs_pyr
ENSG00000275700	AATF	0	9.77998	8.34749	0	12.3369	8.26263	33.8972	10.2337	12.2687	13.0079	8.54255	8.77054	0.741301	-0.431868	0.761034	0.843138	PV_vs_slide	0.891578	-0.165568	0.907227	0.978999	pyr_vs_slide	0.831449	-0.266301	0.851411	0.954207	PV_vs_pyr
ENSG00000181409	AATK	13.332	19.6013	9.02802	61.4122	17.9581	16.2153	0	14.3271	15.8702	64.8476	18.4693	7.50389	1.35957	0.443152	0.697921	0.794995	PV_vs_slide	0.872338	-0.19704	0.86307	0.966429	pyr_vs_slide	1.55854	0.640193	0.575273	0.738581	PV_vs_pyr
ENSG00000281376	ABALON	0	0.113141	0.128409	0	0.122262	0	0	0	0.605309	0	0.071181	0	0.178168	-2.48869	0.269649	0.395066	PV_vs_slide	2.43546	1.28419	0.540735	0.825114	pyr_vs_slide	0.0731558	-3.77288	0.0970625	NA	PV_vs_pyr
ENSG00000183044	ABAT	64.2723	25.3974	23.0072	94.8917	34.682	25.7463	263.771	29.5925	35.044	294.812	32.3969	34.6355	2.73899	1.45365	2.29848e-07	2.19667e-06	PV_vs_slide	0.894402	-0.161005	0.569102	0.843402	pyr_vs_slide	3.06238	1.61465	1.10252e-08	1.68646e-07	PV_vs_pyr
ENSG00000165029	ABCA1	0	1.23578	0.506172	0	0.79515	0.239077	1.43517	1.05044	0.207444	0.660004	0.555982	0.016913	0.432993	-1.20758	0.385026	0.512753	PV_vs_slide	0.286577	-1.803	0.197949	0.485958	pyr_vs_slide	1.51091	0.59542	0.671785	0.821183	PV_vs_pyr
ENSG00000154263	ABCA10	0	3.38272	0.568231	0	4.7063	0	0	3.16297	0	93.9089	3.37388	0.334852	4.9306	2.30176	NA	NA	PV_vs_slide	0.110309	-3.18038	NA	NA	pyr_vs_slide	44.6982	5.48214	NA	NA	PV_vs_pyr
ENSG00000251595	ABCA11P	0	2.29552	0.97673	37.1525	1.44011	0	0	1.1806	0.832526	0	1.30781	0.711701	2.29052	1.19568	NA	NA	PV_vs_slide	0.396992	-1.33282	NA	NA	pyr_vs_slide	5.76969	2.52849	NA	NA	PV_vs_pyr
ENSG00000144452	ABCA12	0	0.009567	0	0	0	0	0	0.017471	0	0	0.045246	0	0.169824	-2.55789	0.491012	NA	PV_vs_slide	0.298309	-1.74512	0.638455	NA	pyr_vs_slide	1	0	1	NA	PV_vs_pyr
ENSG00000179869	ABCA13	0	0.090837	0	0	0.12273	0	0	0.014421	0.154609	0	0	0	0.0992745	-3.33243	0.216025	0.335538	PV_vs_slide	0.665738	-0.586974	0.823917	0.953726	pyr_vs_slide	0.149119	-2.74546	0.326951	NA	PV_vs_pyr
ENSG00000238098	ABCA17P	0	1.32925	0	0	1.03671	0	0	0.13072	0	0	1.31771	0.22214	0.0151846	-6.04125	0.000117207	0.000589119	PV_vs_slide	0.0705227	-3.82577	0.0138851	0.0997564	pyr_vs_slide	0.215315	-2.21548	0.231943	0.386974	PV_vs_pyr
ENSG00000107331	ABCA2	10.7996	40.3959	13.5876	155.546	30.1538	49.5217	145.377	23.6764	24.2818	84.1652	27.9798	24.1086	0.558548	-0.840247	0.00739221	0.0219157	PV_vs_slide	0.578079	-0.790662	0.0119065	0.0895672	pyr_vs_slide	0.966214	-0.0495851	0.874962	0.969818	PV_vs_pyr
ENSG00000167972	ABCA3	83.8294	14.7409	35.7101	44.0278	18.1332	23.7384	64.7692	13.3298	28.1118	100.969	17.1358	21.024	3.51475	1.81342	3.30041e-05	0.000190566	PV_vs_slide	1.77064	0.824274	0.0595738	0.245287	pyr_vs_slide	1.98501	0.989149	0.0236855	0.0671549	PV_vs_pyr
ENSG00000198691	ABCA4	0	0.226892	1.29683	0	0.118181	0	0	0.082578	0	0	0.070656	0	0.0586847	-4.09087	0.0743804	0.147805	PV_vs_slide	2.53599	1.34255	0.518891	0.808861	pyr_vs_slide	0.0231408	-5.43342	0.0180546	0.0540907	PV_vs_pyr
ENSG00000154265	ABCA5	5.09439	13.5915	4.47901	26.359	19.916	10.0141	39.3221	10.8842	7.44682	6.68264	18.9117	11.1642	0.67582	-0.56529	0.323848	0.451023	PV_vs_slide	0.53617	-0.899239	0.117919	0.362441	pyr_vs_slide	1.26046	0.333949	0.562235	0.726576	PV_vs_pyr
ENSG00000154262	ABCA6	0	6.43953	0.111158	0	6.10887	0	0	4.54149	0.411292	5.02845	3.40904	0.532568	0.183827	-2.44358	0.162856	0.271017	PV_vs_slide	0.0907039	-3.46269	0.0513105	0.225024	pyr_vs_slide	2.02667	1.01911	0.568226	0.731798	PV_vs_pyr
ENSG00000064687	ABCA7	0.093351	2.49878	0.521239	8.62561	1.70622	4.72854	0	1.89422	2.93599	1.32355	0.903825	1.02952	2.92825	1.55004	0.195147	0.31044	PV_vs_slide	1.64718	0.720002	0.5496	0.830956	pyr_vs_slide	1.77773	0.830037	0.489613	0.658244	PV_vs_pyr
ENSG00000141338	ABCA8	0	19.2709	1.19403	1.3513	23.7588	3.75724	0	19.5881	0.076966	0.118946	11.3796	0.643716	0.0116522	-6.42326	2.36587e-09	3.72745e-08	PV_vs_slide	0.0528957	-4.24071	3.56428e-05	0.00144416	pyr_vs_slide	0.220286	-2.18255	0.0483776	0.11846	PV_vs_pyr
ENSG00000154258	ABCA9	0	5.50356	0	3.48654	4.70539	0	0	4.10776	0	63.4749	2.9768	0.058104	0.886242	-0.174227	0.920018	0.955579	PV_vs_slide	0.00904412	-6.7888	0.000696489	0.0126167	pyr_vs_slide	97.991	6.61458	0.000957958	0.0044825	PV_vs_pyr
ENSG00000231749	ABCA9-AS1	0	0	0	0	0	0	2.56452	0	0	0	0	0	10.3394	3.37008	0.368475	NA	PV_vs_slide	1	0	1	NA	pyr_vs_slide	3.17407	1.66633	0.656555	NA	PV_vs_pyr
ENSG00000085563	ABCB1	0	5.53894	0	0	6.16289	0.062291	0	5.80043	0	0	10.4589	0.079184	0.00128706	-9.60171	2.36974e-15	1.90529e-13	PV_vs_slide	0.00909676	-6.78043	1.77476e-10	5.00046e-08	pyr_vs_slide	0.141485	-2.82128	0.0553668	0.131269	PV_vs_pyr
ENSG00000135776	ABCB10	0	0.901462	0.970222	0	3.86283	5.61502	23.3459	1.33794	0.285812	0	2.03868	0.511923	2.43431	1.28352	NA	NA	PV_vs_slide	0.516303	-0.953709	NA	NA	pyr_vs_slide	4.71489	2.23722	NA	NA	PV_vs_pyr
ENSG00000073734	ABCB11	0	0.701825	1.49679	0	0.298075	0	0	0.171184	0	6.02784	0.480571	0	2.66803	1.41577	NA	NA	PV_vs_slide	0.0909697	-3.45847	NA	NA	pyr_vs_slide	29.3288	4.87424	NA	NA	PV_vs_pyr
ENSG00000005471	ABCB4	0	0.074109	4.87637	0	1.38133	0	0	0.405615	0	0	0.031773	0	0.0360804	-4.79264	0.0424496	0.0946902	PV_vs_slide	1.19155	0.252835	0.907056	0.978999	pyr_vs_slide	0.0302804	-5.04547	0.0341567	0.0902311	PV_vs_pyr
ENSG00000004846	ABCB5	0.033328	0.08694	0	0	0.240972	0	0.152573	0.014629	0	0	0.047705	0	0.520211	-0.942832	0.590461	0.705344	PV_vs_slide	0.129501	-2.94897	0.125544	0.375503	pyr_vs_slide	4.01705	2.00614	0.315508	NA	PV_vs_pyr
ENSG00000115657	ABCB6	0	3.70001	10.2336	59.6234	4.25716	8.60224	0	3.95625	15.4533	1.79404	3.32367	4.03159	0.465954	-1.10174	0.36628	0.494022	PV_vs_slide	1.42759	0.513582	0.672897	0.89567	pyr_vs_slide	0.326392	-1.61532	0.18607	0.329841	PV_vs_pyr
ENSG00000131269	ABCB7	8.8429	4.99596	5.28812	2.96819	2.98518	3.03773	10.539	4.9014	4.80517	0	2.59214	4.43412	0.60307	-0.729603	0.432511	0.559371	PV_vs_slide	0.835306	-0.259623	0.780427	0.942061	pyr_vs_slide	0.721975	-0.46998	0.615579	0.77433	PV_vs_pyr
ENSG00000197150	ABCB8	0	5.32349	3.89972	1.86741	8.67361	6.11431	28.6311	8.78527	2.33894	2.45137	5.82079	5.91948	0.349424	-1.51695	0.0905762	0.172673	PV_vs_slide	0.763935	-0.388479	0.663984	0.891722	pyr_vs_slide	0.4574	-1.12847	0.211212	0.3618	PV_vs_pyr
ENSG00000150967	ABCB9	233.249	5.2428	7.29624	62.3427	5.56185	4.47158	0	3.85499	10.7426	128.238	6.66692	3.86623	4.94445	2.30581	0.0418203	0.093606	PV_vs_slide	1.52269	0.606623	0.593269	0.856678	pyr_vs_slide	3.24718	1.69919	0.134278	0.260048	PV_vs_pyr
ENSG00000103222	ABCC1	39.3969	1.23454	2.58879	22.0749	0.694059	0.09775	77.675	1.93367	3.14237	57.9177	1.42238	3.74715	9.0786	3.18247	8.05001e-05	0.000421995	PV_vs_slide	2.00088	1.00063	0.220883	0.517643	pyr_vs_slide	4.53731	2.18184	0.00717615	0.0251876	PV_vs_pyr
ENSG00000124574	ABCC10	0	4.46002	0.15408	0	5.90037	1.90672	0	2.8191	1.81732	5.73215	1.6729	0.247833	1.16593	0.221486	NA	NA	PV_vs_slide	0.401072	-1.31807	NA	NA	pyr_vs_slide	2.90705	1.53955	NA	NA	PV_vs_pyr
ENSG00000121270	ABCC11	0	0.359426	0	0	0.38803	0	0	0.088484	0	0	0.018308	0	0.0715404	-3.8051	0.101755	0.189397	PV_vs_slide	0.125668	-2.99231	0.198146	NA	pyr_vs_slide	1	0	1	NA	PV_vs_pyr
ENSG00000140798	ABCC12	0	1.25943	1.20724	0	1.4718	0.217192	0	0.958321	0.181897	0	1.51608	0.805509	0.00982069	-6.66996	3.53074e-07	3.23548e-06	PV_vs_slide	0.940112	-0.0890952	0.91677	0.980717	pyr_vs_slide	0.0104463	-6.58086	6.63946e-07	6.78412e-06	PV_vs_pyr
ENSG00000243064	ABCC13	0	0.067795	0	0	0	0	0	0.075881	0	0	0	0	0.364768	-1.45495	0.698391	NA	PV_vs_slide	0.640746	-0.642177	0.864203	NA	pyr_vs_slide	1	0	1	NA	PV_vs_pyr
ENSG00000023839	ABCC2	0	0.134756	0	0	0.477202	0	0	0.384678	0	0	0.010972	0.030641	0.0620051	-4.01147	0.0350002	0.0807032	PV_vs_slide	0.179576	-2.47733	0.192904	0.480094	pyr_vs_slide	0.345286	-1.53414	0.472679	NA	PV_vs_pyr
ENSG00000108846	ABCC3	0	0.687163	0	0	0.900682	0	0	0.308338	0	0	0.740371	0	0.0362612	-4.78543	0.00984826	0.0279803	PV_vs_slide	0.0636967	-3.97264	0.0321366	0.17007	pyr_vs_slide	1	0	1	1	PV_vs_pyr
ENSG00000125257	ABCC4	0	2.51779	0	0	3.21409	0.146754	0	1.37508	0.434802	0	0.801346	0	0.00476453	-7.71345	1.53951e-08	1.97794e-07	PV_vs_slide	0.0681305	-3.87556	0.000332103	0.00751701	pyr_vs_slide	0.0699324	-3.8379	0.00965625	0.0322247	PV_vs_pyr
ENSG00000114770	ABCC5	212.568	9.06842	48.1847	7.34188	8.7867	12.7264	180.014	11.4745	15.6221	85.7432	10.3902	18.4078	1.36765	0.451704	0.408594	0.536247	PV_vs_slide	1.50755	0.592209	0.2792	0.589927	pyr_vs_slide	0.907202	-0.140505	0.797483	0.914425	PV_vs_pyr
ENSG00000091262	ABCC6	0	0.078655	0.319883	0	0.025845	0	0	0.101128	0	0.218543	0.015054	0	0.581335	-0.782557	0.693619	0.791207	PV_vs_slide	0.965001	-0.0513973	0.979446	0.995512	pyr_vs_slide	0.602419	-0.73116	0.727691	NA	PV_vs_pyr
ENSG00000256340	ABCC6P1	0	0.127843	0	0	0	0	0	0	0	0	0	0	0.640692	-0.642298	0.865789	NA	PV_vs_slide	1.12543	0.17048	0.96422	NA	pyr_vs_slide	1	0	1	NA	PV_vs_pyr
ENSG00000255277	ABCC6P2	0	0	0	0	0	0	0	0.642648	0	0	0	0	0.204955	-2.28662	0.538924	NA	PV_vs_slide	0.360019	-1.47385	0.692078	NA	pyr_vs_slide	1	0	1	NA	PV_vs_pyr
ENSG00000006071	ABCC8	63.0803	7.15074	6.38136	1.00832	8.91641	17.0751	57.1204	4.48035	9.79974	194.912	4.89483	7.91862	2.54183	1.34587	0.168986	0.278564	PV_vs_slide	0.900876	-0.150599	0.878048	0.971448	pyr_vs_slide	2.82151	1.49647	0.127209	0.249651	PV_vs_pyr
ENSG00000069431	ABCC9	0	2.81227	0.359091	0	2.81957	0.419269	0.378663	2.43996	0.226894	0.069752	2.43003	0.340559	0.0276215	-5.17806	1.42052e-08	1.8451e-07	PV_vs_slide	0.132304	-2.91808	0.00083468	0.014273	pyr_vs_slide	0.208774	-2.25999	0.015566	0.0478648	PV_vs_pyr
ENSG00000101986	ABCD1	0	0.485829	0.064079	0	0.241917	0.619369	0	0.509884	0.060406	0	0.194269	0.980459	0.0185043	-5.75599	3.0294e-05	0.000176477	PV_vs_slide	0.683116	-0.549797	0.58219	0.850192	pyr_vs_slide	0.0270881	-5.2062	0.000240755	0.00135601	PV_vs_pyr
ENSG00000173208	ABCD2	0	2.15833	2.53594	0	1.84896	1.50883	11.332	2.13245	2.7369	0	2.36465	2.79485	0.734819	-0.444539	NA	NA	PV_vs_slide	1.08436	0.116844	NA	NA	pyr_vs_slide	0.677652	-0.561383	NA	NA	PV_vs_pyr
ENSG00000117528	ABCD3	0	7.25963	2.48076	121.311	6.62378	6.46797	0.640039	4.93849	3.81554	0	5.32479	3.33396	0.429325	-1.21986	NA	NA	PV_vs_slide	0.725066	-0.463815	NA	NA	pyr_vs_slide	0.592119	-0.756041	NA	NA	PV_vs_pyr
ENSG00000119688	ABCD4	0	11.3415	2.40044	0	7.17174	2.2017	7.65576	4.26787	3.47577	31.7986	5.20379	5.39272	1.35698	0.440404	NA	NA	PV_vs_slide	0.316628	-1.65914	NA	NA	pyr_vs_slide	4.28574	2.09954	NA	NA	PV_vs_pyr
ENSG00000164163	ABCE1	0	8.44141	7.18285	5.16389	10.1169	11.4645	16.4933	7.05415	20.1054	0	10.8148	11.3225	0.476311	-1.07002	NA	NA	PV_vs_slide	1.23684	0.306656	NA	NA	pyr_vs_slide	0.385104	-1.37668	NA	NA	PV_vs_pyr
ENSG00000204574	ABCF1	0	7.90066	5.56541	5.53014	6.21953	3.68936	0	6.2266	10.8922	2.46513	2.29605	14.5495	0.268586	-1.89654	0.124817	0.221906	PV_vs_slide	1.4786	0.564229	0.646597	0.883303	pyr_vs_slide	0.181649	-2.46077	0.0466471	0.115167	PV_vs_pyr
ENSG00000285292	ABCF2	0.427093	7.13902	17.7721	10.7445	9.53729	12.742	22.7612	6.59253	9.54727	0	7.69088	17.2902	0.587112	-0.768292	0.498535	0.62224	PV_vs_slide	1.84183	0.881138	0.437082	0.745779	pyr_vs_slide	0.318766	-1.64943	0.146477	0.27795	PV_vs_pyr
ENSG00000033050	ABCF2	19.6097	6.90112	4.04094	0.86325	4.68688	3.59834	3.16672	4.62215	6.97091	18.3265	2.16902	3.60345	0.772811	-0.371812	0.513102	0.635528	PV_vs_slide	1.77513	0.827923	0.144142	0.406563	pyr_vs_slide	0.435356	-1.19973	0.0355645	0.0931996	PV_vs_pyr
ENSG00000161204	ABCF3	62.6259	13.6115	29.213	91.5727	18.914	23.0069	3.94669	9.795	21.7559	19.1198	17.6843	23.7301	1.79235	0.841849	0.3003	0.42699	PV_vs_slide	1.77525	0.828019	0.308886	0.62473	pyr_vs_slide	1.00963	0.01383	0.98644	1	PV_vs_pyr
ENSG00000160179	ABCG1	8.84981	4.04079	0.327477	4.62393	4.95049	3.61943	41.6542	2.32969	2.28501	13.834	2.76071	1.95346	1.61375	0.690419	0.39444	0.522523	PV_vs_slide	0.525925	-0.92707	0.259748	0.56692	pyr_vs_slide	3.06841	1.61749	0.0493532	0.120224	PV_vs_pyr
ENSG00000118777	ABCG2	0	5.7963	1.7515	0	6.07209	0	0	2.55614	0	0	5.29654	0.298797	0.0015498	-9.3337	1.34909e-09	2.25462e-08	PV_vs_slide	0.058313	-4.10004	0.000699957	0.0126545	pyr_vs_slide	0.0265773	-5.23366	0.000935747	0.00439306	PV_vs_pyr
ENSG00000172350	ABCG4	5.27145	1.93819	3.60497	173	2.48578	5.13351	0.301685	0.944609	3.15688	13.3678	1.81055	3.21301	6.74477	2.75377	0.00318285	0.0105961	PV_vs_slide	2.61375	1.38612	0.139336	0.399072	pyr_vs_slide	2.5805	1.36765	0.143359	0.273525	PV_vs_pyr
ENSG00000138075	ABCG5	0	0	0	0	0	0	0	0.055351	0	0	0	0	0.454064	-1.13903	0.762748	NA	PV_vs_slide	0.797601	-0.32626	0.931096	NA	pyr_vs_slide	1	0	1	NA	PV_vs_pyr
ENSG00000143921	ABCG8	0	0.236969	0	0	0.232805	0	0	1.85312	0.181572	0	0.284051	0.957166	0.0078268	-6.99736	8.21571e-05	0.000429459	PV_vs_slide	0.335525	-1.57551	0.29175	0.604011	pyr_vs_slide	0.023327	-5.42186	0.00268048	0.0109181	PV_vs_pyr
ENSG00000143994	ABHD1	0	0.567441	0	0	0.778326	0	0	0.197256	0	0.052821	0.067961	0.41127	0.0441692	-4.50082	0.00598356	0.0182635	PV_vs_slide	0.17846	-2.48633	0.107532	0.344408	pyr_vs_slide	0.247501	-2.01449	0.273576	0.436792	PV_vs_pyr
ENSG00000144827	ABHD10	51.1556	16.3408	29.0698	8.31598	16.1802	36.4977	171.59	16.2325	38.7644	0	18.9059	30.7786	1.17993	0.238705	0.832529	0.896431	PV_vs_slide	2.02833	1.0203	0.366089	0.68344	pyr_vs_slide	0.581725	-0.781591	0.488908	0.65766	PV_vs_pyr
ENSG00000106077	ABHD11	0	1.98746	5.81664	11.7522	2.70301	4.40915	0	2.81692	3.67865	20.9828	2.60881	4.10754	1.43479	0.520835	0.675491	0.777312	PV_vs_slide	1.60618	0.683635	0.583814	0.851136	pyr_vs_slide	0.893289	-0.162801	0.896324	0.98654	PV_vs_pyr
ENSG00000100997	ABHD12	124.722	24.8131	58.1718	206.315	26.7702	21.8166	114.779	15.8569	25.7093	0.299253	32.3103	39.2373	2.09419	1.06639	0.258165	0.382556	PV_vs_slide	1.63071	0.705496	0.454793	0.760993	pyr_vs_slide	1.28422	0.360897	0.702168	0.843722	PV_vs_pyr
ENSG00000131969	ABHD12B	0	2.49074	8.13395	0	1.14478	0.654322	0	1.61011	2.07686	0	2.56724	1.48311	0.00873518	-6.83895	1.43572e-08	1.86229e-07	PV_vs_slide	1.15599	0.209128	0.755847	0.930992	pyr_vs_slide	0.00755645	-7.04807	6.84272e-09	1.1059e-07	PV_vs_pyr
ENSG00000139826	ABHD13	0.694673	2.19954	2.35976	0	2.85858	2.58589	0	2.06414	1.40056	0.927301	2.21216	2.14773	0.142273	-2.81327	0.011948	0.0329538	PV_vs_slide	0.885146	-0.176013	0.873694	0.969717	pyr_vs_slide	0.160734	-2.63726	0.0188041	0.0558741	PV_vs_pyr
ENSG00000248487	ABHD14A	0.42496	4.27936	12.4941	52.7586	4.16905	21.9926	4.95291	8.77945	12.7098	0	4.30148	18.3036	0.844589	-0.243678	0.828223	0.8933	PV_vs_slide	2.8513	1.51162	0.176934	0.456583	pyr_vs_slide	0.296212	-1.7553	0.118186	0.235638	PV_vs_pyr
ENSG00000114786	ABHD14A-ACY1	0	0.531047	0	3.79158	0.375373	2.13645	0	0.349594	0.227421	0	0.35979	0.456653	0.24494	-2.0295	0.188236	0.302064	PV_vs_slide	0.92677	-0.109717	0.940735	0.985915	pyr_vs_slide	0.264294	-1.91978	0.224863	0.378956	PV_vs_pyr
ENSG00000114779	ABHD14B	0	1.97663	0	5.0095	0.769329	0.653146	0	0.540963	0	0.752472	0.504526	0.579043	0.731767	-0.450544	0.764733	0.845249	PV_vs_slide	0.32594	-1.61732	0.300419	0.613569	pyr_vs_slide	2.2451	1.16678	0.458292	0.628416	PV_vs_pyr
ENSG00000168792	ABHD15	0	0.6034	0.067467	0	0.319698	1.06008	2.84528	0.104911	0.0636	1.18816	0.457855	0.155554	1.81304	0.858413	0.552724	0.67311	PV_vs_slide	0.840756	-0.250241	0.865083	0.967047	pyr_vs_slide	2.15644	1.10865	0.451629	0.622214	PV_vs_pyr
ENSG00000204427	ABHD16A	0	0.566658	1.45751	0	3.76396	7.03326	0	2.03564	10.6353	0	0.113169	12.3855	0.00896935	-6.80078	4.37767e-05	0.000244746	PV_vs_slide	5.33591	2.41574	0.0668278	0.262417	pyr_vs_slide	0.00168094	-9.21652	2.9585e-08	4.08124e-07	PV_vs_pyr
ENSG00000129968	ABHD17A	0	20.1494	19.5663	0	22.1257	17.4518	0.392177	13.6242	3.65334	27.7797	16.1556	10.693	0.164837	-2.60089	NA	NA	PV_vs_slide	0.671013	-0.575587	NA	NA	pyr_vs_slide	0.245653	-2.0253	NA	NA	PV_vs_pyr
ENSG00000107362	ABHD17B	1.9907	6.33541	2.7734	0	5.78927	2.86692	0	12.8723	7.08272	8.97417	5.65767	6.7728	0.452052	-1.14544	NA	NA	PV_vs_slide	0.636282	-0.652261	NA	NA	pyr_vs_slide	0.710458	-0.493179	NA	NA	PV_vs_pyr
ENSG00000136379	ABHD17C	0	2.69737	1.8339	0	3.35501	0.739215	0	1.62965	0.960491	0	1.18326	1.17115	0.00787794	-6.98797	8.60139e-10	1.51016e-08	PV_vs_slide	0.913655	-0.130278	0.812109	0.95197	pyr_vs_slide	0.00862244	-6.85769	2.69491e-09	4.79946e-08	PV_vs_pyr
ENSG00000164074	ABHD18	0	4.34524	3.18122	0	4.46809	0	0	3.09435	1.70782	0.680205	3.77665	1.04075	0.0943482	-3.40586	0.0326138	0.0761387	PV_vs_slide	0.286421	-1.80379	0.254561	0.561016	pyr_vs_slide	0.329404	-1.60207	0.318789	0.489923	PV_vs_pyr
ENSG00000140526	ABHD2	37.6729	14.4492	16.1695	65.2346	21.9653	17.5614	323.384	12.2549	33.695	8.63681	12.1934	24.4869	2.98232	1.57644	0.00097924	0.0038265	PV_vs_slide	1.18822	0.248797	0.603798	0.861614	pyr_vs_slide	2.50992	1.32764	0.00559674	0.0203575	PV_vs_pyr
ENSG00000158201	ABHD3	0	0.899724	0.96771	0	0.827742	0	0	0.819454	2.1464	0	0.579878	0.703151	0.0199309	-5.64885	0.000323755	0.00144453	PV_vs_slide	1.21893	0.28562	0.81616	0.953069	pyr_vs_slide	0.0163511	-5.93447	0.000184543	0.00107144	PV_vs_pyr
ENSG00000100439	ABHD4	0	1.3607	0.560841	0	1.43263	0.592993	0	1.45953	0.586389	0	1.91355	3.73134	0.0081676	-6.93587	3.57237e-08	4.17415e-07	PV_vs_slide	0.616455	-0.697933	0.371334	0.688879	pyr_vs_slide	0.0132493	-6.23794	1.08859e-06	1.06684e-05	PV_vs_pyr
ENSG00000011198	ABHD5	0	4.61377	0.090859	0.431345	3.42148	0.984972	0	2.46663	0.96162	11.0547	1.68215	1.28539	0.199761	-2.32365	0.0524689	0.112471	PV_vs_slide	0.151465	-2.72294	0.0260532	0.149808	pyr_vs_slide	1.31886	0.399287	0.747579	0.876329	PV_vs_pyr
ENSG00000163686	ABHD6	55.4749	8.94658	10.7118	35.974	8.166	4.9634	0	7.45135	8.96374	147.289	7.64749	9.61545	4.55548	2.1876	0.050509	0.109089	PV_vs_slide	1.56668	0.647711	0.563326	0.84017	pyr_vs_slide	2.90773	1.53989	0.169158	0.308405	PV_vs_pyr
ENSG00000127220	ABHD8	7.15834	5.40433	10.9291	0	6.62005	11.949	5.41591	4.08556	8.86337	6.20202	3.09796	5.742	0.739006	-0.436341	0.643803	0.751561	PV_vs_slide	1.84527	0.883831	0.348162	0.666413	pyr_vs_slide	0.400487	-1.32017	0.162501	0.299735	PV_vs_pyr
ENSG00000136754	ABI1	0	15.5106	25.0027	41.4321	15.2469	14.3076	23.5548	14.6706	9.43475	1.64948	14.2953	12.4026	0.995011	-0.0072154	0.994953	1	PV_vs_slide	0.996915	-0.00445709	0.996884	1	pyr_vs_slide	0.99809	-0.00275831	0.998073	1	PV_vs_pyr
ENSG00000138443	ABI2	274.421	50.499	38.7446	301.486	77.6316	59.2815	427.509	42.8172	42.32	49.0602	53.6511	70.5927	1.1882	0.248783	0.659125	0.763509	PV_vs_slide	0.969937	-0.0440378	0.937816	0.985046	pyr_vs_slide	1.22503	0.29282	0.604039	0.763991	PV_vs_pyr
ENSG00000108798	ABI3	0	0.492696	0	0	0.43587	0	0	0.167714	0	0	0.877563	0	0.0335219	-4.89875	0.0110044	0.0306854	PV_vs_slide	0.0588848	-4.08596	0.0339476	0.175875	pyr_vs_slide	1	0	1	1	PV_vs_pyr
ENSG00000154175	ABI3BP	0	5.0577	0	0	3.06853	0	0	2.38472	0	0	3.94703	0	0.00499017	-7.64669	1.3154e-08	1.72811e-07	PV_vs_slide	0.00876579	-6.8339	3.77714e-07	3.8727e-05	pyr_vs_slide	1	0	1	1	PV_vs_pyr
ENSG00000119328	ABITRAM	2.18173	3.07201	18.9505	0	9.38713	4.24316	0	1.29774	7.33333	1.07401	4.00415	2.46129	0.278904	-1.84216	0.0932491	0.176791	PV_vs_slide	1.24249	0.313234	0.772046	0.937865	pyr_vs_slide	0.224472	-2.15539	0.0508606	0.123123	PV_vs_pyr
ENSG00000097007	ABL1	0	4.85668	4.55819	10.991	3.161	2.15849	0	3.5865	1.64572	14.9606	3.42687	1.4194	1.33433	0.416115	0.780563	0.857178	PV_vs_slide	0.612805	-0.7065	0.636797	0.878187	pyr_vs_slide	2.17741	1.12261	0.453155	0.623679	PV_vs_pyr
ENSG00000143322	ABL2	41.5257	4.18936	4.76471	7.13047	5.34432	4.42909	5.12051	2.95508	2.74177	7.14076	3.83132	2.96793	1.73515	0.795064	0.0364874	0.083613	PV_vs_slide	0.956304	-0.064459	0.866492	0.967696	pyr_vs_slide	1.81444	0.859523	0.0250088	0.070159	PV_vs_pyr
ENSG00000099204	ABLIM1	77.8973	24.2464	9.52532	98.2512	29.0624	21.4592	114.209	27.9456	9.22303	6.64718	27.5485	15.5947	1.81407	0.859226	0.173747	0.284445	PV_vs_slide	0.466316	-1.10062	0.0824431	0.296342	pyr_vs_slide	3.8902	1.95985	0.00198507	0.00841012	PV_vs_pyr
ENSG00000163995	ABLIM2	52.9099	13.6299	26.1191	4.16285	14.7087	25.9225	0.286904	10.4129	22.9586	44.0907	12.4306	12.0031	1.57689	0.657081	0.526113	0.647644	PV_vs_slide	1.45293	0.538963	0.60331	0.861388	pyr_vs_slide	1.08532	0.118118	0.909339	0.996842	PV_vs_pyr
ENSG00000173210	ABLIM3	0	4.01219	3.0683	2.86082	7.04852	8.09698	13.1944	4.30663	10.7333	0.269904	4.26456	8.66367	0.261375	-1.9358	NA	NA	PV_vs_slide	0.747923	-0.419038	NA	NA	pyr_vs_slide	0.349468	-1.51677	NA	NA	PV_vs_pyr
ENSG00000175164	ABO	0	1.13053	0.181724	0	0.717714	0	0	0.837028	0	0	1.81198	0	0.00438622	-7.8328	2.133e-06	1.65708e-05	PV_vs_slide	0.0547748	-4.19034	0.00373652	0.0404437	pyr_vs_slide	0.0800774	-3.64246	0.0392649	0.100907	PV_vs_pyr
ENSG00000159842	ABR	6.93455	2.03523	0	36.44	3.90882	0	7.30908	1.42334	1.04803	92.9923	1.30174	5.53447	37.5018	5.22889	3.3193e-05	0.000191493	PV_vs_slide	4.21444	2.07534	0.10176	0.33486	pyr_vs_slide	8.89842	3.15355	0.0121124	0.039029	PV_vs_pyr
ENSG00000174429	ABRA	0	0.050598	0	0	0	0.523077	0	0	0	0	0	0	0.640701	-0.642276	0.865794	0.919386	PV_vs_slide	8.82878	3.14221	0.397039	NA	pyr_vs_slide	0.0725696	-3.78449	0.309912	NA	PV_vs_pyr
ENSG00000146386	ABRACL	0	5.43862	2.47764	0	5.38962	4.305	0	4.90344	3.67201	0	4.10331	2.15067	0.0071123	-7.13547	1.80102e-10	3.71973e-09	PV_vs_slide	0.612289	-0.707716	0.172407	0.451208	pyr_vs_slide	0.0116159	-6.42775	1.69463e-08	2.46772e-07	PV_vs_pyr
ENSG00000163322	ABRAXAS1	0	0.759788	0.426665	0	1.76144	1.02248	0	0.921184	0.123448	0	1.20895	3.0542	0.00946462	-6.72324	1.55163e-07	1.53879e-06	PV_vs_slide	0.368347	-1.44086	0.0916337	0.315625	pyr_vs_slide	0.0256948	-5.28238	6.69484e-05	0.000435484	PV_vs_pyr
ENSG00000165660	ABRAXAS2	0	3.87323	5.30342	26.2286	4.5225	6.02154	0	3.05778	3.40878	8.1447	3.85898	5.11499	1.29467	0.372587	0.789822	0.86421	PV_vs_slide	1.26861	0.343245	0.806204	0.95021	pyr_vs_slide	1.02055	0.0293421	0.983274	1	PV_vs_pyr
ENSG00000146109	ABT1	30.9776	0.660119	1.45259	0	1.29774	1.07293	0	0.828429	0.380378	0	0.9355	0.866458	6.03563	2.59351	NA	NA	PV_vs_slide	0.998991	-0.00145601	NA	NA	pyr_vs_slide	6.04173	2.59496	NA	NA	PV_vs_pyr
ENSG00000114626	ABTB1	8.77974	7.7275	9.683	0	11.6899	9.28338	0	5.81133	11.5844	0	6.68051	11.1142	0.0751013	-3.73502	0.00390096	0.0126258	PV_vs_slide	1.34575	0.428415	0.735414	0.921716	pyr_vs_slide	0.0558061	-4.16343	0.0013133	0.00590343	PV_vs_pyr
ENSG00000166016	ABTB2	0	0.662849	0.142332	0	1.16163	3.24829	0	0.822588	0.134169	0	0.522284	0.546437	0.00588	-7.40997	3.09259e-09	4.72897e-08	PV_vs_slide	0.446827	-1.16221	0.129673	0.382985	pyr_vs_slide	0.0131595	-6.24775	9.14368e-07	9.08656e-06	PV_vs_pyr
ENSG00000060971	ACAA1	0	12.8282	7.8437	34.8235	14.2026	13.294	20.1849	11.8059	9.28781	23.0443	13.2231	18.6879	0.68239	-0.551331	0.550999	0.671465	PV_vs_slide	1.1771	0.235234	0.799191	0.94855	pyr_vs_slide	0.579723	-0.786565	0.396172	0.569979	PV_vs_pyr
ENSG00000167315	ACAA2	0	6.64891	1.29908	0	3.3683	4.72656	0	5.52977	0.422247	0	5.29863	0.066902	0.00284939	-8.45513	2.86852e-09	4.42644e-08	PV_vs_slide	0.312553	-1.67783	0.0985697	0.328398	pyr_vs_slide	0.00911653	-6.7773	2.44202e-06	2.22065e-05	PV_vs_pyr
ENSG00000278540	ACACA	2.46001	0.0849	0.267674	7.75496	2.74196	1.64348	0	3.06285	4.13282	0	2.5952	4.77004	0.495926	-1.0118	0.508134	0.631072	PV_vs_slide	2.20805	1.14277	0.454108	0.760542	pyr_vs_slide	0.224599	-2.15458	0.158921	0.294953	PV_vs_pyr
ENSG00000076555	ACACB	6.23792	6.1368	4.12052	0	6.49093	0.937032	7.64893	4.33482	0.07017	2.61166	3.53559	3.14773	0.674225	-0.568697	0.628916	0.738651	PV_vs_slide	0.156733	-2.67362	0.0251972	0.146822	pyr_vs_slide	4.30173	2.10492	0.078451	0.17243	PV_vs_pyr
ENSG00000111271	ACAD10	0	3.99702	3.23654	8.67625	6.29383	4.70074	0	2.64002	6.24292	1.95815	3.11038	1.78324	0.194201	-2.36437	0.0449632	0.099151	PV_vs_slide	0.404473	-1.30588	0.266648	0.574446	pyr_vs_slide	0.480134	-1.05849	0.375913	0.551272	PV_vs_pyr
ENSG00000240303	ACAD11	33.8849	4.8533	1.98948	25.5064	9.85783	5.35813	44.316	5.34122	1.20691	8.73967	9.08669	3.39492	1.2993	0.377736	0.428676	0.555617	PV_vs_slide	0.485155	-1.04348	0.037157	0.185329	pyr_vs_slide	2.67812	1.42122	0.00468081	0.0175317	PV_vs_pyr
ENSG00000151498	ACAD8	0	4.83291	5.99663	13.3922	3.70602	8.33564	11.2541	5.63824	7.59983	0	4.88634	4.22563	0.989439	-0.0153173	0.990681	1	PV_vs_slide	1.31273	0.392576	0.764841	0.934368	pyr_vs_slide	0.753723	-0.407893	0.756221	0.883174	PV_vs_pyr
ENSG00000177646	ACAD9	0	11.5049	9.42551	106.528	9.76209	17.9744	60.7422	9.10234	7.41081	14.8308	9.27959	13.4831	2.23332	1.15919	0.307958	0.434902	PV_vs_slide	1.26094	0.334501	0.768961	0.936385	pyr_vs_slide	1.77115	0.824689	0.468881	0.638643	PV_vs_pyr
ENSG00000115361	ACADL	0	0.869719	0	0	1.07518	0	0	0.757657	0	1.3545	2.00477	0.21907	0.38256	-1.38624	NA	NA	PV_vs_slide	0.0568236	-4.13737	NA	NA	pyr_vs_slide	6.73242	2.75112	NA	NA	PV_vs_pyr
ENSG00000117054	ACADM	7.49851	15.3905	9.42969	0	16.238	11.711	0	9.96899	9.62293	0	13.8287	17.9525	0.0375903	-4.7335	6.29133e-05	0.000337665	PV_vs_slide	0.978145	-0.0318792	0.977602	0.994821	pyr_vs_slide	0.0384301	-4.70162	7.28189e-05	0.000470078	PV_vs_pyr
ENSG00000122971	ACADS	14.9545	0.669215	0	0	1.50546	0.654588	0	1.02633	1.69825	0	0.401195	0.758263	2.26848	1.18173	NA	NA	PV_vs_slide	0.619517	-0.690784	NA	NA	pyr_vs_slide	3.66169	1.87251	NA	NA	PV_vs_pyr
ENSG00000196177	ACADSB	39.7873	6.41045	6.99584	13.4601	7.37829	4.40144	21.9923	5.6159	1.34126	13.3813	6.81567	2.85354	2.73347	1.45073	0.0169428	0.0442998	PV_vs_slide	0.697513	-0.519709	0.39507	0.708879	pyr_vs_slide	3.91888	1.97044	0.00125509	0.00567928	PV_vs_pyr
ENSG00000072778	ACADVL	0	18.4118	14.3894	14.8968	20.5095	13.4052	17.0237	15.1999	8.41197	38.2766	15.9908	7.06179	0.225308	-2.15003	0.020694	0.052162	PV_vs_slide	0.631109	-0.664039	0.473488	0.774862	pyr_vs_slide	0.357004	-1.48599	0.111314	0.225237	PV_vs_pyr
ENSG00000157766	ACAN	0	0.631796	0.23847	9.64329	0.190843	0.226408	0.412863	0.060925	1.76016	8.27032	0.235391	0.211583	13.8586	3.79271	0.00512229	0.0160183	PV_vs_slide	1.25212	0.324378	0.814285	0.952614	pyr_vs_slide	11.068	3.46833	0.0114504	0.0372342	PV_vs_pyr
ENSG00000072818	ACAP1	0	0.912861	0	0	0.406866	4.02824	0	1.15585	0	0	0.105491	0	0.0699919	-3.83667	0.0353548	0.0814188	PV_vs_slide	0.347015	-1.52693	0.397069	0.710774	pyr_vs_slide	0.201697	-2.30974	0.258718	NA	PV_vs_pyr
ENSG00000114331	ACAP2	7.6513	29.289	18.5566	35.0672	35.7337	14.8319	62.2172	22.5765	13.5403	0	18.1647	12.3008	0.34118	-1.5514	0.141903	0.244536	PV_vs_slide	0.512685	-0.963855	0.361704	0.679659	pyr_vs_slide	0.665476	-0.58754	0.57901	0.741703	PV_vs_pyr
ENSG00000131584	ACAP3	20.3114	15.1743	14.7438	0	19.3083	9.39338	17.7214	9.32973	10.4999	53.0381	14.6905	14.7372	1.75387	0.810542	0.482619	0.607313	PV_vs_slide	0.750438	-0.414195	0.720127	0.916705	pyr_vs_slide	2.33713	1.22474	0.289412	0.455455	PV_vs_pyr
ENSG00000075239	ACAT1	15.4015	22.8934	19.3832	63.1508	28.6981	25.0992	0	16.351	33.2057	0	19.0373	25.6974	0.222058	-2.17099	0.075549	0.149628	PV_vs_slide	1.15474	0.207565	0.864557	0.966964	pyr_vs_slide	0.192302	-2.37856	0.0518257	0.124944	PV_vs_pyr
ENSG00000120437	ACAT2	23.5244	10.6402	22.7346	47.0445	12.3325	22.4942	0	8.95738	14.2679	0	15.9452	12.2133	1.85413	0.890739	0.548777	0.6692	PV_vs_slide	2.10418	1.07326	0.470129	0.772886	pyr_vs_slide	0.881162	-0.182521	0.90224	0.991532	PV_vs_pyr
ENSG00000182827	ACBD3	11.4686	9.48859	20.0695	32.2279	11.6717	21.4771	11.3953	7.37847	13.432	10.8344	10.3618	18.0936	1.16249	0.217216	0.511412	0.634171	PV_vs_slide	1.32478	0.405757	0.222043	0.519083	pyr_vs_slide	0.877493	-0.188541	0.571617	0.734776	PV_vs_pyr
ENSG00000181513	ACBD4	0	4.1802	0.314533	0	1.75411	7.84655	0	1.56574	0.691404	19.1101	1.35658	0.336654	1.04166	0.0588809	NA	NA	PV_vs_slide	0.615813	-0.699435	NA	NA	pyr_vs_slide	1.69151	0.758316	NA	NA	PV_vs_pyr
ENSG00000107897	ACBD5	60.1299	16.9855	8.56861	15.8367	15.4168	10.6508	161.349	13.8352	10.6936	3.78824	15.904	12.0164	1.62994	0.704816	0.350921	0.478691	PV_vs_slide	0.615419	-0.700359	0.355637	0.673889	pyr_vs_slide	2.6485	1.40517	0.063867	0.146841	PV_vs_pyr
ENSG00000230124	ACBD6	21.7657	15.4021	10.8147	8.32471	17.6162	7.88331	0	9.25296	11.998	11.0199	10.9614	11.2782	0.721258	-0.471413	0.645093	0.752806	PV_vs_slide	0.859003	-0.219266	0.830571	0.956792	pyr_vs_slide	0.839646	-0.252148	0.805943	0.920529	PV_vs_pyr
ENSG00000176244	ACBD7	0	11.2612	9.51159	4.90273	17.7699	3.05927	10.3052	10.2566	1.91415	0	11.7976	0.595612	0.247262	-2.01589	0.133977	0.234186	PV_vs_slide	0.18662	-2.42183	0.0728045	0.275847	pyr_vs_slide	1.32495	0.405938	0.764162	0.889763	PV_vs_pyr
ENSG00000110455	ACCS	11.2863	1.27749	0	0	1.98906	0	0	0.691409	0	0	0.578291	0	0.56922	-0.812942	0.688964	0.787715	PV_vs_slide	0.0282674	-5.14472	0.0225161	0.136951	pyr_vs_slide	20.137	4.33177	0.0560595	0.132542	PV_vs_pyr
ENSG00000205126	ACCSL	0	0	0	0	0.064765	0	0	0.024071	0	0	0	0	0.714432	-0.485131	0.898643	NA	PV_vs_slide	1.25497	0.327647	0.931446	NA	pyr_vs_slide	1	0	1	NA	PV_vs_pyr
ENSG00000102977	ACD	0	1.31936	8.1164	18.6508	3.37002	8.81811	0	2.10186	1.24628	0	3.63823	4.80637	0.436624	-1.19554	0.399764	0.527834	PV_vs_slide	1.96817	0.976855	0.487628	0.786059	pyr_vs_slide	0.221843	-2.17239	0.126795	0.24907	PV_vs_pyr
ENSG00000159640	ACE	0	0.24267	0.870612	0	3.2803	1.91361	0	0.781522	3.57534	13.6893	0.74672	1.51408	3.04231	1.60517	NA	NA	PV_vs_slide	1.07653	0.106389	NA	NA	pyr_vs_slide	2.82603	1.49878	NA	NA	PV_vs_pyr
ENSG00000130234	ACE2	0	0.020285	0	0	0	0	0	0.012303	0	0	0	0	0.714432	-0.485131	0.898643	NA	PV_vs_slide	1.25497	0.327647	0.931446	NA	pyr_vs_slide	1	0	1	NA	PV_vs_pyr
ENSG00000167769	ACER1	0	0.052115	0	0	0.097225	0	0	0.186662	0	0	0	0	0.199518	-2.32541	0.531935	NA	PV_vs_slide	0.350469	-1.51264	0.684314	NA	pyr_vs_slide	1	0	1	NA	PV_vs_pyr
ENSG00000177076	ACER2	0	1.05482	0	0	0.853981	1.55787	0	0.897262	1.13393	0	0.308423	0.197638	0.0107027	-6.54588	1.85685e-05	0.00011463	PV_vs_slide	0.839721	-0.252018	0.82894	0.955935	pyr_vs_slide	0.0127455	-6.29386	4.58318e-05	0.000311579	PV_vs_pyr
ENSG00000078124	ACER3	5.01794	5.1231	4.05333	31.981	4.0579	3.83556	36.4501	5.1319	3.87315	0	3.64578	1.74603	1.45845	0.544435	0.61067	0.722583	PV_vs_slide	0.666273	-0.585815	0.584872	0.851932	pyr_vs_slide	2.18897	1.13025	0.29199	0.458292	PV_vs_pyr
ENSG00000087085	ACHE	27.6133	2.99002	6.9919	2.58439	3.39241	11.7854	0	4.54064	12.5363	11.4296	2.76204	8.74342	1.48897	0.574315	0.599774	0.712979	PV_vs_slide	2.94456	1.55805	0.154442	0.422157	pyr_vs_slide	0.505668	-0.983738	0.368853	0.544559	PV_vs_pyr
ENSG00000100813	ACIN1	79.9207	26.8024	17.8893	14.232	24.0736	16.7898	45.5343	19.2313	16.6362	42.1165	25.4082	12.1137	1.43458	0.520625	0.28049	0.406074	PV_vs_slide	0.742527	-0.429486	0.374921	0.69289	pyr_vs_slide	1.93202	0.95011	0.0497306	0.121007	PV_vs_pyr
ENSG00000213088	ACKR1	0	0.301885	1.28482	0	0.733997	2.79832	0	0.341315	2.42261	0	0.462943	1.57388	0.0284091	-5.1375	1.02539e-05	6.80049e-05	PV_vs_slide	4.33618	2.11643	0.000334196	0.00753751	pyr_vs_slide	0.00655163	-7.25393	3.96815e-10	8.69368e-09	PV_vs_pyr
ENSG00000144648	ACKR2	0	0.320686	0	0	0.700327	0	0	0.029236	1.16779	0	0.136793	0	0.0723835	-3.78819	0.0708439	0.142242	PV_vs_slide	0.969994	-0.0439518	0.981842	0.995764	pyr_vs_slide	0.0746226	-3.74424	0.0827175	0.179765	PV_vs_pyr
ENSG00000144476	ACKR3	1.02306	0.247982	0	0	0.975996	4.34837	0	1.71916	0.910511	31.2535	0.434689	1.30943	3.72573	1.89752	0.237397	0.359942	PV_vs_slide	1.29042	0.367838	0.820977	0.953429	pyr_vs_slide	2.88723	1.52968	0.3452	0.520168	PV_vs_pyr
ENSG00000129048	ACKR4	0	0.067623	0	0	0	0	0	0	0	0	0.035367	0	0.460232	-1.11957	0.76676	NA	PV_vs_slide	0.808436	-0.306794	0.935219	NA	pyr_vs_slide	1	0	1	NA	PV_vs_pyr
ENSG00000131473	ACLY	242.682	15.1273	16.223	175.959	23.5138	27.3821	204.999	15.5353	55.2272	37.1254	16.7823	34.763	3.19466	1.67566	0.00146593	0.00542601	PV_vs_slide	2.28511	1.19226	0.0237759	0.141512	pyr_vs_slide	1.39803	0.483399	0.359034	0.534298	PV_vs_pyr
ENSG00000122729	ACO1	4.6634	2.35455	0.588057	0.077034	1.97737	1.0263	0	1.56146	0.320618	0	1.66155	0.401102	0.384301	-1.37969	NA	NA	PV_vs_slide	0.286191	-1.80495	NA	NA	pyr_vs_slide	1.34281	0.42526	NA	NA	PV_vs_pyr
ENSG00000100412	ACO2	247.828	32.4522	35.0645	89.9858	40.2677	50.1024	89.6805	26.5665	50.341	117.617	32.1525	41.0709	2.07374	1.05223	0.0102098	0.0288268	PV_vs_slide	1.27963	0.355727	0.386237	0.701315	pyr_vs_slide	1.62058	0.696508	0.0897361	0.191282	PV_vs_pyr
ENSG00000184227	ACOT1	0	1.96766	0.43594	0	0.369472	2.29655	0	0.986486	0	0	3.38853	1.39519	0.0109462	-6.51342	2.70656e-05	0.000159316	PV_vs_slide	0.630073	-0.66641	0.580593	0.84985	pyr_vs_slide	0.017373	-5.84701	0.000203871	0.00116773	PV_vs_pyr
ENSG00000162390	ACOT11	0.939996	4.21773	0.715353	0.663189	4.37526	0.238742	0	4.20588	1.04231	5.65552	3.69866	0.18562	0.449451	-1.15376	NA	NA	PV_vs_slide	0.0599238	-4.06073	NA	NA	pyr_vs_slide	7.50038	2.90696	NA	NA	PV_vs_pyr
ENSG00000172497	ACOT12	0	0.147512	0	0	0.241317	0	0	0.224657	0	0	0.551963	0	0.160712	-2.63745	0.342962	NA	PV_vs_slide	0.282306	-1.82467	0.511775	NA	pyr_vs_slide	1	0	1	NA	PV_vs_pyr
ENSG00000112304	ACOT13	21.7438	14.5024	32.4025	47.534	14.6368	26.2974	11.1203	14.6721	21.3291	0	18.3737	31.4515	0.633348	-0.65893	0.523128	0.644812	PV_vs_slide	1.58892	0.668048	0.517003	0.807871	pyr_vs_slide	0.398602	-1.32698	0.198956	0.346053	PV_vs_pyr
ENSG00000119673	ACOT2	0	3.93831	4.17172	0	5.06877	1.46455	0	2.23638	2.72052	0	0.740832	0.557923	0.0101323	-6.6249	2.33951e-07	2.23273e-06	PV_vs_slide	1.40065	0.486098	0.542618	0.826267	pyr_vs_slide	0.00723397	-7.111	3.47728e-08	4.73929e-07	PV_vs_pyr
ENSG00000177465	ACOT4	0	0.328031	0	0	0.144916	0.492587	0	0.234382	0.192012	0	0.08448	0	0.0491854	-4.34563	0.0108733	0.0303869	PV_vs_slide	0.745467	-0.423784	0.775088	0.939379	pyr_vs_slide	0.0659793	-3.92184	0.0274573	0.0756403	PV_vs_pyr
ENSG00000097021	ACOT7	100.449	26.367	92.0164	171.037	47.5399	107.304	373.068	48.454	82.5502	76.1194	38.0204	88.8099	2.27539	1.18612	0.00219203	0.00767488	PV_vs_slide	2.64926	1.40559	0.000288544	0.00675755	pyr_vs_slide	0.85888	-0.219472	0.57112	0.734359	PV_vs_pyr
ENSG00000101473	ACOT8	0	7.33407	15.7995	0	9.34504	17.5817	0	6.5156	17.5592	4.17678	9.2189	11.3988	0.0609182	-4.03698	0.000454484	0.00194896	PV_vs_slide	1.75629	0.81253	0.458326	0.763834	pyr_vs_slide	0.0346858	-4.84951	2.59713e-05	0.000188613	PV_vs_pyr
ENSG00000123130	ACOT9	42.0185	4.38649	1.06493	0	6.09631	3.87401	0.148969	3.9387	5.05903	4.33689	4.08759	2.0609	1.37861	0.463213	NA	NA	PV_vs_slide	0.765146	-0.386192	NA	NA	pyr_vs_slide	1.80176	0.849405	NA	NA	PV_vs_pyr
ENSG00000161533	ACOX1	291.931	8.08069	23.6609	25.3898	9.60743	6.16041	21.4008	8.07847	6.67562	1.52701	9.07113	6.89992	1.94384	0.958912	0.117742	0.212089	PV_vs_slide	0.954194	-0.0676461	0.912594	0.979904	pyr_vs_slide	2.03716	1.02656	0.095716	0.201083	PV_vs_pyr
ENSG00000168306	ACOX2	0	1.28651	0	0	4.19981	0	0	0.420763	1.52416	0	1.2491	0	0.0257069	-5.2817	0.000900757	0.00355024	PV_vs_slide	0.176548	-2.50187	0.092685	0.317495	pyr_vs_slide	0.145609	-2.77983	0.121028	0.240011	PV_vs_pyr
ENSG00000087008	ACOX3	4.65568	3.78531	9.54276	0	3.00204	2.10172	1.17233	2.69799	7.75273	28.4766	2.54512	6.24627	2.91349	1.54275	NA	NA	PV_vs_slide	0.9426	-0.0852822	NA	NA	pyr_vs_slide	3.09091	1.62803	NA	NA	PV_vs_pyr
ENSG00000153093	ACOXL	0	0.032391	0	0	0.065285	0	0	0.048735	0	0.095524	0	0	0.580511	-0.784606	0.801931	NA	PV_vs_slide	0.6185	-0.693155	0.824619	NA	pyr_vs_slide	0.938579	-0.0914504	0.97724	NA	PV_vs_pyr
ENSG00000204581	ACOXL-AS1	0	0.14158	0.582158	0	0.039348	0.473624	0	0.073601	0	0	0.091838	0	0.0909436	-3.45888	0.0616324	0.127565	PV_vs_slide	2.85059	1.51126	0.34337	0.661178	pyr_vs_slide	0.0319034	-4.97015	0.00739098	0.0258297	PV_vs_pyr
ENSG00000143727	ACP1	0	24.209	30.3104	19.4362	24.9886	22.2518	0	16.6634	16.5983	43.2968	24.9768	24.4708	0.302532	-1.72484	NA	NA	PV_vs_slide	1.01385	0.0198454	NA	NA	pyr_vs_slide	0.298399	-1.74469	NA	NA	PV_vs_pyr
ENSG00000134575	ACP2	23.5706	4.47027	10.8136	0	4.43432	9.16829	0	3.33639	6.42143	61.1449	5.13762	14.5391	2.19205	1.13228	0.444932	0.571061	PV_vs_slide	2.14849	1.10332	0.456945	0.762643	pyr_vs_slide	1.02027	0.028958	0.98442	1	PV_vs_pyr
ENSG00000102575	ACP5	0	0	0	0	0	0	0	0.032359	0	0	0	0	1.12476	0.16962	0.964555	NA	PV_vs_slide	1.97575	0.982403	0.796888	NA	pyr_vs_slide	1	0	1	NA	PV_vs_pyr
ENSG00000162836	ACP6	0	3.01716	0.652807	0	3.82847	0	0	1.35179	3.42741	2.34483	1.70233	0.863632	0.363371	-1.46048	NA	NA	PV_vs_slide	0.215846	-2.21193	NA	NA	pyr_vs_slide	1.68348	0.751445	NA	NA	PV_vs_pyr
ENSG00000183760	ACP7	0	0.246027	0	0	0.409174	0	0	0.407511	0.107227	0	0.166442	0	0.0254383	-5.29686	0.000555123	0.00231713	PV_vs_slide	0.0736733	-3.76272	0.0141813	0.101333	pyr_vs_slide	0.345285	-1.53414	0.402237	0.575522	PV_vs_pyr
ENSG00000014257	ACPP	0	0	0	0	0.519377	0	0	0.109398	0	0	0.020565	0	0.227731	-2.1346	0.566742	NA	PV_vs_slide	0.400026	-1.32183	0.722791	NA	pyr_vs_slide	1	0	1	NA	PV_vs_pyr
ENSG00000100312	ACR	0	0	0	0	0	0.487472	0	0.093153	0	0	0.466391	0	0.327199	-1.61176	0.667087	NA	PV_vs_slide	0.947597	-0.0776537	0.983466	NA	pyr_vs_slide	0.345293	-1.53411	0.687742	NA	PV_vs_pyr
ENSG00000111644	ACRBP	0	0.105098	0	0	0.33052	0	0	0.1108	0	0	0.098646	0.430667	0.251364	-1.99215	0.404498	NA	PV_vs_slide	0.727987	-0.458016	0.848012	NA	pyr_vs_slide	0.345286	-1.53414	0.542989	NA	PV_vs_pyr
ENSG00000134940	ACRV1	0	0	0	0	0	2.583	0	0.058017	0	0	0.56377	1.34202	0.136915	-2.86865	0.273123	0.398548	PV_vs_slide	4.27599	2.09626	0.390981	0.706156	pyr_vs_slide	0.0320195	-4.96491	0.0568771	0.133904	PV_vs_pyr
ENSG00000103740	ACSBG1	0	10.5681	2.46866	0	9.24056	0.628965	0	6.71407	3.27685	0.398398	8.23129	4.37947	0.00217546	-8.84446	2.21493e-15	1.79507e-13	PV_vs_slide	0.213622	-2.22687	4.24826e-06	0.000272037	pyr_vs_slide	0.0101837	-6.61759	4.48969e-09	7.57463e-08	PV_vs_pyr
ENSG00000130377	ACSBG2	0	0	0	0	0	0	0	0	0	0	0.607421	0	0.352726	-1.50338	0.688672	NA	PV_vs_slide	0.619592	-0.690609	0.853976	NA	pyr_vs_slide	1	0	1	NA	PV_vs_pyr
ENSG00000167107	ACSF2	0	2.44181	3.22458	0	2.56289	3.58456	0	1.52193	0	0	2.14203	0.378234	0.0119561	-6.38611	1.7681e-05	0.000109854	PV_vs_slide	0.301537	-1.72959	0.139568	0.39921	pyr_vs_slide	0.0396505	-4.65652	0.00260818	0.010659	PV_vs_pyr
ENSG00000176715	ACSF3	0	4.61555	17.0859	27.0376	8.51394	11.855	0	3.68577	1.13582	2.49899	3.34346	2.23358	0.503807	-0.989057	0.425172	0.551817	PV_vs_slide	0.647648	-0.626719	0.614099	0.866658	pyr_vs_slide	0.777903	-0.362338	0.77163	0.895274	PV_vs_pyr
ENSG00000151726	ACSL1	16.5946	8.00483	4.81134	0	14.3928	3.02231	0	5.20222	4.1097	12.428	7.00455	1.97261	0.521636	-0.938884	0.502586	0.625836	PV_vs_slide	0.505892	-0.9831	0.483228	0.782087	pyr_vs_slide	1.03112	0.044216	0.974872	1	PV_vs_pyr
ENSG00000123983	ACSL3	21.1201	17.7701	55.5023	178.768	23.6558	34.4943	207.869	21.7066	45.5125	188.076	27.4761	29.2988	1.27466	0.350108	0.287172	0.413179	PV_vs_slide	1.42635	0.512333	0.119933	0.366393	pyr_vs_slide	0.893646	-0.162225	0.622741	0.780168	PV_vs_pyr
ENSG00000068366	ACSL4	0	11.7366	16.361	18.6315	12.3293	15.0273	47.6786	11.1699	14.671	0.284834	13.6326	11.2326	0.322604	-1.63216	0.159794	0.267149	PV_vs_slide	0.935245	-0.0965836	0.933661	0.98405	pyr_vs_slide	0.344941	-1.53558	0.186277	0.330139	PV_vs_pyr
ENSG00000197142	ACSL5	0	0.431342	0	0	0.931469	0	0	0.364416	0	0	2.32651	0	0.0111503	-6.48678	1.03081e-05	6.82972e-05	PV_vs_slide	0.0195867	-5.67398	0.000114345	0.00340505	pyr_vs_slide	1	0	1	1	PV_vs_pyr
ENSG00000164398	ACSL6	147.762	26.3827	45.7159	200.825	30.3787	36.6209	217.45	23.702	41.8707	143.238	32.4442	43.226	3.89061	1.96	3.99531e-15	3.00926e-13	PV_vs_slide	1.45471	0.540728	0.0312138	0.166782	pyr_vs_slide	2.6745	1.41927	1.47201e-08	2.19231e-07	PV_vs_pyr
ENSG00000166743	ACSM1	0	0	0	0	0.166466	0	0	0.070804	0	0	0.287687	0	0.209281	-2.25649	0.544384	NA	PV_vs_slide	0.367618	-1.44372	0.698131	NA	pyr_vs_slide	1	0	1	NA	PV_vs_pyr
ENSG00000183747	ACSM2A	0	0.862563	0	0	0.373014	0	0	0.03551	0	0	0.050986	0	0.0630556	-3.98723	0.0837979	0.162378	PV_vs_slide	0.110764	-3.17444	0.168639	NA	pyr_vs_slide	1	0	1	NA	PV_vs_pyr
ENSG00000066813	ACSM2B	0	0	0	0	0.363508	0	0	0.234564	0	0	0	0.632592	0.0827836	-3.59451	0.279663	0.405287	PV_vs_slide	0.377522	-1.40537	0.67209	NA	pyr_vs_slide	0.219282	-2.18914	0.526281	NA	PV_vs_pyr
ENSG00000005187	ACSM3	0	0.768046	0	0	0.067382	0	0	0.021952	0	0	0.162333	0	0.110141	-3.18257	0.212179	NA	PV_vs_slide	0.193474	-2.36979	0.352904	NA	pyr_vs_slide	1	0	1	NA	PV_vs_pyr
ENSG00000183549	ACSM5	0	0.296841	0	0	1.41427	0	0	0.329764	0	0	0.617053	0	0.0352114	-4.82781	0.00613555	0.0186459	PV_vs_slide	0.0618527	-4.01502	0.0226631	0.137327	pyr_vs_slide	1	0	1	1	PV_vs_pyr
ENSG00000154930	ACSS1	0	5.87443	1.81325	0	4.77976	0.469462	0	5.53566	0.774259	0	4.1752	0.178039	0.00126347	-9.62839	2.09925e-14	1.24003e-12	PV_vs_slide	0.157377	-2.6677	0.000491503	0.00996831	pyr_vs_slide	0.00802834	-6.96068	4.72954e-08	6.26057e-07	PV_vs_pyr
ENSG00000131069	ACSS2	1.74636	7.70347	6.67421	84.983	9.85107	5.58114	0	5.94886	4.41769	0	4.69827	4.79371	0.284566	-1.81316	NA	NA	PV_vs_slide	1.29252	0.370185	NA	NA	pyr_vs_slide	0.220164	-2.18335	NA	NA	PV_vs_pyr
ENSG00000111058	ACSS3	0	3.16297	0.25941	0	2.30018	1.08408	0	3.49365	1.07025	0	1.082	0.140975	0.00296849	-8.39605	1.45424e-10	3.07241e-09	PV_vs_slide	0.219876	-2.18524	0.0112033	0.0863175	pyr_vs_slide	0.0135007	-6.21082	3.20269e-06	2.84103e-05	PV_vs_pyr
ENSG00000143632	ACTA1	0	0.197861	0.462052	0	0.240817	1.6246	0	0.229426	1.26013	0	0.452204	1.08747	0.0702176	-3.83202	0.00265762	0.00909408	PV_vs_slide	4.32489	2.11266	0.00966844	0.0778663	pyr_vs_slide	0.0162357	-5.94469	2.58854e-06	2.33641e-05	PV_vs_pyr
ENSG00000107796	ACTA2	0	4.34668	0	5.3757	8.23996	2.04395	0.18762	6.72199	0	0.267926	7.60309	1.76156	0.0667877	-3.90427	0.00304389	0.0102089	PV_vs_slide	0.126589	-2.98178	0.0231933	0.139129	pyr_vs_slide	0.527596	-0.922495	0.498531	0.666967	PV_vs_pyr
ENSG00000180139	ACTA2-AS1	0	2.44324	0	0	2.71786	0	0	1.43503	0.436967	0	0.888636	0	0.00728273	-7.10131	1.50057e-07	1.49338e-06	PV_vs_slide	0.0345075	-4.85695	0.000267679	0.00637671	pyr_vs_slide	0.211048	-2.24436	0.180229	0.322499	PV_vs_pyr
ENSG00000075624	ACTB	706.345	446.521	706.541	680.807	610.901	1001.95	700.529	381.737	907.001	235.708	454.969	835.246	0.6836	-0.548775	0.105711	0.194905	PV_vs_slide	1.66358	0.734287	0.030383	0.164463	pyr_vs_slide	0.410923	-1.28306	0.000155829	0.000923312	PV_vs_pyr
ENSG00000159251	ACTC1	0	0.092766	0.683707	0	0.362519	0.218546	0	0.165201	0.119961	0	0.352571	0.292964	0.0576028	-4.11772	0.00294481	0.00992076	PV_vs_slide	1.45249	0.538526	0.603412	0.8614	pyr_vs_slide	0.039658	-4.65624	0.00107001	0.00495912	PV_vs_pyr
ENSG00000184009	ACTG1	216.095	281.806	415.385	244.648	367.411	537.037	909.452	209.34	495.54	445.129	309.764	444.717	0.836554	-0.257469	0.41081	0.538315	PV_vs_slide	1.59994	0.678022	0.0302978	0.164261	pyr_vs_slide	0.522865	-0.93549	0.0028225	0.0114085	PV_vs_pyr
ENSG00000259315	ACTG1P17	0	1.56116	0	0	0.0909	0	0	0.323673	0	13.9459	1.60023	0	6.35461	2.6678	NA	NA	PV_vs_slide	2.56441e-06	-18.5729	NA	NA	pyr_vs_slide	2.478e+06	21.2407	NA	NA	PV_vs_pyr
ENSG00000163017	ACTG2	0	0.052566	0	0	0.170624	0	0	0.201703	0	0	0.226526	0	0.1177	-3.08681	0.226952	NA	PV_vs_slide	0.206752	-2.27403	0.373413	NA	pyr_vs_slide	1	0	1	NA	PV_vs_pyr
ENSG00000136518	ACTL6A	0	2.61817	0.715399	0	2.84511	0	0	2.07565	0	0	2.30269	0	0.00890972	-6.8104	1.43484e-07	1.4335e-06	PV_vs_slide	0.025804	-5.27626	4.58834e-05	0.00172548	pyr_vs_slide	0.345284	-1.53414	0.35072	0.526386	PV_vs_pyr
ENSG00000077080	ACTL6B	27.3715	7.90115	31.4772	118.193	7.82002	18.4564	0	6.33574	16.065	66.0333	6.03995	22.4459	3.93881	1.97776	0.0963477	0.181608	PV_vs_slide	2.74399	1.45628	0.221242	0.51807	pyr_vs_slide	1.43543	0.521483	0.661134	0.812006	PV_vs_pyr
ENSG00000117148	ACTL8	0	0	0	0	0	0	0	0.070721	0	0	0	0	0.577249	-0.792735	0.834393	NA	PV_vs_slide	1.01399	0.0200409	0.995783	NA	pyr_vs_slide	1	0	1	NA	PV_vs_pyr
ENSG00000072110	ACTN1	83.169	33.3136	32.5744	0	42.6257	58.2848	22.5436	29.5192	49.0494	24.3578	36.3621	49.7333	0.791717	-0.336944	0.766119	0.846319	PV_vs_slide	1.39327	0.478478	0.67273	0.89567	pyr_vs_slide	0.568242	-0.815422	0.471732	0.641346	PV_vs_pyr
ENSG00000259062	ACTN1-AS1	0	0	0	0	0.248696	0	0	0	1.87722	0	0	0	1.12477	0.169634	0.964552	NA	PV_vs_slide	7.48709	2.9044	0.442124	NA	pyr_vs_slide	0.150228	-2.73477	0.469231	NA	PV_vs_pyr
ENSG00000077522	ACTN2	0	30.7149	33.5511	0	37.3105	27.4506	0	18.9023	28.4879	2.62151	38.6016	24.5264	0.0324136	-4.94726	NA	NA	PV_vs_slide	0.747293	-0.420254	NA	NA	pyr_vs_slide	0.0433746	-4.527	NA	NA	PV_vs_pyr
ENSG00000248746	ACTN3	0	0	0	0	0	0	0	0.013598	0.233312	0	0	0	1.12477	0.169634	0.964552	NA	PV_vs_slide	7.48709	2.9044	0.442124	NA	pyr_vs_slide	0.150228	-2.73477	0.469231	NA	PV_vs_pyr
ENSG00000130402	ACTN4	112.269	58.359	80.75	140.606	64.398	134.54	42.3726	57.492	117.038	16.4615	64.3359	117.62	0.863867	-0.211119	0.595817	0.709691	PV_vs_slide	1.64397	0.717185	0.0714943	0.273407	pyr_vs_slide	0.525476	-0.928304	0.0198388	0.0583979	PV_vs_pyr
ENSG00000131966	ACTR10	0	43.5363	59.9406	27.5825	31.549	67.5101	0	30.2212	54.9595	0	41.3885	48.6227	0.0407276	-4.61785	NA	NA	PV_vs_slide	1.44636	0.532428	NA	NA	pyr_vs_slide	0.0281587	-5.15028	NA	NA	PV_vs_pyr
ENSG00000138107	ACTR1A	9.42055	23.2743	47.8448	62.6496	22.5525	45.8185	44.0834	23.1981	67.0582	40.0594	22.0513	50.5542	1.35311	0.436279	0.368172	0.495913	PV_vs_slide	2.3291	1.21977	0.0118715	0.0895445	pyr_vs_slide	0.580957	-0.783496	0.106267	0.217597	PV_vs_pyr
ENSG00000115073	ACTR1B	10.9939	8.07284	13.4513	0	9.09849	19.1313	4.80859	8.68759	26.7417	24.3606	9.97	18.004	0.557436	-0.843123	0.426438	0.55314	PV_vs_slide	2.30784	1.20654	0.254184	0.560778	pyr_vs_slide	0.24154	-2.04966	0.0532749	0.127481	PV_vs_pyr
ENSG00000138071	ACTR2	75.7246	39.1744	43.4356	58.0566	40.8003	56.808	129.287	29.6618	52.5137	0.375648	28.6845	40.7934	0.961797	-0.0561955	0.948186	0.974646	PV_vs_slide	1.27722	0.353007	0.683166	0.900481	pyr_vs_slide	0.75304	-0.409202	0.636218	0.791223	PV_vs_pyr
ENSG00000115091	ACTR3	0	19.3785	28.2213	67.6312	22.8769	30.5568	34.1767	20.9475	33.2084	0.026537	19.8127	14.2513	0.557782	-0.842227	0.525063	0.646627	PV_vs_slide	0.95717	-0.0631522	0.961991	0.990958	pyr_vs_slide	0.58274	-0.779075	0.556848	0.721731	PV_vs_pyr
ENSG00000133627	ACTR3B	0.27094	10.9532	8.26051	0	12.4495	10.8104	20.5679	7.66029	13.8329	0.20388	9.83103	13.1778	0.249431	-2.00329	NA	NA	PV_vs_slide	1.18912	0.249892	NA	NA	pyr_vs_slide	0.209761	-2.25318	NA	NA	PV_vs_pyr
ENSG00000106526	ACTR3C	0	1.28722	4.14724	0	1.1364	0.792966	0	0.920441	0.94325	0	0.781199	0.512882	0.0140631	-6.15194	9.85603e-07	8.20094e-06	PV_vs_slide	0.47304	-1.07997	0.192636	0.479535	pyr_vs_slide	0.0297291	-5.07198	0.000103019	0.000640734	PV_vs_pyr
ENSG00000101442	ACTR5	0	0.797537	1.03397	0	1.46979	1.13646	0	0.582391	1.32921	0	0.571437	0.360271	0.0111802	-6.48291	4.84549e-08	5.4846e-07	PV_vs_slide	1.10497	0.144004	0.8244	0.953841	pyr_vs_slide	0.0101181	-6.62692	3.50734e-08	4.77644e-07	PV_vs_pyr
ENSG00000075089	ACTR6	0	5.36587	3.42903	91.6349	7.29202	9.98044	0	6.97934	12.8152	36.7803	8.09685	20.8959	2.91065	1.54134	0.30371	0.430463	PV_vs_slide	1.11801	0.160937	0.914625	0.980185	pyr_vs_slide	2.60342	1.38041	0.35767	0.533061	PV_vs_pyr
ENSG00000113812	ACTR8	20.6744	3.69124	6.70733	7.45233	5.72307	1.6685	0	3.41498	6.76428	0	2.9002	5.40294	0.5694	-0.812485	0.530623	0.651968	PV_vs_slide	1.54377	0.626458	0.62832	0.873695	pyr_vs_slide	0.368837	-1.43894	0.267325	0.429764	PV_vs_pyr
ENSG00000123165	ACTRT1	0	0	0	0	0.251072	0	0	0	0	0	0	0	0.327223	-1.61166	0.667108	NA	PV_vs_slide	0.574793	-0.798886	0.831168	NA	pyr_vs_slide	1	0	1	NA	PV_vs_pyr
ENSG00000169717	ACTRT2	0	0	0.176872	0	0	0	0	0	0	0	0	0	1	0	1	NA	PV_vs_slide	5.37062	2.42509	0.525206	NA	pyr_vs_slide	0.345289	-1.53413	0.687738	NA	PV_vs_pyr
ENSG00000184378	ACTRT3	0	0.696612	1.18334	0	0.706065	2.14869	0	0.28823	0	0	0.246406	0.226337	0.0310933	-5.00725	0.00134673	0.00504363	PV_vs_slide	1.78021	0.832051	0.494909	0.791156	pyr_vs_slide	0.017466	-5.8393	0.00020782	0.00118795	PV_vs_pyr
ENSG00000115170	ACVR1	18.2404	1.30594	2.89465	13.9545	2.36003	5.65578	0	2.2043	1.64581	104.677	3.59209	3.86218	3.63813	1.8632	0.0712858	0.142943	PV_vs_slide	0.930678	-0.103646	0.920769	0.981298	pyr_vs_slide	3.90912	1.96684	0.0587213	0.137404	PV_vs_pyr
ENSG00000135503	ACVR1B	1.94104	5.75549	7.05396	25.9466	7.63245	9.5582	71.147	11.4343	8.00846	6.63627	7.81612	6.95709	1.83853	0.878553	0.189482	0.303399	PV_vs_slide	1.58554	0.664972	0.321613	0.639613	pyr_vs_slide	1.15956	0.213581	0.75022	0.878396	PV_vs_pyr
ENSG00000123612	ACVR1C	0	1.34812	7.43631	0	1.92773	6.4705	0.126308	1.2701	5.81769	0	1.56032	4.10268	0.0128451	-6.28264	2.23898e-16	2.5063e-14	PV_vs_slide	2.68837	1.42673	0.000663081	0.012168	pyr_vs_slide	0.00477802	-7.70937	7.66287e-24	4.4981e-21	PV_vs_pyr
ENSG00000121989	ACVR2A	0	4.48569	2.13318	0	6.55809	1.89751	0	3.39515	2.69711	0	2.18232	0.342125	0.00237729	-8.71647	6.42205e-14	3.18914e-12	PV_vs_slide	0.479236	-1.06119	0.0667704	0.262298	pyr_vs_slide	0.00496057	-7.65528	6.34007e-11	1.69165e-09	PV_vs_pyr
ENSG00000114739	ACVR2B	0	1.24927	0.407594	8.89323	1.3121	0.491957	0.585383	0.646998	1.18428	0	1.77777	0.22377	1.1534	0.205896	NA	NA	PV_vs_slide	0.435137	-1.20046	NA	NA	pyr_vs_slide	2.65067	1.40636	NA	NA	PV_vs_pyr
ENSG00000229589	ACVR2B-AS1	0	0.145676	0.190371	0	0.360876	0	0	0.118247	0.179468	0	0.052612	0.145924	0.059128	-4.08002	0.00589378	0.0180247	PV_vs_slide	0.822254	-0.282343	0.818421	0.953339	pyr_vs_slide	0.0719096	-3.79767	0.0154884	0.0476694	PV_vs_pyr
ENSG00000139567	ACVRL1	0	1.89074	0.12363	0	2.06763	0	0	0.994204	0	0	1.48718	0.094669	0.00713224	-7.13143	3.45855e-09	5.22938e-08	PV_vs_slide	0.0339089	-4.88219	3.75525e-05	0.00149508	pyr_vs_slide	0.210335	-2.24924	0.149248	0.281667	PV_vs_pyr
ENSG00000243989	ACY1	2.16771	1.32461	0	0	1.92284	2.69009	0	0.613502	4.08498	0	1.0805	0	0.987341	-0.0183799	0.99229	1	PV_vs_slide	2.07127	1.05052	0.579837	0.849599	pyr_vs_slide	0.476684	-1.0689	0.575745	0.739007	PV_vs_pyr
ENSG00000132744	ACY3	0	0.342308	0.920394	0	1.94979	0	0	0.657856	0	0	0.71779	0	0.0278129	-5.1681	0.0075539	0.0223267	PV_vs_slide	0.349488	-1.51668	0.388928	0.703837	pyr_vs_slide	0.0795817	-3.65142	0.0712018	0.159756	PV_vs_pyr
ENSG00000119640	ACYP1	0	13.2562	7.24845	0	7.40017	7.85862	0	3.82298	6.12828	0	5.87265	4.69189	0.0069175	-7.17553	6.55948e-10	1.18345e-08	PV_vs_slide	0.846014	-0.241247	0.68336	0.900481	pyr_vs_slide	0.00817658	-6.93429	3.55781e-09	6.18637e-08	PV_vs_pyr
ENSG00000170634	ACYP2	50.33	9.46945	12.1305	1.81416	9.99473	24.124	2.88442	7.63074	10.4628	81.557	8.63559	14.5333	2.231	1.15769	0.253741	0.377991	PV_vs_slide	1.60048	0.678507	0.504712	0.798489	pyr_vs_slide	1.39396	0.479186	0.63741	0.791959	PV_vs_pyr
ENSG00000196839	ADA	0	1.55505	0	0	2.03187	0	0	0.325614	0	0	0.908647	0.127728	0.020041	-5.6409	0.000118876	0.000596472	PV_vs_slide	0.0580419	-4.10676	0.00508223	0.0499603	pyr_vs_slide	0.345285	-1.53414	0.387958	0.562779	PV_vs_pyr
ENSG00000093072	ADA2	0	2.05709	0	0	1.26478	1.0893	0.667678	1.81886	0.714588	0	1.5897	0.06283	0.0141154	-6.14658	2.13869e-05	0.000129814	PV_vs_slide	0.387571	-1.36747	0.204464	0.494395	pyr_vs_slide	0.0364203	-4.77911	0.00123582	0.00560282	PV_vs_pyr
ENSG00000140955	ADAD2	0	0	1.10368	0	0	0	0	0.033128	0.575219	0	0.129275	1.5457	0.213313	-2.22896	0.288357	0.41459	PV_vs_slide	7.93762	2.98871	0.110195	0.348372	pyr_vs_slide	0.0268737	-5.21766	0.0109938	0.0359554	PV_vs_pyr
ENSG00000168803	ADAL	44.3483	7.65374	2.45052	0.232672	6.38764	5.82064	4.97505	5.11239	2.69534	4.29169	3.70424	2.91823	0.812549	-0.299472	0.745469	0.831717	PV_vs_slide	0.748351	-0.418214	0.652951	0.887436	pyr_vs_slide	1.08579	0.118741	0.898912	0.988641	PV_vs_pyr
ENSG00000137845	ADAM10	0.412916	30.6284	3.50855	2.51533	33.8772	15.5327	0.019957	28.6375	17.7742	0.838922	25.8906	6.5132	0.148097	-2.75539	0.00117171	0.00448263	PV_vs_slide	0.270095	-1.88846	0.0260687	0.14985	pyr_vs_slide	0.548312	-0.86693	0.310128	0.479458	PV_vs_pyr
ENSG00000073670	ADAM11	1.34721	3.97311	4.49741	0.737928	6.19718	7.69043	25.3525	3.2698	8.52664	17.6417	4.6382	6.94454	1.52321	0.60711	0.504557	0.62764	PV_vs_slide	1.59077	0.669728	0.462032	0.766906	pyr_vs_slide	0.957525	-0.0626176	0.945187	1	PV_vs_pyr
ENSG00000148848	ADAM12	0	0.985703	0.451268	0	0.751107	0	4.77282	0.316329	0.21276	13.0495	0.148647	0.022268	11.636	3.54053	0.0270336	0.0652367	PV_vs_slide	0.167796	-2.57522	0.142826	0.404902	pyr_vs_slide	69.3462	6.11574	0.000477051	0.0024631	PV_vs_pyr
ENSG00000143537	ADAM15	0	3.12415	5.95618	0	4.3988	1.65638	0	2.92969	6.16191	3.60815	2.3251	2.39903	0.287049	-1.80063	NA	NA	PV_vs_slide	0.783185	-0.352574	NA	NA	pyr_vs_slide	0.366515	-1.44806	NA	NA	PV_vs_pyr
ENSG00000151694	ADAM17	0	4.95815	5.26866	0	6.05784	1.72227	66.2721	5.70764	2.12072	6.15055	7.50554	3.1911	1.44402	0.53009	NA	NA	PV_vs_slide	0.499299	-1.00202	NA	NA	pyr_vs_slide	2.89209	1.53211	NA	NA	PV_vs_pyr
ENSG00000135074	ADAM19	0.029783	1.21204	3.14744	0.839976	2.67371	1.51965	6.83913	2.31198	0.744352	0	1.99875	1.92174	0.290607	-1.78286	0.101976	0.18971	PV_vs_slide	0.779622	-0.359153	0.740599	0.924087	pyr_vs_slide	0.372753	-1.42371	0.194616	0.340662	PV_vs_pyr
ENSG00000134007	ADAM20	0	0.698383	0	0	0.525019	0.206301	0	0.498442	0	0	0.353435	0	0.0160416	-5.96204	4.53025e-05	0.000252025	PV_vs_slide	0.0782436	-3.67588	0.0106305	0.0830225	pyr_vs_slide	0.205022	-2.28615	0.193127	0.338857	PV_vs_pyr
ENSG00000259158	ADAM20P1	0	1.54583	1.03013	0	1.18891	0.625917	0	1.12165	0.09759	0.645373	1.38324	0	0.119274	-3.06765	0.0310732	0.0731636	PV_vs_slide	0.223847	-2.15941	0.127713	0.379696	pyr_vs_slide	0.532837	-0.908233	0.540665	0.706568	PV_vs_pyr
ENSG00000139985	ADAM21	0	0.078825	0	0	0	0	0	0.031809	0	0	0.322642	0	0.0803115	-3.63825	0.260279	0.384914	PV_vs_slide	0.141073	-2.82548	0.381989	NA	pyr_vs_slide	1	0	1	NA	PV_vs_pyr
ENSG00000235812	ADAM21P1	0	0	0	0	0	0	0	0	0	0	0	0.363237	1	0	1	NA	PV_vs_slide	15.6369	3.96688	0.291136	NA	pyr_vs_slide	0.118593	-3.07591	0.413046	NA	PV_vs_pyr
ENSG00000008277	ADAM22	15.5162	24.3411	44.6406	60.1542	23.6101	53.0858	171.21	20.6936	43.4632	5.28485	33.6033	45.9431	0.856379	-0.223678	0.680611	0.781118	PV_vs_slide	1.5121	0.596553	0.272277	0.58124	pyr_vs_slide	0.566351	-0.820231	0.131394	0.255834	PV_vs_pyr
ENSG00000114948	ADAM23	118.533	28.3116	86.5273	58.3887	36.942	101.076	150.95	25.507	94.5001	15.3201	35.5532	82.7303	1.4755	0.561204	0.292614	0.419222	PV_vs_slide	2.88046	1.5263	0.00420387	0.0440192	pyr_vs_slide	0.512245	-0.965094	0.0703445	0.158333	PV_vs_pyr
ENSG00000042980	ADAM28	0	2.22895	0	0	1.63392	2.75882	0	2.08075	0	0	2.7293	0	0.00813564	-6.94153	0.000423682	0.0018358	PV_vs_slide	0.222126	-2.17055	0.211693	0.504613	pyr_vs_slide	0.0366263	-4.77098	0.0177296	0.0532307	PV_vs_pyr
ENSG00000168594	ADAM29	0	0.077987	0	0	0.542346	0.128488	0.104884	0.206549	0	0	0.051619	0	0.077159	-3.69602	0.0284645	0.0681219	PV_vs_slide	0.135539	-2.88322	0.0874455	0.30662	pyr_vs_slide	0.569276	-0.812799	0.677256	0.825736	PV_vs_pyr
ENSG00000197140	ADAM32	0	1.99286	0.305037	0	2.09414	6.06093	0	1.58164	0	0	1.24627	0.570048	0.00365612	-8.09547	2.00282e-08	2.48799e-07	PV_vs_slide	0.208593	-2.26124	0.0332407	0.173835	pyr_vs_slide	0.0175275	-5.83423	7.27559e-05	0.00046985	PV_vs_pyr
ENSG00000149451	ADAM33	0	0.731154	0	0	0.753572	0.616849	0	0.415844	0	0	0.496532	0	0.0151902	-6.04072	0.000708793	0.00287966	PV_vs_slide	0.202643	-2.30299	0.146488	0.409991	pyr_vs_slide	0.0749602	-3.73773	0.0467294	0.115319	PV_vs_pyr
ENSG00000197475	ADAM3A	0	1.85684	0.569348	0.952023	1.2819	0	12.9567	0.463737	0	0	0.654944	0	1.82117	0.864865	NA	NA	PV_vs_slide	0.161489	-2.63049	NA	NA	pyr_vs_slide	11.2773	3.49535	NA	NA	PV_vs_pyr
ENSG00000260089	ADAM3B	0	0.292284	0	0	0	0	0	0.345638	0	0	0	0	0.183832	-2.44354	0.51093	NA	PV_vs_slide	0.322915	-1.63077	0.660861	NA	pyr_vs_slide	1	0	1	NA	PV_vs_pyr
ENSG00000151651	ADAM8	0	0.20203	0	0	0	0	0	0.267914	0	0	0.778826	0	0.123937	-3.01232	0.378098	NA	PV_vs_slide	0.217704	-2.19956	0.519846	NA	pyr_vs_slide	1	0	1	NA	PV_vs_pyr
ENSG00000168615	ADAM9	46.9819	26.3627	19.9798	16.9139	21.332	18.6692	63.5062	18.137	25.2193	7.52134	21.2887	34.4586	1.43488	0.52093	0.455242	0.580725	PV_vs_slide	1.14259	0.192304	0.783166	0.942408	pyr_vs_slide	1.25582	0.328626	0.638257	0.792491	PV_vs_pyr
ENSG00000154734	ADAMTS1	0	6.06895	1.7209	0	12.1717	0.108272	0	2.29884	2.94212	0.768096	9.54493	8.20372	0.0655773	-3.93066	0.0081971	0.0239552	PV_vs_slide	0.202198	-2.30616	0.117931	0.362441	pyr_vs_slide	0.324322	-1.6245	0.279104	0.443264	PV_vs_pyr
ENSG00000142303	ADAMTS10	0	4.39837	0.292838	0	5.24371	3.81787	0	2.3986	7.43932	0	6.00529	3.75532	0.00389377	-8.00462	7.11817e-11	1.61683e-09	PV_vs_slide	0.561835	-0.831781	0.240427	0.542116	pyr_vs_slide	0.00693044	-7.17284	7.19077e-09	1.15154e-07	PV_vs_pyr
ENSG00000151388	ADAMTS12	0	0.313681	0	0	0.423523	0	0	0.104339	0	0	0.048002	0	0.0495422	-4.3352	0.0360881	0.0828533	PV_vs_slide	0.087026	-3.52241	0.0885744	0.309276	pyr_vs_slide	1	0	1	NA	PV_vs_pyr
ENSG00000160323	ADAMTS13	0	0.336857	0	0	1.09952	0.392875	11.1544	0.26211	1.40032	0.900955	0.78033	0.082961	3.94111	1.9786	NA	NA	PV_vs_slide	0.285783	-1.80701	NA	NA	pyr_vs_slide	13.7906	3.78561	NA	NA	PV_vs_pyr
ENSG00000138316	ADAMTS14	0	0.025648	0	0	0.082972	0	0	0.155026	0	0	0.145514	0	0.039325	-4.66841	0.0227264	0.0563185	PV_vs_slide	0.0690785	-3.85562	0.0599198	0.246103	pyr_vs_slide	1	0	1	1	PV_vs_pyr
ENSG00000166106	ADAMTS15	0	0.130708	0	1.73092	0.076876	0	4.82667	0	0.154042	0.083849	0.044948	0	15.032	3.90996	0.0310607	0.0731512	PV_vs_slide	0.600362	-0.736095	0.70682	0.911286	pyr_vs_slide	25.0381	4.64606	0.0162605	0.049624	PV_vs_pyr
ENSG00000145536	ADAMTS16	0	0.324281	0	0	0.425843	0.169268	0	0.318741	0.414402	0	0.679724	0.14349	0.0125887	-6.31173	1.88327e-06	1.4778e-05	PV_vs_slide	0.379837	-1.39655	0.136239	0.393852	pyr_vs_slide	0.0331424	-4.91518	0.000362064	0.00194246	PV_vs_pyr
ENSG00000140470	ADAMTS17	0	1.67314	2.25729	84.3301	1.3095	1.8255	11.0463	1.0479	0	16.0621	0.756755	0.380126	8.56339	3.09818	0.0153869	0.0407308	PV_vs_slide	0.543039	-0.880874	0.501183	0.796276	pyr_vs_slide	15.7694	3.97906	0.00230118	0.00957317	PV_vs_pyr
ENSG00000140873	ADAMTS18	0	1.41665	0	0	0.093378	0	0	0.428457	0	0	0	0	0.0130593	-6.25878	0.0172127	0.0448224	PV_vs_slide	0.0229398	-5.446	0.0381937	0.188285	pyr_vs_slide	1	0	1	1	PV_vs_pyr
ENSG00000145808	ADAMTS19	8.07352	4.9737	1.63152	0	9.12678	0	0	4.80052	4.03558	0	6.04592	1.74996	1.27853	0.354486	NA	NA	PV_vs_slide	0.282163	-1.8254	NA	NA	pyr_vs_slide	4.53118	2.17989	NA	NA	PV_vs_pyr
ENSG00000249421	ADAMTS19-AS1	0	0.546499	0	0	0.396921	0.427797	0	0.751153	0	0	1.29948	0.80154	0.0223176	-5.48567	8.17608e-05	0.000427829	PV_vs_slide	0.206878	-2.27315	0.057692	0.240677	pyr_vs_slide	0.107878	-3.21253	0.0397279	0.101897	PV_vs_pyr
ENSG00000087116	ADAMTS2	0	0.802985	0.048839	0	2.00225	0.287625	0	0.177554	0.784535	0	0.231651	0.074997	0.0218749	-5.51458	2.08049e-05	0.000126776	PV_vs_slide	0.611977	-0.70845	0.432906	0.742693	pyr_vs_slide	0.0357447	-4.80613	0.000370864	0.00197972	PV_vs_pyr
ENSG00000173157	ADAMTS20	0	0.029301	0	0	0	0	0	0.03561	0	0	0.070984	0	0.174005	-2.5228	0.493336	NA	PV_vs_slide	0.305652	-1.71004	0.64242	NA	pyr_vs_slide	1	0	1	NA	PV_vs_pyr
ENSG00000156140	ADAMTS3	0	1.40326	1.21738	0	1.34919	0.062938	0	1.1075	0.540302	0	0.766844	0.792467	0.00453076	-7.78603	1.41217e-09	2.35102e-08	PV_vs_slide	0.457155	-1.12925	0.165424	0.440155	pyr_vs_slide	0.00991078	-6.65679	3.20502e-07	3.5428e-06	PV_vs_pyr
ENSG00000158859	ADAMTS4	0	3.41554	2.04348	0.019439	4.77431	0.759736	0.525038	3.87671	0.221034	1e-06	3.57805	1.6983	0.0366374	-4.77054	4.08675e-05	0.000230581	PV_vs_slide	0.151099	-2.72644	0.0168878	0.113598	pyr_vs_slide	0.242473	-2.0441	0.082633	0.179604	PV_vs_pyr
ENSG00000154736	ADAMTS5	39.7593	0.422599	0	3.5472	0.078308	0	0.06421	0.074244	0	0	0.34484	0.100507	25.402	4.66687	0.00874603	0.0253039	PV_vs_slide	0.0987353	-3.34029	0.101894	0.335085	pyr_vs_slide	257.274	8.00716	8.28912e-05	0.000527301	PV_vs_pyr
ENSG00000049192	ADAMTS6	0	1.0182	0	0	1.10227	0	0	0.904458	0.389694	0	1.04127	0	0.0147422	-6.0839	1.16611e-05	7.61653e-05	PV_vs_slide	0.0698294	-3.84002	0.00503211	0.0496007	pyr_vs_slide	0.211118	-2.24388	0.186992	0.331132	PV_vs_pyr
ENSG00000136378	ADAMTS7	0	0.909976	0	0	0.071369	0	0	0.066198	0	0	0.246851	0.343081	0.047133	-4.40712	0.021802	0.0544204	PV_vs_slide	0.309417	-1.69238	0.359352	0.677557	pyr_vs_slide	0.152329	-2.71474	0.19437	0.34037	PV_vs_pyr
ENSG00000274376	ADAMTS7P1	0	0	0	0	3.59914	0	0	0	0.114502	0	0	0	0.0800361	-3.6432	0.324157	0.451329	PV_vs_slide	0.532753	-0.908462	0.803742	0.949608	pyr_vs_slide	0.150231	-2.73474	0.469236	NA	PV_vs_pyr
ENSG00000134917	ADAMTS8	0	2.54547	4.73283	0	4.07139	3.44668	30.7105	1.67664	3.43263	3.87723	2.0975	1.64175	1.43077	0.516797	0.718281	0.811345	PV_vs_slide	1.22948	0.298054	0.835397	0.958133	pyr_vs_slide	1.16372	0.218743	0.878831	0.97322	PV_vs_pyr
ENSG00000163638	ADAMTS9	0	1.81366	0.270991	0	1.45627	0	0	1.22692	0	37.1535	1.41164	0.652377	3.15869	1.65933	NA	NA	PV_vs_slide	0.190463	-2.39242	NA	NA	pyr_vs_slide	16.5843	4.05175	NA	NA	PV_vs_pyr
ENSG00000241158	ADAMTS9-AS1	0	0.104094	0	0	0.027566	0.392105	0	0.445341	0.27553	0	0.292045	0	0.0932816	-3.42226	0.0771107	0.152041	PV_vs_slide	1.29498	0.372933	0.83136	0.95715	pyr_vs_slide	0.0720331	-3.7952	0.0565542	0.133267	PV_vs_pyr
ENSG00000241684	ADAMTS9-AS2	4.30005	1.27605	1.17365	0	1.91491	0.149657	137.874	1.42182	0	1.79284	2.03555	0.245252	11.618	3.53829	NA	NA	PV_vs_slide	0.225178	-2.15086	NA	NA	pyr_vs_slide	51.5947	5.68915	NA	NA	PV_vs_pyr
ENSG00000178031	ADAMTSL1	0	1.24737	0.037176	0	1.74022	0.422858	0	0.581757	0.10513	0	0.799289	2.6361	0.0094391	-6.72714	7.67864e-07	6.52587e-06	PV_vs_slide	0.461268	-1.11632	0.242765	0.545119	pyr_vs_slide	0.0204634	-5.61081	5.59718e-05	0.00037132	PV_vs_pyr
ENSG00000197859	ADAMTSL2	3.22958	1.43862	1.15029	15.6059	1.13889	1.90522	11.4364	0.725083	3.50822	0.043344	2.02503	0.871301	2.89664	1.53438	0.112315	0.204476	PV_vs_slide	1.26405	0.338055	0.728287	0.920377	pyr_vs_slide	2.29156	1.19633	0.218291	0.370707	PV_vs_pyr
ENSG00000156218	ADAMTSL3	1.51644	12.977	0	51.7095	14.7241	1.34323	6.19393	8.63956	1.60499	5.95006	10.606	0.694232	0.738631	-0.437075	0.641316	0.749652	PV_vs_slide	0.0719649	-3.79656	8.49093e-05	0.00274255	pyr_vs_slide	10.2638	3.35949	0.000512428	0.00261875	PV_vs_pyr
ENSG00000143382	ADAMTSL4	0	0.023877	0	0	0.198671	0	0	0.062461	0	0	0.037578	0	0.139562	-2.84102	0.301835	NA	PV_vs_slide	0.245155	-2.02824	0.461054	NA	pyr_vs_slide	1	0	1	NA	PV_vs_pyr
ENSG00000203804	ADAMTSL4-AS1	0	1.09472	0	0	0.694177	0.303034	0	0.242596	0	0	0.460657	0	0.0377551	-4.72718	0.00242955	0.00840879	PV_vs_slide	0.109345	-3.19304	0.0405613	0.195347	pyr_vs_slide	0.345285	-1.53414	0.406266	0.57924	PV_vs_pyr
ENSG00000185761	ADAMTSL5	0	0.130068	0	0	0	0	0	0.06299	0	0	0.532126	0	0.126051	-2.98791	0.381038	NA	PV_vs_slide	0.221419	-2.17515	0.523673	NA	pyr_vs_slide	1	0	1	NA	PV_vs_pyr
ENSG00000105963	ADAP1	74.8789	10.6786	20.4059	34.05	11.2943	11.8981	172.78	11.3382	24.0869	312.661	17.6379	28.1809	4.52568	2.17813	0.0027792	0.00944946	PV_vs_slide	1.61146	0.688372	0.346296	0.66409	pyr_vs_slide	2.80843	1.48976	0.0412409	0.104908	PV_vs_pyr
ENSG00000184060	ADAP2	0	1.38664	1.36862	0	8.23458	0	0	1.22584	0	0	1.12429	0	0.0115617	-6.4345	8.97088e-05	0.000464501	PV_vs_slide	0.115046	-3.11971	0.0337056	0.175067	pyr_vs_slide	0.100496	-3.31479	0.0630797	0.145384	PV_vs_pyr
ENSG00000160710	ADAR	301.733	38.1903	35.7937	184.539	37.3423	52.2337	182.602	37.365	36.7942	75.3401	56.849	54.3083	1.94122	0.956965	0.000523583	0.00220181	PV_vs_slide	1.14801	0.19914	0.471884	0.774347	pyr_vs_slide	1.69094	0.757825	0.00618124	0.0221569	PV_vs_pyr
ENSG00000197381	ADARB1	48.1031	10.8783	5.09249	81.2039	14.5645	50.95	30.2192	7.46529	11.3075	51.5036	10.931	7.74928	5.59622	2.48445	3.1213e-19	7.39593e-17	PV_vs_slide	1.02747	0.0390991	0.890347	0.975579	pyr_vs_slide	5.44659	2.44535	4.32768e-18	6.95002e-16	PV_vs_pyr
ENSG00000185736	ADARB2	3.03149	4.65205	0.623615	0	7.62241	2.78877	0	6.80196	0.317805	0	4.80375	0.858134	0.182043	-2.45765	0.145327	0.249004	PV_vs_slide	0.159033	-2.6526	0.116891	0.360334	pyr_vs_slide	1.14469	0.194955	0.908455	0.996411	PV_vs_pyr
ENSG00000205696	ADARB2-AS1	0	0	0	0	0	0	0	0	0	0	0.130711	0	1.12476	0.16962	0.964555	NA	PV_vs_slide	1.97575	0.982403	0.796888	NA	pyr_vs_slide	1	0	1	NA	PV_vs_pyr
ENSG00000065457	ADAT1	0	7.00186	21.3075	12.0133	9.46361	5.67274	0	4.91476	4.926	99.4908	7.76747	6.16585	1.61991	0.695916	NA	NA	PV_vs_slide	1.32441	0.40535	NA	NA	pyr_vs_slide	1.22312	0.290566	NA	NA	PV_vs_pyr
ENSG00000189007	ADAT2	0	0.194927	0	0	0.918204	0.089425	0	0.313742	0	3.16428	0.447998	0	2.19785	1.13609	NA	NA	PV_vs_slide	0.0595112	-4.0707	NA	NA	pyr_vs_slide	36.9317	5.20679	NA	NA	PV_vs_pyr
ENSG00000213638	ADAT3	0	0.36584	0	0	0.667572	0	0	0.047758	0	0	0	0	0.0635227	-3.97658	0.213064	0.332144	PV_vs_slide	0.111583	-3.16382	0.321845	NA	pyr_vs_slide	1	0	1	NA	PV_vs_pyr
ENSG00000063761	ADCK1	0	3.29654	0.123562	10.0198	3.76117	2.84036	0	2.30888	3.42672	0.265758	2.63358	2.83852	0.146937	-2.76673	0.0245107	0.0601225	PV_vs_slide	0.866785	-0.206253	0.863285	0.966511	pyr_vs_slide	0.16952	-2.56047	0.0389238	0.100227	PV_vs_pyr
ENSG00000133597	ADCK2	53.6895	2.72817	8.67492	0	2.3569	2.47238	0	2.39905	3.59279	1.93252	2.1707	4.27537	1.56991	0.650678	0.63205	0.74143	PV_vs_slide	2.3555	1.23603	0.363267	0.681048	pyr_vs_slide	0.666486	-0.585354	0.66693	0.817067	PV_vs_pyr
ENSG00000173137	ADCK5	0	0.774337	1.99006	0	3.17202	0	0	0.650923	2.34523	33.5595	1.0683	1.9351	3.31303	1.72815	0.370952	0.498465	PV_vs_slide	1.61494	0.691481	0.721642	0.917463	pyr_vs_slide	2.05149	1.03667	0.592701	0.753964	PV_vs_pyr
ENSG00000164742	ADCY1	31.2377	17.8766	16.0053	171.622	25.2834	29.1081	414.246	14.1535	13.5932	98.3824	20.2107	12.5261	3.15934	1.65962	5.35607e-05	0.000293534	PV_vs_slide	0.894062	-0.161553	0.694664	0.905157	pyr_vs_slide	3.5337	1.82118	9.59501e-06	7.72639e-05	PV_vs_pyr
ENSG00000143199	ADCY10	0	0.136019	0.187527	0	0.044427	0	0	0.016575	0	0	0	0	0.106156	-3.23574	0.235008	0.357336	PV_vs_slide	0.541736	-0.884337	0.744087	NA	pyr_vs_slide	0.195955	-2.35141	0.411931	NA	PV_vs_pyr
ENSG00000161912	ADCY10P1	0	1.64076	0.060983	0	0.410713	0	0	0.586265	0.17246	0	0.343408	0.03919	0.0099744	-6.64755	4.86854e-07	4.30186e-06	PV_vs_slide	0.115639	-3.1123	0.00345966	0.0385169	pyr_vs_slide	0.0862548	-3.53525	0.0161107	0.0492378	PV_vs_pyr
ENSG00000078295	ADCY2	27.0509	24.3017	17.7562	154.19	22.2172	17.5602	357.804	19.5527	34.1982	25.2846	21.3833	29.7047	1.12468	0.169513	0.69203	0.789884	PV_vs_slide	0.904111	-0.145428	0.734503	0.921302	pyr_vs_slide	1.24396	0.314941	0.46297	0.632515	PV_vs_pyr
ENSG00000138031	ADCY3	0.531463	21.2406	23.8143	21.0857	12.4569	10.0689	1.3348	9.39367	14.5721	30.5114	5.74789	24.4644	0.848057	-0.237768	NA	NA	PV_vs_slide	1.4285	0.5145	NA	NA	pyr_vs_slide	0.59367	-0.752267	NA	NA	PV_vs_pyr
ENSG00000129467	ADCY4	0	0.552815	0.630503	0.131562	0.322021	0	0	0.959493	0	0	2.1561	0	0.0334806	-4.90053	0.00670287	0.0200965	PV_vs_slide	0.270043	-1.88874	0.234879	0.536011	pyr_vs_slide	0.123983	-3.01179	0.107092	0.219009	PV_vs_pyr
ENSG00000173175	ADCY5	1.47372	8.72776	8.1819	41.5819	9.32355	5.9718	17.4519	6.58669	6.15425	77.2424	6.9858	2.91335	1.50808	0.592709	0.332278	0.459698	PV_vs_slide	0.519328	-0.945283	0.124487	0.373378	pyr_vs_slide	2.9039	1.53799	0.0124634	0.0399331	PV_vs_pyr
ENSG00000174233	ADCY6	1.93123	5.23506	3.34467	8.37815	6.04433	1.75023	0	6.56702	6.14689	0	6.58188	4.49731	0.492448	-1.02196	NA	NA	PV_vs_slide	0.583953	-0.776075	NA	NA	pyr_vs_slide	0.8433	-0.245882	NA	NA	PV_vs_pyr
ENSG00000257660	ADCY6-DT	0	0.723771	0	0	0.706271	0	0	0	0	0	0	0	0.235539	-2.08596	0.57578	NA	PV_vs_slide	0.413742	-1.2732	0.732705	NA	pyr_vs_slide	1	0	1	NA	PV_vs_pyr
ENSG00000121281	ADCY7	0	1.89051	0.866751	0	1.39978	3.92272	0	1.07657	1.15776	0	1.20977	1.54743	0.00493002	-7.66419	1.03716e-10	2.23553e-09	PV_vs_slide	0.96079	-0.0577067	0.926554	0.98307	pyr_vs_slide	0.00513122	-7.60648	1.86126e-10	4.45629e-09	PV_vs_pyr
ENSG00000155897	ADCY8	13.0317	2.5187	4.50545	11.467	3.02127	10.5188	12.5558	2.3888	2.25533	8.99687	2.05633	1.88424	3.26891	1.70881	9.19918e-06	6.16147e-05	PV_vs_slide	1.31071	0.390346	0.323984	0.641817	pyr_vs_slide	2.494	1.31846	0.000802246	0.00385237	PV_vs_pyr
ENSG00000162104	ADCY9	21.7717	6.47482	4.75636	112.805	7.34774	10.9028	22.2468	5.06228	5.24425	73.8326	5.12899	8.04356	2.31741	1.21251	0.00164999	0.00601591	PV_vs_slide	1.3451	0.427717	0.27024	0.578987	pyr_vs_slide	1.72285	0.784793	0.0428914	0.108121	PV_vs_pyr
ENSG00000141433	ADCYAP1	0	3.16956	12.6858	0	4.37549	5.60819	0	2.76455	5.61421	3.56355	4.15132	7.71515	0.204417	-2.29041	0.117705	0.21206	PV_vs_slide	1.96043	0.97117	0.504035	0.798175	pyr_vs_slide	0.104272	-3.26158	0.0259819	0.0724115	PV_vs_pyr
ENSG00000078549	ADCYAP1R1	39.0684	7.33216	3.62634	50.2136	5.32452	3.2231	73.3851	5.3984	3.37711	29.4579	4.99718	1.8875	5.57777	2.47969	4.76607e-11	1.13874e-09	PV_vs_slide	0.54328	-0.880231	0.0222365	0.135882	pyr_vs_slide	10.2668	3.35992	2.15244e-18	3.77742e-16	PV_vs_pyr
ENSG00000087274	ADD1	204.972	83.3254	99.6563	317.806	117.206	115.544	197.947	79.8881	87.0145	247.385	91.0563	78.9065	1.19079	0.251915	0.528343	0.649836	PV_vs_slide	0.97255	-0.040156	0.920025	0.981259	pyr_vs_slide	1.2244	0.292071	0.465377	0.63509	PV_vs_pyr
ENSG00000075340	ADD2	114.952	41.9242	58.331	103.603	47.689	68.8243	110.832	40.2277	58.4515	58.3831	48.2167	41.0596	0.789978	-0.340116	0.166151	0.275076	PV_vs_slide	1.42138	0.507293	0.0388762	0.190454	pyr_vs_slide	0.555782	-0.847409	0.000572786	0.00288648	PV_vs_pyr
ENSG00000148700	ADD3	11.0121	37.1569	21.3186	180.649	40.8019	18.2478	35.0253	33.385	9.38737	0.423943	25.2263	10.6469	0.232472	-2.10487	0.0133984	0.0362099	PV_vs_slide	0.241135	-2.05208	0.0160793	0.110002	pyr_vs_slide	0.964074	-0.0527846	0.95073	1	PV_vs_pyr
ENSG00000203876	ADD3-AS1	0	0.311146	0	0	1.27028	0.546149	0.226871	0.877075	0.275541	0	0.717607	0	0.0271162	-5.2047	0.000721598	0.00292606	PV_vs_slide	0.383268	-1.38357	0.265304	0.572901	pyr_vs_slide	0.0707501	-3.82112	0.0168791	0.0510995	PV_vs_pyr
ENSG00000118492	ADGB	0	0.009894	0	0	0.048007	0	0	0.029724	0	0	0.027789	0	0.11564	-3.11229	0.218996	NA	PV_vs_slide	0.203133	-2.29951	0.363781	NA	pyr_vs_slide	1	0	1	NA	PV_vs_pyr
ENSG00000197177	ADGRA1	43.9918	3.47725	6.97466	26.7033	5.9982	7.78641	28.9721	3.03618	7.49057	21.0856	4.70386	7.45691	4.52935	2.1793	1.93531e-09	3.12689e-08	PV_vs_slide	1.69812	0.76394	0.0375035	0.186294	pyr_vs_slide	2.66727	1.41536	0.000107956	0.0006673	PV_vs_pyr
ENSG00000020181	ADGRA2	0.651748	0.617323	0.205087	0	1.0034	0.693439	0	0.896568	0	88.0742	0.970257	0.18901	3.82632	1.93596	NA	NA	PV_vs_slide	0.340295	-1.55514	NA	NA	pyr_vs_slide	11.2442	3.4911	NA	NA	PV_vs_pyr
ENSG00000152990	ADGRA3	0	6.77571	0.316342	11.8279	5.33668	2.875	0	6.00474	3.68236	17.3924	4.00709	1.92613	0.675562	-0.56584	0.699464	0.795814	PV_vs_slide	0.172757	-2.53318	0.086548	0.304522	pyr_vs_slide	3.91047	1.96734	0.183561	0.326756	PV_vs_pyr
ENSG00000181790	ADGRB1	4.4512	15.0808	16.8868	173.854	18.4623	25.6492	72.0652	8.60626	17.9968	70.3867	9.7051	9.41005	2.81857	1.49496	0.0473702	0.103591	PV_vs_slide	1.28083	0.357079	0.636241	0.878127	pyr_vs_slide	2.20058	1.13788	0.131663	0.256222	PV_vs_pyr
ENSG00000121753	ADGRB2	85.5319	26.526	31.3839	31.6227	28.445	37.9443	0.278515	18.7872	46.8733	13.5489	24.5508	27.7997	0.424495	-1.23618	0.182223	0.294583	PV_vs_slide	1.4884	0.573761	0.535552	0.821901	pyr_vs_slide	0.285202	-1.80994	0.0508923	0.123165	PV_vs_pyr
ENSG00000135298	ADGRB3	8.76595	28.544	17.7697	68.4883	29.5972	21.478	5.29225	23.3006	15.6985	3.35934	27.9575	16.1482	0.393864	-1.34423	NA	NA	PV_vs_slide	0.622931	-0.682857	NA	NA	pyr_vs_slide	0.632276	-0.661374	NA	NA	PV_vs_pyr
ENSG00000111452	ADGRD1	0	0.186041	0	0	0.947405	0	36.743	1.02666	0	0	0.887074	0.096643	1.95725	0.96883	NA	NA	PV_vs_slide	0.100874	-3.30938	NA	NA	pyr_vs_slide	19.403	4.27821	NA	NA	PV_vs_pyr
ENSG00000180264	ADGRD2	0	0.535111	0	0	0.223892	0	24.0454	0.114283	0	1.13873	0.186328	0	13.7543	3.78181	0.05529	0.117265	PV_vs_slide	0.0753704	-3.72986	0.0928305	0.317537	pyr_vs_slide	182.489	7.51167	0.00066179	0.00326351	PV_vs_pyr
ENSG00000127507	ADGRE2	0	0.197609	0	0	0.150189	0	0	0.097696	0.07184	0	0.821456	0	0.0230404	-5.43969	0.000302085	0.00135952	PV_vs_slide	0.0667288	-3.90555	0.00947592	0.0771487	pyr_vs_slide	0.345285	-1.53414	0.396281	0.569979	PV_vs_pyr
ENSG00000268758	ADGRE4P	0	0.377274	0	0	0	0	0	0.212446	0	0	0.126005	0	0.0417038	-4.58368	0.0997421	0.1866	PV_vs_slide	0.0732563	-3.7709	0.17567	0.454902	pyr_vs_slide	1	0	1	1	PV_vs_pyr
ENSG00000123146	ADGRE5	0	4.18534	1.65149	0	4.08869	3.38548	0	1.95409	0	0	0.730878	0.531468	0.00873096	-6.83964	3.92952e-07	3.55587e-06	PV_vs_slide	0.379734	-1.39694	0.139165	0.398728	pyr_vs_slide	0.0229923	-5.4427	8.53915e-05	0.00054058	PV_vs_pyr
ENSG00000153292	ADGRF1	0.070195	0.095545	0.166699	0.139213	0.323458	0	0.327861	0.182082	0.170903	0	0.23116	0	0.279001	-1.84166	0.0571816	0.120382	PV_vs_slide	0.286087	-1.80547	0.0928482	0.317537	pyr_vs_slide	0.975232	-0.0361833	0.975712	1	PV_vs_pyr
ENSG00000164393	ADGRF2	0.037944	0.012785	0	0	0	0	0	0	0.044817	0	0.013085	0	1.07256	0.101053	0.973964	NA	PV_vs_slide	1.88407	0.913849	0.767888	NA	pyr_vs_slide	0.569278	-0.812796	0.794157	NA	PV_vs_pyr
ENSG00000173567	ADGRF3	5.45907	0.623455	0	0	1.20618	0.569997	0	0.034498	0	0	0	0.395436	16.1337	4.01201	NA	NA	PV_vs_slide	3.15752	1.65879	NA	NA	pyr_vs_slide	5.10962	2.35322	NA	NA	PV_vs_pyr
ENSG00000153294	ADGRF4	0	0	0	0	0.036445	0	0	0	0	0	0	0	1.12476	0.16962	0.964555	NA	PV_vs_slide	1.97575	0.982403	0.796888	NA	pyr_vs_slide	1	0	1	NA	PV_vs_pyr
ENSG00000069122	ADGRF5	0	5.92985	2.20282	4.72189	10.4345	2.85779	0	3.38697	1.23345	0.118523	6.55901	1.04509	0.191173	-2.38705	0.0759941	0.150392	PV_vs_slide	0.576032	-0.795778	0.553254	0.833453	pyr_vs_slide	0.331879	-1.59127	0.238054	0.39447	PV_vs_pyr
ENSG00000205336	ADGRG1	0	18.0718	14.7985	2.78725	18.8637	3.3424	0	11.2997	16.4581	0	20.4439	5.63263	0.0518675	-4.26903	NA	NA	PV_vs_slide	0.558907	-0.839321	NA	NA	pyr_vs_slide	0.0928017	-3.4297	NA	NA	PV_vs_pyr
ENSG00000173698	ADGRG2	0	0.065166	0	0	0.275127	0.158213	0	0.104591	0	0	0.178237	0	0.0284486	-5.1355	0.00149477	0.00552052	PV_vs_slide	0.139817	-2.83839	0.0752315	0.280895	pyr_vs_slide	0.20347	-2.29711	0.222227	0.375803	PV_vs_pyr
ENSG00000156920	ADGRG4	0	0	0	0	0	0	0	0	0	0	0.007029	0	1.12476	0.16962	0.964555	NA	PV_vs_slide	1.97575	0.982403	0.796888	NA	pyr_vs_slide	1	0	1	NA	PV_vs_pyr
ENSG00000159618	ADGRG5	0	0.020657	0	0	0.06687	0	0	0	0	0	0.039042	0	0.238145	-2.07009	0.578745	NA	PV_vs_slide	0.41832	-1.25732	0.73595	NA	pyr_vs_slide	1	0	1	NA	PV_vs_pyr
ENSG00000112414	ADGRG6	0	0.832593	0	0	0.269158	0	0	0.564702	0	0	0.218407	0.38837	0.0194101	-5.68705	0.000145983	0.000715297	PV_vs_slide	0.0562147	-4.15291	0.00554911	0.0526835	pyr_vs_slide	0.345285	-1.53414	0.394969	0.56898	PV_vs_pyr
ENSG00000072071	ADGRL1	63.6964	35.7752	35.0964	325.552	27.7486	38.4339	429.427	23.0602	55.0448	79.7383	34.7232	52.3757	3.01921	1.59417	3.09747e-10	6.04564e-09	PV_vs_slide	1.81553	0.860388	0.00070985	0.0127578	pyr_vs_slide	1.663	0.733785	0.00384292	0.0148239	PV_vs_pyr
ENSG00000117114	ADGRL2	1.99954	12.8474	29.4888	32.5127	17.5867	19.0948	19.2292	11.5047	11.0609	6.89686	10.9324	9.5182	0.637438	-0.649643	0.282843	0.408473	PV_vs_slide	0.916426	-0.125909	0.835218	0.958133	pyr_vs_slide	0.695569	-0.523734	0.387818	0.562676	PV_vs_pyr
ENSG00000150471	ADGRL3	116.682	24.7177	20.5029	17.1461	18.9378	10.2482	23.7161	36.9812	11.0358	17.6955	24.0126	7.71784	1.43969	0.525763	0.348901	0.476965	PV_vs_slide	0.647619	-0.626782	0.265257	0.572901	pyr_vs_slide	2.22306	1.15255	0.0405414	0.103616	PV_vs_pyr
ENSG00000162618	ADGRL4	0	0.713611	0	0	3.97321	0	0	0.247249	0	0	0.513857	0	0.0155716	-6.00494	8.8675e-05	0.000459971	PV_vs_slide	0.0273532	-5.19215	0.000701217	0.0126627	pyr_vs_slide	1	0	1	1	PV_vs_pyr
ENSG00000164199	ADGRV1	20.7424	22.0454	1.25799	35.5893	25.7686	3.37936	0	21.7369	1.66129	39.4232	18.9047	4.03017	0.427973	-1.22441	0.305417	0.432217	PV_vs_slide	0.0851361	-3.55409	0.00303219	0.0351329	pyr_vs_slide	5.02692	2.32968	0.0520757	0.125369	PV_vs_pyr
ENSG00000196616	ADH1B	0	0.11158	0	0.192187	0.353979	0	0	0.08237	0	0.080319	0.174626	0	0.332383	-1.58908	0.231571	0.353675	PV_vs_slide	0.0785126	-3.67093	0.0183575	0.120024	pyr_vs_slide	4.2335	2.08185	0.20811	0.358098	PV_vs_pyr
ENSG00000248144	ADH1C	0	0	0	0	0	0	0	0.110199	0	0	0	0	0.766133	-0.384333	0.919663	NA	PV_vs_slide	1.34578	0.428446	0.91048	NA	pyr_vs_slide	1	0	1	NA	PV_vs_pyr
ENSG00000198099	ADH4	0	0.036231	0	0	0	0	0	0.045958	0	0	0	0	0.531763	-0.911144	0.809791	NA	PV_vs_slide	0.934088	-0.098369	0.979269	NA	pyr_vs_slide	1	0	1	NA	PV_vs_pyr
ENSG00000197894	ADH5	0	11.3958	7.99326	0	12.6416	18.6516	6.59368	13.4106	6.82523	32.3481	11.3845	18.7274	0.279899	-1.83702	0.17948	0.291172	PV_vs_slide	0.949818	-0.074277	0.956642	0.990461	pyr_vs_slide	0.294687	-1.76275	0.198276	0.345401	PV_vs_pyr
ENSG00000196344	ADH7	0	2.82881	0	0	3.87205	0	0	1.75418	0	0	2.09531	0	0.0218371	-5.51708	0.000476786	0.00203201	PV_vs_slide	0.0383593	-4.70428	0.00289389	0.0340609	pyr_vs_slide	1	0	1	1	PV_vs_pyr
ENSG00000147576	ADHFE1	0	5.25645	1.45654	104.064	5.24961	1.13485	0	4.11944	1.77336	0	1.5176	0	1.96607	0.975314	NA	NA	PV_vs_slide	0.240169	-2.05788	NA	NA	pyr_vs_slide	8.18619	3.03319	NA	NA	PV_vs_pyr
ENSG00000182551	ADI1	0	6.42584	2.03293	0	5.01413	1.3723	0.35633	5.39755	2.92705	15.4463	5.196	4.34193	0.635613	-0.653779	NA	NA	PV_vs_slide	0.344691	-1.53663	NA	NA	pyr_vs_slide	1.84401	0.882847	NA	NA	PV_vs_pyr
ENSG00000181092	ADIPOQ	0	0	0	0	0.048391	0.062036	0	0	0	0	0	0	0.542328	-0.882763	0.815677	NA	PV_vs_slide	1.57064	0.65135	0.86344	NA	pyr_vs_slide	0.345292	-1.53411	0.687741	NA	PV_vs_pyr
ENSG00000226482	ADIPOQ-AS1	0	0	0	0	0	0	0	0.089626	0	0	0.112655	0	0.124779	-3.00255	0.417655	NA	PV_vs_slide	0.219183	-2.18979	0.554457	NA	pyr_vs_slide	1	0	1	NA	PV_vs_pyr
ENSG00000159346	ADIPOR1	6.18882	16.8254	13.0641	21.4649	14.1695	15.8163	61.6462	12.0512	18.1361	17.3084	14.3994	15.4927	0.717004	-0.479947	0.363814	0.491253	PV_vs_slide	0.887924	-0.171491	0.746335	0.92704	pyr_vs_slide	0.807506	-0.308456	0.562488	0.726716	PV_vs_pyr
ENSG00000006831	ADIPOR2	21.6348	8.78224	1.06241	0.982861	8.50721	2.63823	2.65905	10.5812	5.79022	306.885	7.94066	3.87418	1.79922	0.847371	0.367196	0.495027	PV_vs_slide	0.429202	-1.22027	0.196786	0.485241	pyr_vs_slide	4.19201	2.06764	0.0287385	0.0785637	PV_vs_pyr
ENSG00000148671	ADIRF	0	3.2088	0	0	2.00959	4.94546	0	2.33076	1.14919	0	2.99044	0	0.0151964	-6.04012	0.000388667	0.00170229	PV_vs_slide	0.514774	-0.957989	0.498738	0.794044	pyr_vs_slide	0.0295206	-5.08214	0.00346306	0.013599	PV_vs_pyr
ENSG00000156110	ADK	0	6.33101	7.38895	139.271	7.78831	4.74535	5.3236	5.51783	12.0873	0	5.86487	8.44964	2.21144	1.14499	NA	NA	PV_vs_slide	1.35232	0.435439	NA	NA	pyr_vs_slide	1.63529	0.709547	NA	NA	PV_vs_pyr
ENSG00000148926	ADM	0	0.391589	0	0	1.74958	1.92826	0	1.21306	0.947883	2.5867	0.326207	0	0.667459	-0.583248	0.75458	0.838096	PV_vs_slide	0.471292	-1.08531	0.56751	0.842602	pyr_vs_slide	1.41623	0.502058	0.792895	0.91119	PV_vs_pyr
ENSG00000128165	ADM2	0	0.27582	0	0	0.163553	0	0	0.119432	0	0	0.091228	0	0.0340746	-4.87516	0.00746046	0.0220924	PV_vs_slide	0.0598556	-4.06237	0.0257822	0.148763	pyr_vs_slide	1	0	1	1	PV_vs_pyr
ENSG00000224420	ADM5	0	0.295522	0	0	0.068457	0	0	0.305027	0	0	0.039826	0	0.0749004	-3.73888	0.129642	0.228383	PV_vs_slide	0.13157	-2.9261	0.235601	NA	pyr_vs_slide	1	0	1	NA	PV_vs_pyr
ENSG00000101126	ADNP	47.3771	12.4554	9.43289	86.4132	13.033	19.5367	31.8671	11.0762	6.22335	19.2926	16.176	11.9461	0.905056	-0.143921	0.753147	0.837062	PV_vs_slide	0.615786	-0.699499	0.128276	0.380685	pyr_vs_slide	1.46976	0.555578	0.22779	0.382451	PV_vs_pyr
ENSG00000101544	ADNP2	0	5.1577	6.72358	17.2625	6.80463	4.43676	0	2.17171	2.64766	0.370225	5.11435	3.12314	0.224735	-2.1537	0.0751972	0.149111	PV_vs_slide	0.761798	-0.39252	0.744745	0.926153	pyr_vs_slide	0.295007	-1.76118	0.146965	0.278719	PV_vs_pyr
ENSG00000259456	ADNP-AS1	0	0.476089	0	0	2.01345	0	0	0.638119	0	0	0.334839	0	0.0330201	-4.92051	0.0108837	0.0304116	PV_vs_slide	0.0580033	-4.10772	0.0335221	0.174758	pyr_vs_slide	1	0	1	1	PV_vs_pyr
ENSG00000181915	ADO	9.47422	5.2388	5.51242	0	5.93786	9.24602	39.354	4.38386	8.13088	7.62298	4.30788	6.66843	1.79666	0.84532	0.446925	0.57311	PV_vs_slide	1.43184	0.517866	0.64159	0.880951	pyr_vs_slide	1.2548	0.327454	0.768511	0.892933	PV_vs_pyr
ENSG00000163485	ADORA1	32.2318	7.76931	15.0714	8.37683	8.03323	16.2787	8.30222	5.83427	16.2774	3.0706	6.97168	13.6585	0.478513	-1.06337	0.0598856	0.124752	PV_vs_slide	2.01184	1.00851	0.0721082	0.274437	pyr_vs_slide	0.237849	-2.07188	0.000253331	0.00141904	PV_vs_pyr
ENSG00000128271	ADORA2A	0	0	0	0	1.10261	0	0	0.857362	0	0	1.0571	0	0.0577816	-4.11324	0.16237	0.270496	PV_vs_slide	0.101498	-3.30047	0.262262	0.569489	pyr_vs_slide	1	0	1	NA	PV_vs_pyr
ENSG00000178803	ADORA2A-AS1	0	0	0	0	0	0	0	0.021242	0	0	0	0	1.12476	0.16962	0.964555	NA	PV_vs_slide	1.97575	0.982403	0.796888	NA	pyr_vs_slide	1	0	1	NA	PV_vs_pyr
ENSG00000170425	ADORA2B	0	0.334073	0	0	0.4971	0	0	0.553231	0.133847	0	0.262193	0	0.0322829	-4.95308	0.00140067	0.00521766	PV_vs_slide	0.0934966	-3.41894	0.0274502	0.15497	pyr_vs_slide	0.345285	-1.53414	0.405007	0.577935	PV_vs_pyr
ENSG00000282608	ADORA3	0	0.942223	0	0	0.309052	0.6283	0	0.298871	0	0	0.828778	0	0.0338526	-4.88459	0.00898131	0.0259106	PV_vs_slide	0.360153	-1.47332	0.388812	0.703777	pyr_vs_slide	0.0939951	-3.41127	0.0845179	0.182814	PV_vs_pyr
ENSG00000159322	ADPGK	0.598343	5.05744	7.36698	0	8.05434	3.72344	562.86	5.88625	9.58497	20.0588	6.98516	7.9281	3.91602	1.96939	0.172255	0.282345	PV_vs_slide	0.613904	-0.703915	0.627148	0.873085	pyr_vs_slide	6.37888	2.6733	0.0649412	0.148796	PV_vs_pyr
ENSG00000260898	ADPGK-AS1	0	0.140762	0	0	0	0	0	0.112609	0	0.066541	0.192979	0	0.125785	-2.99097	0.215162	0.33467	PV_vs_slide	0.134016	-2.89952	0.229523	NA	pyr_vs_slide	0.93858	-0.0914478	0.971909	NA	PV_vs_pyr
ENSG00000144843	ADPRH	0	0.334817	0	0	0.12948	0	0	0.063551	0	0	0.257634	0.368177	0.0603777	-4.04984	0.0440546	0.0975401	PV_vs_slide	0.9028	-0.147522	0.935648	0.984853	pyr_vs_slide	0.0668782	-3.90232	0.0593921	0.138687	PV_vs_pyr
ENSG00000153531	ADPRHL1	1.1063	2.30969	7.40538	0	2.23354	5.71335	0.022872	1.4426	4.27298	0.133516	0.929681	5.69335	0.15614	-2.67909	0.000570673	0.0023747	PV_vs_slide	2.15452	1.10737	0.12353	0.372172	pyr_vs_slide	0.0724708	-3.78646	1.21854e-06	1.18195e-05	PV_vs_pyr
ENSG00000116863	ADPRHL2	1.40401	1.89741	3.747	0.883442	2.43314	4.3546	0	1.88513	5.36976	2.41033	3.03825	3.78385	0.379517	-1.39777	0.072138	0.144312	PV_vs_slide	1.80745	0.853954	0.259562	0.566805	pyr_vs_slide	0.209974	-2.25172	0.00399323	0.0153183	PV_vs_pyr
ENSG00000170222	ADPRM	0	3.543	4.66568	0	1.22558	1.65336	0	2.06046	2.63153	0	1.53959	3.34926	0.00991484	-6.6562	4.85497e-08	5.49227e-07	PV_vs_slide	1.48497	0.570432	0.410658	0.723501	pyr_vs_slide	0.0066768	-7.22663	3.88564e-09	6.71147e-08	PV_vs_pyr
ENSG00000120907	ADRA1A	16.6109	3.42481	0.454257	14.6139	4.57854	0.567994	0	3.59126	0	0.080527	2.51565	0	1.31496	0.395024	0.797568	0.870298	PV_vs_slide	0.0684765	-3.86825	0.0164653	0.111808	pyr_vs_slide	19.2032	4.26327	0.00823309	0.0282678	PV_vs_pyr
ENSG00000170214	ADRA1B	0	3.46404	1.33824	0	1.26848	1.38689	0	1.35317	4.32547	0	0.317013	1.90501	0.0106168	-6.5575	1.34977e-07	1.35855e-06	PV_vs_slide	2.43669	1.28492	0.0770785	0.28506	pyr_vs_slide	0.00435707	-7.84243	3.08405e-10	6.90787e-09	PV_vs_pyr
ENSG00000171873	ADRA1D	0	0.511125	1.04896	0	0.413824	4.99932	0	0.756889	1.97775	0.301791	0.603529	1.07237	0.140095	-2.83553	0.00394826	0.0127565	PV_vs_slide	3.57236	1.83688	0.0179301	0.118127	pyr_vs_slide	0.0392162	-4.6724	1.9627e-06	1.81879e-05	PV_vs_pyr
ENSG00000150594	ADRA2A	0	0.676679	0	0	0.680709	0.075785	0	0.610485	0.059131	0	0.70873	0.288824	0.00913113	-6.77499	3.00674e-07	2.81124e-06	PV_vs_slide	0.165489	-2.59519	0.00884356	0.0737322	pyr_vs_slide	0.0551766	-4.1798	0.00318855	0.0126701	PV_vs_pyr
ENSG00000274286	ADRA2B	0	0.185427	0	0	0.030008	0	0	0	0	0	0	0	0.119914	-3.05993	0.408682	NA	PV_vs_slide	0.210636	-2.24717	0.544015	NA	pyr_vs_slide	1	0	1	NA	PV_vs_pyr
ENSG00000184160	ADRA2C	0	0.823794	0	0	0.815349	0	0	0.342526	0.14626	0	0.646463	0.261494	0.0208581	-5.58325	6.28505e-05	0.000337418	PV_vs_slide	0.188253	-2.40925	0.0458619	0.2104	pyr_vs_slide	0.110798	-3.174	0.0431748	0.108723	PV_vs_pyr
ENSG00000043591	ADRB1	0	2.07112	4.41915	0	4.57635	10.4817	1.88591	2.31705	6.99569	0	3.49891	6.77761	0.0855072	-3.54781	0.00502324	0.0157426	PV_vs_slide	2.24363	1.16584	0.343667	0.661399	pyr_vs_slide	0.0381111	-4.71365	0.000194997	0.00112181	PV_vs_pyr
ENSG00000169252	ADRB2	0	0.259727	0	0	0.17103	0	0	0.143776	0	0	0.156958	0	0.0372969	-4.7448	0.00847398	0.0246223	PV_vs_slide	0.065516	-3.93201	0.0291389	0.160433	pyr_vs_slide	1	0	1	1	PV_vs_pyr
ENSG00000188778	ADRB3	0	0.054138	0	0	0	0	0	0.027036	0	0	0	0	0.492795	-1.02094	0.787095	NA	PV_vs_slide	0.865637	-0.208165	0.956084	NA	pyr_vs_slide	1	0	1	NA	PV_vs_pyr
ENSG00000130706	ADRM1	0	13.0494	25.2383	4.08138	17.2029	23.5272	1.85711	8.07607	30.6126	3.26776	16.964	16.3506	0.10654	-3.23053	7.03279e-06	4.85563e-05	PV_vs_slide	1.71223	0.775876	0.265251	0.572901	pyr_vs_slide	0.0622229	-4.00641	2.66719e-08	3.71856e-07	PV_vs_pyr
ENSG00000239900	ADSL	33.0226	12.3701	12.9607	51.2363	13.9482	18.6956	0	9.0242	10.2382	38.596	13.7009	7.23748	1.18737	0.247769	0.810155	0.880137	PV_vs_slide	1.02477	0.0353053	0.972746	0.993252	pyr_vs_slide	1.15867	0.212464	0.837208	0.943265	PV_vs_pyr
ENSG00000185100	ADSS1	0	1.42751	0	0	1.52703	0	0	1.91602	0.262578	0	1.25428	1.05697	0.0107457	-6.5401	2.12939e-05	0.000129444	PV_vs_slide	0.233679	-2.0974	0.0926444	0.317495	pyr_vs_slide	0.0459847	-4.4427	0.00567144	0.0205721	PV_vs_pyr
ENSG00000035687	ADSS2	0	11.6926	8.4317	0.587603	17.3805	8.49512	47.0262	11.944	7.59549	6.42178	10.7712	7.80802	0.344332	-1.53813	0.196509	0.312052	PV_vs_slide	0.893799	-0.161977	0.891701	0.97599	pyr_vs_slide	0.385245	-1.37615	0.248581	0.406912	PV_vs_pyr
ENSG00000111863	ADTRP	0	3.84308	0.253931	0	4.48084	2.4056	0	1.24366	0.392235	0	1.8272	1.03884	0.00784559	-6.9939	2.76369e-08	3.31528e-07	PV_vs_slide	0.269792	-1.89008	0.0227657	0.13755	pyr_vs_slide	0.0290802	-5.10382	9.82807e-05	0.000613401	PV_vs_pyr
ENSG00000106624	AEBP1	0	3.46744	0.742839	21.5865	5.70502	0.948231	0	1.03513	0.105002	0	4.17108	0.42662	0.167847	-2.57479	0.0963824	0.181656	PV_vs_slide	0.173821	-2.52433	0.10515	0.340677	pyr_vs_slide	0.96563	-0.0504581	0.974363	1	PV_vs_pyr
ENSG00000139154	AEBP2	118.527	17.5738	11.4098	76.9551	16.7265	4.08614	325.751	15.7938	9.57239	73.0204	16.8038	13.0993	2.40955	1.26876	0.0813641	0.158557	PV_vs_slide	0.557942	-0.841812	0.250888	0.556064	pyr_vs_slide	4.31863	2.11057	0.00398027	0.0152776	PV_vs_pyr
ENSG00000181026	AEN	0	0.35566	0.848585	0	0.966011	0.093234	0.075784	0.755384	0.145447	4.24666	0.248652	0.355025	0.904895	-0.144177	0.91879	0.955365	PV_vs_slide	0.817006	-0.291581	0.838631	0.958376	pyr_vs_slide	1.10757	0.147404	0.918544	1	PV_vs_pyr
ENSG00000196526	AFAP1	17.9776	4.56219	5.85333	29.6384	6.78292	2.66344	1.14068	4.32861	2.27714	28.0667	6.04382	1.42296	1.74951	0.806954	0.269924	0.395354	PV_vs_slide	0.432925	-1.20781	0.102416	0.335995	pyr_vs_slide	4.04114	2.01476	0.00644506	0.0229864	PV_vs_pyr
ENSG00000272620	AFAP1-AS1	0	0.138187	0	0	0.07981	0	0	0.04806	0	0	0.130701	0	0.0337644	-4.88835	0.00692931	0.020695	PV_vs_slide	0.0593108	-4.07556	0.0243701	0.143833	pyr_vs_slide	1	0	1	1	PV_vs_pyr
ENSG00000157510	AFAP1L1	0	0.720746	0.191137	0	0.730298	1.32227	0	0.430848	0.48952	1.10403	0.545445	0.568652	0.600362	-0.736095	NA	NA	PV_vs_slide	0.673341	-0.570591	NA	NA	pyr_vs_slide	0.891617	-0.165504	NA	NA	PV_vs_pyr
ENSG00000169129	AFAP1L2	0	5.19626	4.4501	13.2258	6.59977	3.99494	3.60684	3.43333	3.29818	7.89206	6.28653	2.73101	0.756744	-0.402123	0.685822	0.785306	PV_vs_slide	0.566049	-0.821002	0.410417	0.723285	pyr_vs_slide	1.33689	0.418879	0.67495	0.823779	PV_vs_pyr
ENSG00000130396	AFDN	110.241	37.0597	13.0884	32.7792	33.3711	24.0564	230.722	31.2051	19.4858	13.1549	27.4003	9.34865	0.907711	-0.139695	0.751346	0.835925	PV_vs_slide	0.543658	-0.879228	0.0471003	0.213728	pyr_vs_slide	1.66963	0.739532	0.0953185	0.200437	PV_vs_pyr
ENSG00000198221	AFDN-DT	0	0.128108	0	0	0.529475	0	5.78796	0.312933	0	0	0.161761	0	1.90398	0.929017	NA	NA	PV_vs_slide	0.0614772	-4.02381	NA	NA	pyr_vs_slide	30.9705	4.95282	NA	NA	PV_vs_pyr
ENSG00000172493	AFF1	18.9661	11.2368	6.34724	67.6522	9.82753	4.07789	0.120314	7.93852	6.30366	7.05967	13.1569	1.6875	0.790909	-0.338416	0.715526	0.809316	PV_vs_slide	0.427941	-1.22452	0.18869	0.47338	pyr_vs_slide	1.84817	0.886101	0.341903	0.516528	PV_vs_pyr
ENSG00000155966	AFF2	23.189	5.5595	3.44438	51.2098	4.77932	3.18249	0.651817	2.76587	3.50016	51.6231	6.10595	3.52563	5.07464	2.34331	0.00376158	0.0122392	PV_vs_slide	0.858968	-0.219324	0.787074	0.943973	pyr_vs_slide	5.90784	2.56263	0.00158606	0.00695685	PV_vs_pyr
ENSG00000144218	AFF3	4.85956	16.4538	5.60044	34.8241	17.765	7.90448	37.395	14.0341	10.6044	9.20346	20.28	8.36372	1.56796	0.648893	0.115172	0.208627	PV_vs_slide	0.778089	-0.361993	0.38282	0.698999	pyr_vs_slide	2.01515	1.01089	0.014845	0.046089	PV_vs_pyr
ENSG00000072364	AFF4	30.2748	32.1876	32.3709	68.678	37.0163	20.9599	309.355	27.5173	33.724	71.2837	31.4088	24.0432	0.741327	-0.431819	0.248662	0.372615	PV_vs_slide	0.65541	-0.609531	0.104526	0.339593	pyr_vs_slide	1.13109	0.177713	0.636653	0.791596	PV_vs_pyr
ENSG00000135537	AFG1L	0	2.85887	5.67059	0	1.52321	0.269343	0	1.88743	0.546611	0	1.61262	3.50551	0.00454759	-7.78068	3.58954e-11	8.82616e-10	PV_vs_slide	0.589772	-0.76177	0.21604	0.510928	pyr_vs_slide	0.00771075	-7.01891	3.51953e-09	6.13234e-08	PV_vs_pyr
ENSG00000223959	AFG3L1P	0	2.44451	0	0	3.03595	0	0	3.42288	0.537135	24.4624	5.31922	2.9381	2.73813	1.45319	NA	NA	PV_vs_slide	0.231711	-2.1096	NA	NA	pyr_vs_slide	11.817	3.56279	NA	NA	PV_vs_pyr
ENSG00000141385	AFG3L2	403.531	12.3336	18.1984	10.9888	15.1525	33.3252	204.527	12.0683	26.0417	31.0725	17.3004	17.1437	1.75544	0.811833	0.103435	0.191772	PV_vs_slide	1.48375	0.569246	0.254488	0.560995	pyr_vs_slide	1.18311	0.242587	0.627269	0.783936	PV_vs_pyr
ENSG00000183077	AFMID	0	10.6393	13.8071	0	9.85892	14.649	0	8.7975	9.11319	0.554391	7.74521	3.30478	0.0222187	-5.49208	8.09434e-10	1.43106e-08	PV_vs_slide	0.886315	-0.174109	0.788201	0.944274	pyr_vs_slide	0.0250687	-5.31797	3.6035e-09	6.25943e-08	PV_vs_pyr
ENSG00000081051	AFP	0	0.149904	2.03727	0	0	0	0	0	0	0	0.070734	0	0.230441	-2.11753	0.544783	0.665532	PV_vs_slide	1.7512	0.808341	0.814296	NA	pyr_vs_slide	0.131591	-2.92587	0.408349	NA	PV_vs_pyr
ENSG00000119844	AFTPH	0.194489	15.7451	17.0687	33.5231	16.944	18.8736	6.85844	14.4249	14.029	13.205	11.9765	15.5097	0.248149	-2.01072	NA	NA	PV_vs_slide	1.02572	0.0366318	NA	NA	pyr_vs_slide	0.241927	-2.04735	NA	NA	PV_vs_pyr
ENSG00000038002	AGA	0	6.0723	14.9864	0	3.97024	6.17267	36.9773	4.64574	4.18048	0	6.341	6.22094	0.638306	-0.647679	NA	NA	PV_vs_slide	1.18352	0.243085	NA	NA	pyr_vs_slide	0.539328	-0.890764	NA	NA	PV_vs_pyr
ENSG00000157985	AGAP1	10.7811	32.4601	6.2438	61.638	37.7064	30.8815	63.7891	22.4221	15.9287	31.6981	30.554	5.9267	0.396455	-1.33477	0.00925495	0.0265752	PV_vs_slide	0.395899	-1.33679	0.0092928	0.076181	pyr_vs_slide	1.0014	0.00202312	0.996866	1	PV_vs_pyr
ENSG00000271880	AGAP11	0	0.085122	0	0	0.045777	0	0	0	0	0	0	0	0.253267	-1.98127	0.595455	NA	PV_vs_slide	0.444883	-1.1685	0.754178	NA	pyr_vs_slide	1	0	1	NA	PV_vs_pyr
ENSG00000265018	AGAP12P	0	0.716308	0.121174	0	0.0806	0	0	0.726876	0	0	1.50544	0.984192	0.0134724	-6.21384	0.000863424	0.00342412	PV_vs_slide	0.348589	-1.5204	0.34858	0.666882	pyr_vs_slide	0.0386486	-4.69344	0.0140298	0.0440239	PV_vs_pyr
ENSG00000235529	AGAP1-IT1	0	0.396105	0	0	0.862888	0	0	0.077201	0	0	0.494658	0	0.103426	-3.27332	0.193371	NA	PV_vs_slide	0.181679	-2.46054	0.328223	NA	pyr_vs_slide	1	0	1	NA	PV_vs_pyr
ENSG00000135439	AGAP2	84.7813	104.217	40.6292	120.076	122.143	52.8249	77.9387	71.6173	64.6718	130.809	105.98	41.4897	0.628422	-0.670194	0.212865	0.331938	PV_vs_slide	0.503611	-0.989617	0.0661553	0.260833	pyr_vs_slide	1.24783	0.319423	0.553394	0.718623	PV_vs_pyr
ENSG00000255737	AGAP2-AS1	0	0.049131	0	0	0	0	0	0	0	0	0	0	1.12476	0.16962	0.964555	NA	PV_vs_slide	1.97575	0.982403	0.796888	NA	pyr_vs_slide	1	0	1	NA	PV_vs_pyr
ENSG00000133612	AGAP3	3.66491	67.9205	40.3682	89.1546	78.9508	110.347	19.8913	36.0515	98.4935	16.6865	74.1127	44.2238	0.366951	-1.44634	0.0286695	0.0684991	PV_vs_slide	1.21845	0.285042	0.665835	0.892295	pyr_vs_slide	0.301164	-1.73138	0.00888446	0.0300856	PV_vs_pyr
ENSG00000188234	AGAP4	0	4.08664	0.999633	0	4.77906	0.486962	0	2.3322	0	0	2.58924	1.94842	0.00421889	-7.88892	8.91918e-09	1.20958e-07	PV_vs_slide	0.260029	-1.94326	0.0430595	0.202775	pyr_vs_slide	0.0162247	-5.94566	2.13253e-05	0.000157767	PV_vs_pyr
ENSG00000172650	AGAP5	0	0.325745	0	0	0.642781	0	0	1.24473	0	0	1.52817	0	0.0120055	-6.38016	9.588e-05	0.000492927	PV_vs_slide	0.0210889	-5.56737	0.000664457	0.0121811	pyr_vs_slide	1	0	1	1	PV_vs_pyr
ENSG00000204149	AGAP6	0	1.93391	0	0	1.10822	2.25928	0	1.07937	0	0	1.06585	0	0.00974545	-6.68106	0.00116781	0.00447194	PV_vs_slide	0.293615	-1.768	0.334777	0.651675	pyr_vs_slide	0.0331913	-4.91305	0.0189688	0.0562652	PV_vs_pyr
ENSG00000204172	AGAP9	0	2.28721	0	0	2.55103	0	2.08573	0.897619	0	0	1.77372	0.157693	0.158843	-2.65432	0.129518	0.228257	PV_vs_slide	0.0249784	-5.32318	0.00755856	0.0656989	pyr_vs_slide	6.35924	2.66885	0.185365	0.329004	PV_vs_pyr
ENSG00000273540	AGBL1	0	0.302863	0	0.920033	0.172115	0	7.97737	0.202757	0.022258	0	0.54921	0	5.72037	2.51611	0.166693	0.275614	PV_vs_slide	0.0311682	-5.00378	0.0163801	0.111408	pyr_vs_slide	183.532	7.51989	0.000303713	0.00166831	PV_vs_pyr
ENSG00000260125	AGBL1-AS1	0	0	0	0	0	0	0	0	3.18423	0	0	0	1	0	1	1	PV_vs_slide	20.5052	4.35791	0.243814	NA	pyr_vs_slide	0.0904373	-3.46694	0.353806	NA	PV_vs_pyr
ENSG00000165923	AGBL2	0	0.439404	0	0	0	0	0	0.27997	0	0	0.260805	0	0.0993597	-3.3312	0.302642	NA	PV_vs_slide	0.174533	-2.51843	0.435816	NA	pyr_vs_slide	1	0	1	NA	PV_vs_pyr
ENSG00000146856	AGBL3	0	2.72537	0.557722	0	2.04381	4.69441	0	1.40676	0.225328	0	2.33884	0.102283	0.00879588	-6.82896	3.72817e-08	4.3384e-07	PV_vs_slide	0.391205	-1.354	0.0832715	0.297908	pyr_vs_slide	0.0224841	-5.47495	1.88769e-05	0.000141685	PV_vs_pyr
ENSG00000186094	AGBL4	22.7519	3.87241	5.10749	0	4.36093	4.22219	0	2.78246	5.41331	2.10573	4.54086	3.78095	0.676713	-0.563384	NA	NA	PV_vs_slide	1.28946	0.366772	NA	NA	pyr_vs_slide	0.524801	-0.930157	NA	NA	PV_vs_pyr
ENSG00000225623	AGBL4-IT1	0	0.189279	0.609803	0	2.48605	0	0	1.30432	0	0	0	0	0.0645642	-3.95312	0.122704	0.219098	PV_vs_slide	0.186986	-2.419	0.344911	0.662605	pyr_vs_slide	0.345289	-1.53412	0.575322	NA	PV_vs_pyr
ENSG00000084693	AGBL5	0	2.3423	3.04515	6.66029	2.57099	0.908539	4.60735	1.60812	1.74753	0.07755	1.82891	2.25455	0.472755	-1.08084	0.317402	0.444785	PV_vs_slide	0.615089	-0.701132	0.518487	0.808794	pyr_vs_slide	0.768595	-0.379704	0.729097	0.862966	PV_vs_pyr
ENSG00000231636	AGBL5-AS1	0	0.2728	0	0	0	0	0	0	0	0	0	0	1.12476	0.16962	0.964555	NA	PV_vs_slide	1.97575	0.982403	0.796888	NA	pyr_vs_slide	1	0	1	NA	PV_vs_pyr
ENSG00000204305	AGER	0	0	0	0	0	0	0	0.031711	0	0	0	0	1.12476	0.16962	0.964555	NA	PV_vs_slide	1.97575	0.982403	0.796888	NA	pyr_vs_slide	1	0	1	NA	PV_vs_pyr
ENSG00000173744	AGFG1	0	9.24898	23.5431	12.8559	15.0452	26.292	0	12.0605	17.6757	0	9.50184	16.74	0.390734	-1.35574	NA	NA	PV_vs_slide	1.02552	0.0363571	NA	NA	pyr_vs_slide	0.38101	-1.3921	NA	NA	PV_vs_pyr
ENSG00000106351	AGFG2	0	3.07081	2.50591	17.4524	3.47442	3.46474	0	2.41935	1.54856	1.95313	1.90601	3.55289	0.664633	-0.58937	0.626108	0.736164	PV_vs_slide	1.04256	0.0601258	0.960385	0.990901	pyr_vs_slide	0.637503	-0.649495	0.59298	0.754149	PV_vs_pyr
ENSG00000164252	AGGF1	18.5474	5.64603	9.86683	47.6903	7.22035	7.67936	13.7975	5.04288	8.05541	58.8143	6.20437	5.61148	1.89839	0.924775	0.141485	0.24403	PV_vs_slide	1.1697	0.226136	0.71999	0.916705	pyr_vs_slide	1.62297	0.698638	0.268056	0.430401	PV_vs_pyr
ENSG00000006530	AGK	15.8434	18.0389	47.7143	0	20.9147	22.3438	16.2651	15.5976	29.2799	0.955243	19.5443	32.6135	0.553155	-0.854245	0.443734	0.569992	PV_vs_slide	1.75816	0.814069	0.464911	0.768792	pyr_vs_slide	0.314621	-1.66831	0.134972	0.261005	PV_vs_pyr
ENSG00000162688	AGL	11.4385	3.04278	2.19919	8.13081	3.71809	1.53102	7.01861	3.1076	2.01019	0	2.90449	1.77355	1.33071	0.412194	0.691194	0.789285	PV_vs_slide	0.610521	-0.711886	0.493984	0.790605	pyr_vs_slide	2.17962	1.12408	0.280271	0.444589	PV_vs_pyr
ENSG00000116771	AGMAT	53.3149	0.689101	0.459257	0	0.52859	0.193627	0	0.599117	0.505124	0.268488	0.692569	1.5852	15.1093	3.91736	NA	NA	PV_vs_slide	1.08897	0.122964	NA	NA	pyr_vs_slide	13.8748	3.7944	NA	NA	PV_vs_pyr
ENSG00000187546	AGMO	0	0.272639	0	0	0.047242	0	0	0.017147	0	0	0.143331	0	0.0805509	-3.63396	0.151384	0.256863	PV_vs_slide	0.141496	-2.82117	0.265378	NA	pyr_vs_slide	1	0	1	NA	PV_vs_pyr
ENSG00000092847	AGO1	8.08456	5.90761	3.17723	10.094	6.57155	5.34278	7.34814	4.75538	3.6517	2.85653	3.97808	2.99001	1.17231	0.229353	0.673423	0.775462	PV_vs_slide	0.735197	-0.443797	0.416611	0.728661	pyr_vs_slide	1.59455	0.673149	0.218268	0.370705	PV_vs_pyr
ENSG00000123908	AGO2	1.64023	18.8596	15.5665	2.42078	23.7774	4.78148	8.93642	9.53008	8.08806	52.1242	10.9595	2.83307	1.681	0.749318	0.259788	0.384454	PV_vs_slide	0.658122	-0.603573	0.365961	0.683417	pyr_vs_slide	2.55423	1.35289	0.0427395	0.107802	PV_vs_pyr
ENSG00000126070	AGO3	0.798643	5.43816	2.89124	27.2162	5.85901	2.6538	0.012438	4.8049	2.28507	10.0997	5.00676	2.07194	0.788372	-0.343051	0.740218	0.827817	PV_vs_slide	0.348038	-1.52268	0.14209	0.403961	pyr_vs_slide	2.26519	1.17963	0.255635	0.415593	PV_vs_pyr
ENSG00000134698	AGO4	0	2.73195	0.665482	0	97.114	0.420853	0.092683	43.6371	6.55761	0	11.0374	0.267807	0.00452106	-7.78912	3.16513e-15	2.44766e-13	PV_vs_slide	0.172911	-2.5319	7.29137e-06	0.000415021	pyr_vs_slide	0.0261468	-5.25722	1.60194e-07	1.88849e-06	PV_vs_pyr
ENSG00000204310	AGPAT1	9.85305	4.12115	14.9965	0	8.80684	0	1.84853	1.37738	6.89946	6.03173	0	10.9298	0.949737	-0.0743997	0.966258	0.984479	PV_vs_slide	2.44853	1.29192	0.462385	0.766971	pyr_vs_slide	0.387881	-1.36632	0.437357	0.607949	PV_vs_pyr
ENSG00000169692	AGPAT2	0	1.91793	7.46305	0	0.955401	1.97483	0	0.594018	3.34168	0	0.207489	2.17308	0.0202209	-5.62801	1.63509e-05	0.000102533	PV_vs_slide	3.3636	1.75001	0.0357698	0.181164	pyr_vs_slide	0.00601168	-7.37802	1.58319e-08	2.32489e-07	PV_vs_pyr
ENSG00000160216	AGPAT3	11.0512	12.2492	10.1921	80.7815	17.9251	26.2403	52.54	11.6571	15.7261	65.8306	15.9895	13.2228	1.51233	0.596769	0.0408852	0.0918423	PV_vs_slide	1.29487	0.372805	0.203633	0.493482	pyr_vs_slide	1.16794	0.223965	0.445393	0.615616	PV_vs_pyr
ENSG00000026652	AGPAT4	6.03479	6.26923	3.10155	0	5.48516	3.89522	2.91162	6.53551	2.24445	0.407881	6.59581	2.53146	0.390321	-1.35727	0.220107	0.340498	PV_vs_slide	0.64911	-0.623465	0.573284	0.84609	pyr_vs_slide	0.601317	-0.733803	0.508098	0.675889	PV_vs_pyr
ENSG00000155189	AGPAT5	0	9.93546	5.69818	30.503	13.4502	13.6337	18.414	8.56061	8.20576	0	9.96189	13.3267	0.442105	-1.17754	0.379844	0.507352	PV_vs_slide	0.943157	-0.0844298	0.949773	0.988079	pyr_vs_slide	0.46875	-1.09311	0.415564	0.587276	PV_vs_pyr
ENSG00000018510	AGPS	6.22564	9.8063	3.08857	27.9496	6.66682	5.59617	1.2053	5.48309	6.4036	0.70579	9.63691	5.47577	0.483127	-1.04953	0.149364	0.254222	PV_vs_slide	0.732899	-0.448313	0.53832	0.823681	pyr_vs_slide	0.6592	-0.601212	0.411165	0.583691	PV_vs_pyr
ENSG00000188157	AGRN	0	3.43116	1.79273	0	22.1184	7.42767	0.797178	3.00877	7.10936	198.151	4.7922	1.84313	0.80221	-0.317948	NA	NA	PV_vs_slide	0.813898	-0.29708	NA	NA	pyr_vs_slide	0.985639	-0.0208683	NA	NA	PV_vs_pyr
ENSG00000159723	AGRP	0	0.219725	0	0	0	0	0	0	0	0	0	0	0.640692	-0.642298	0.865789	NA	PV_vs_slide	1.12543	0.17048	0.96422	NA	pyr_vs_slide	1	0	1	NA	PV_vs_pyr
ENSG00000135744	AGT	0	16.4247	8.59052	0	16.7086	2.63242	9.73809	11.9459	3.23952	0	10.3051	0.614158	0.0981089	-3.34947	NA	NA	PV_vs_slide	0.265364	-1.91396	NA	NA	pyr_vs_slide	0.369715	-1.43551	NA	NA	PV_vs_pyr
ENSG00000135049	AGTPBP1	0.838691	29.7987	25.0752	48.8419	31.5464	29.1543	7.61643	20.3986	48.5851	9.68646	24.7276	31.4948	0.338645	-1.56216	0.0241739	0.0593537	PV_vs_slide	1.04517	0.0637338	0.926638	0.98307	pyr_vs_slide	0.32401	-1.62589	0.0190736	0.0564972	PV_vs_pyr
ENSG00000144891	AGTR1	0	0	0	0	0	0	0	0.072313	0	0	0	0	0.454064	-1.13903	0.762748	NA	PV_vs_slide	0.797601	-0.32626	0.931096	NA	pyr_vs_slide	1	0	1	NA	PV_vs_pyr
ENSG00000177674	AGTRAP	0	0.594231	2.83504	0	0.961775	0.77861	0	0.36107	0	0	0.734708	0.180185	0.0467982	-4.4174	0.00737734	0.0218783	PV_vs_slide	1.77344	0.82655	0.538896	0.824093	pyr_vs_slide	0.0263884	-5.24395	0.00165014	0.00719017	PV_vs_pyr
ENSG00000172482	AGXT	0	0.027533	0	0	0	0	0	0.038375	0	0	0.071189	0	0.253666	-1.979	0.595886	NA	PV_vs_slide	0.445584	-1.16623	0.754646	NA	pyr_vs_slide	1	0	1	NA	PV_vs_pyr
ENSG00000153207	AHCTF1	10.554	7.93273	3.3515	9.40044	11.7178	8.25189	26.5316	7.20762	4.74917	3.04317	7.31042	4.02417	0.613799	-0.704161	0.0567933	0.119701	PV_vs_slide	0.590379	-0.760286	0.0407381	0.195872	pyr_vs_slide	1.03967	0.0561249	0.880431	0.974295	PV_vs_pyr
ENSG00000101444	AHCY	5.69414	3.8212	5.62995	0	6.59569	6.8097	0	3.3387	13.769	4.72302	5.7534	9.74691	0.11973	-3.06214	0.00249464	0.0085959	PV_vs_slide	1.81502	0.859988	0.382657	0.698771	pyr_vs_slide	0.0659661	-3.92213	0.000109978	0.000676356	PV_vs_pyr
ENSG00000168710	AHCYL1	0	41.0957	32.142	23.8183	46.391	44.1026	22.8194	38.0882	40.4518	34.1448	32.8268	31.5333	0.313453	-1.67368	0.136153	0.236885	PV_vs_slide	0.728179	-0.457635	0.683588	0.900481	pyr_vs_slide	0.430462	-1.21604	0.279139	0.443264	PV_vs_pyr
ENSG00000158467	AHCYL2	0.449607	12.1222	6.06812	5.67129	9.36414	6.75062	41.1786	13.2861	6.61865	28.0379	8.8521	9.98681	0.740437	-0.433552	0.671307	0.773771	PV_vs_slide	0.540248	-0.888306	0.385566	0.701009	pyr_vs_slide	1.37055	0.454754	0.65718	0.808214	PV_vs_pyr
ENSG00000126705	AHDC1	58.21	7.61178	8.09875	6.4239	11.1776	11.7844	2.44568	6.95015	9.5426	0.374092	8.30224	4.67364	0.362126	-1.46544	0.0316529	0.0742957	PV_vs_slide	1.00424	0.00610794	0.992833	0.998385	pyr_vs_slide	0.360596	-1.47154	0.0315259	0.0845275	PV_vs_pyr
ENSG00000135541	AHI1	38.5087	42.509	27.7002	140.478	64.7244	21.8833	95.3074	45.4131	8.53398	141.569	46.5805	29.8697	0.88913	-0.169534	0.725014	0.816084	PV_vs_slide	0.454392	-1.13799	0.0188362	0.121853	pyr_vs_slide	1.95675	0.968457	0.0458677	0.113737	PV_vs_pyr
ENSG00000124942	AHNAK	3.23164	8.61736	0.388266	0.351549	15.1614	1.49948	0	8.60593	0.137241	0.255871	7.97979	0.102609	0.0892872	-3.4854	NA	NA	PV_vs_slide	0.0334715	-4.90092	NA	NA	pyr_vs_slide	2.66756	1.41552	NA	NA	PV_vs_pyr
ENSG00000185567	AHNAK2	1.02325	14.3419	53.2015	4.86235	18.4929	69.6622	67.7362	13.8253	58.7387	75.9052	18.9468	50.5856	0.691231	-0.53276	0.349041	0.477026	PV_vs_slide	3.25812	1.70404	0.00271484	0.0327365	pyr_vs_slide	0.212156	-2.2368	8.4325e-05	0.000535221	PV_vs_pyr
ENSG00000106546	AHR	0	10.7553	0.882259	0	7.87415	1.69196	0	4.96124	1.40104	6.81074	8.0408	0.455165	0.0606794	-4.04265	0.00191454	0.00683516	PV_vs_slide	0.391907	-1.35142	0.291086	0.603239	pyr_vs_slide	0.154831	-2.69123	0.0399435	0.102295	PV_vs_pyr
ENSG00000286169	AHRR	0	0.404889	0.736973	0	0.43144	1.40509	0	0.162034	0.775934	0	0.241946	0.617529	0.0150796	-6.05126	5.07353e-05	0.000279333	PV_vs_slide	1.20753	0.27206	0.807874	0.9508	pyr_vs_slide	0.012488	-6.32332	2.69194e-05	0.000194586	PV_vs_pyr
ENSG00000100591	AHSA1	229.15	74.6173	128.333	210.37	88.1723	163.118	397.68	65.9903	153.632	107.796	81.8864	86.2878	1.78022	0.832056	0.0706835	0.141977	PV_vs_slide	2.43093	1.28151	0.00540019	0.0519156	pyr_vs_slide	0.732322	-0.44945	0.329216	0.502353	PV_vs_pyr
ENSG00000173209	AHSA2P	33.4844	10.573	0	0	9.16314	2.80624	0	11.5676	5.83588	28.4619	6.57794	0	0.392114	-1.35065	0.478595	0.603523	PV_vs_slide	0.0903648	-3.46809	0.0704314	0.270756	pyr_vs_slide	4.33923	2.11744	0.269671	0.432587	PV_vs_pyr
ENSG00000145192	AHSG	0	0.188999	0	0	0.076649	0	0	0.035589	0	0	0	0	0.222551	-2.16779	0.560611	NA	PV_vs_slide	0.390928	-1.35503	0.716048	NA	pyr_vs_slide	1	0	1	NA	PV_vs_pyr
ENSG00000111732	AICDA	0	0.098319	0.083346	0	0.160807	0	0	0.06314	0	0	0.113261	0	0.0787049	-3.6674	0.0401164	0.0904919	PV_vs_slide	0.227942	-2.13326	0.232507	NA	pyr_vs_slide	0.345285	-1.53414	0.449227	NA	PV_vs_pyr
ENSG00000186063	AIDA	2.48475	3.88348	7.67016	13.122	7.62307	2.66271	0	5.6737	6.96862	21.7409	7.45756	3.67271	0.341663	-1.54935	0.0889607	0.170105	PV_vs_slide	0.721592	-0.470744	0.604789	0.86229	pyr_vs_slide	0.473485	-1.07861	0.238787	0.395339	PV_vs_pyr
ENSG00000204472	AIF1	0	0.613619	0	0	5.71367	0	0	1.11978	0	0	4.02966	0	0.0164408	-5.92658	0.00106585	0.00412358	PV_vs_slide	0.0288799	-5.11379	0.00474694	0.0476359	pyr_vs_slide	1	0	1	1	PV_vs_pyr
ENSG00000126878	AIF1L	0	22.4481	3.42364	0	14.2671	0.683228	0	9.76891	0.659234	0	12.3819	0.759104	0.000536366	-10.8645	1.73195e-22	9.48405e-20	PV_vs_slide	0.0585311	-4.09465	1.31671e-16	1.14829e-13	pyr_vs_slide	0.00916378	-6.76984	2.33745e-09	4.25111e-08	PV_vs_pyr
ENSG00000156709	AIFM1	18.7806	3.91089	23.7592	0	4.8015	11.1199	0	2.88171	5.09972	0	5.08392	6.74172	0.461408	-1.11589	0.483288	0.607976	PV_vs_slide	2.0853	1.06026	0.504419	0.798438	pyr_vs_slide	0.221267	-2.17614	0.171799	0.311686	PV_vs_pyr
ENSG00000042286	AIFM2	0	0.77714	0.604356	0	1.39253	2.36041	0	0.654388	0.532827	0	0.374939	0.356867	0.00944311	-6.72652	7.43067e-08	7.96155e-07	PV_vs_slide	0.633414	-0.65878	0.393727	0.708016	pyr_vs_slide	0.0149083	-6.06774	1.90205e-06	1.76547e-05	PV_vs_pyr
ENSG00000183773	AIFM3	0	8.77882	9.51732	76.7295	8.96433	13.988	0	5.37807	12.5779	46.9454	7.77937	7.15597	1.87013	0.903141	0.531033	0.652268	PV_vs_slide	1.12818	0.174002	0.904068	0.978612	pyr_vs_slide	1.65765	0.72914	0.613522	0.772484	PV_vs_pyr
ENSG00000146416	AIG1	4.88117	15.5686	17.6014	22.8144	16.3676	14.5691	0	14.5963	13.4946	1.14325	18.8905	11.7932	0.313952	-1.67138	0.101338	0.188784	PV_vs_slide	0.778448	-0.361327	0.722827	0.917926	pyr_vs_slide	0.403305	-1.31006	0.20017	0.347335	PV_vs_pyr
ENSG00000163568	AIM2	0	0	0	0	0	0	0	0.058279	0	0	0.287505	0	0.501716	-0.995058	0.792434	NA	PV_vs_slide	0.881307	-0.182284	0.961552	NA	pyr_vs_slide	1	0	1	NA	PV_vs_pyr
ENSG00000164022	AIMP1	254.804	14.959	4.18115	0	19.6995	13.6246	0	15.3534	10.9978	49.9089	13.9216	15.6665	3.82639	1.93598	0.219144	0.339351	PV_vs_slide	0.842261	-0.24766	0.875316	0.969933	pyr_vs_slide	4.54299	2.18364	0.166394	0.305163	PV_vs_pyr
ENSG00000106305	AIMP2	0	4.83839	1.50003	51.1149	7.25746	7.27434	0	3.19526	7.73295	0	5.35693	5.43018	1.4026	0.488099	NA	NA	PV_vs_slide	1.22697	0.295104	NA	NA	pyr_vs_slide	1.14313	0.192995	NA	NA	PV_vs_pyr
ENSG00000110711	AIP	10.3148	8.96703	8.27333	0	11.8446	13.7894	15.4544	7.6538	6.63087	0	8.37002	13.8967	0.308723	-1.69561	0.163906	0.27216	PV_vs_slide	1.15846	0.212207	0.861164	0.965553	pyr_vs_slide	0.266495	-1.90782	0.118067	0.235484	PV_vs_pyr
ENSG00000129221	AIPL1	0	0.192015	0	0	0.203369	0	0	0.152577	0	0.081291	0	0	0.13408	-2.89883	0.241908	0.365005	PV_vs_slide	0.142854	-2.80738	0.257085	NA	pyr_vs_slide	0.938581	-0.0914474	0.972525	NA	PV_vs_pyr
ENSG00000160224	AIRE	0	0.02724	0.299172	0	0.084015	0.750753	0	0	0	0	0	0	0.371096	-1.43013	0.593761	0.708034	PV_vs_slide	9.97897	3.31889	0.187266	0.471421	pyr_vs_slide	0.0371878	-4.74903	0.068537	0.155044	PV_vs_pyr
ENSG00000268257	AIRN	0	0.108872	0	0	0.150981	0	0	0.075585	0	0	0.029408	0.532912	0.0586722	-4.09118	0.0617553	0.127754	PV_vs_slide	1.60871	0.685903	0.729614	0.920545	pyr_vs_slide	0.0364716	-4.77708	0.0306967	0.0828073	PV_vs_pyr
ENSG00000196581	AJAP1	21.2211	6.94611	4.88256	10.8805	7.33538	6.79436	17.3213	4.39476	8.49325	68.7403	5.84563	3.40255	1.64291	0.716255	0.109885	0.201046	PV_vs_slide	0.71286	-0.48831	0.278276	0.588763	pyr_vs_slide	2.30468	1.20457	0.00749444	0.026143	PV_vs_pyr
ENSG00000232434	AJM1	1.87366	5.05468	6.49481	0	6.1711	9.32414	22.9185	3.13658	4.51651	13.3261	5.10116	2.69728	1.36191	0.445635	0.705186	0.800526	PV_vs_slide	1.14147	0.190893	0.871371	0.968884	pyr_vs_slide	1.19312	0.254742	0.828965	0.937266	PV_vs_pyr
ENSG00000129474	AJUBA	0	1.0032	0	0	0.13239	0	0	0.098932	0	0	0.128698	0	0.0558159	-4.16318	0.0428817	0.0954858	PV_vs_slide	0.0980465	-3.35039	0.1032	0.33736	pyr_vs_slide	1	0	1	NA	PV_vs_pyr
ENSG00000106992	AK1	26.9068	9.21856	29.8721	375.179	27.0327	46.5188	267.681	15.5948	45.9694	9.50548	17.3966	46.2285	3.19923	1.67772	0.0309262	0.0728939	PV_vs_slide	1.99601	0.997122	0.200568	0.488979	pyr_vs_slide	1.60281	0.680602	0.381905	0.55676	PV_vs_pyr
ENSG00000004455	AK2	0	5.21585	2.73927	0	7.51766	2.23679	0	5.51875	0.372258	269.474	4.80181	3.70297	4.37265	2.12851	NA	NA	PV_vs_slide	0.310375	-1.68792	NA	NA	pyr_vs_slide	14.0883	3.81642	NA	NA	PV_vs_pyr
ENSG00000147853	AK3	10.9131	4.43189	2.09716	0	2.92942	1.93577	1.27309	3.15958	8.11254	0.201096	3.99568	5.94089	0.844008	-0.244671	NA	NA	PV_vs_slide	0.749559	-0.415886	NA	NA	pyr_vs_slide	1.12601	0.171214	NA	NA	PV_vs_pyr
ENSG00000162433	AK4	0.028157	8.9068	2.4511	0	6.52007	3.54135	0	5.60178	1.11212	0	4.59937	0.282538	0.00188502	-9.05121	4.87881e-15	3.51778e-13	PV_vs_slide	0.274722	-1.86396	0.000919983	0.0153448	pyr_vs_slide	0.00686155	-7.18725	6.66602e-10	1.37546e-08	PV_vs_pyr
ENSG00000154027	AK5	585.76	86.6495	122.164	69.2985	116.025	189.847	160.834	93.1009	190.947	3.8674	120.129	123.592	1.1493	0.20076	0.806002	0.876918	PV_vs_slide	1.61221	0.689042	0.399315	0.712565	pyr_vs_slide	0.712873	-0.488282	0.550362	0.71616	PV_vs_pyr
ENSG00000085231	AK6	0	0.411471	0	0	1.90307	0.527134	0	1.55085	0	0	1.76914	0	0.0106447	-6.55372	2.36334e-05	0.000141608	PV_vs_slide	0.0521648	-4.26078	0.0052976	0.0513247	pyr_vs_slide	0.204059	-2.29294	0.210897	0.361505	PV_vs_pyr
ENSG00000140057	AK7	0	2.88056	1.46072	0	1.16692	0.782612	0	1.77484	2.37421	0.198136	1.67168	0.276019	0.0449675	-4.47497	8.97019e-05	0.000464501	PV_vs_slide	0.994634	-0.00776274	0.993305	0.998594	pyr_vs_slide	0.0452101	-4.46721	0.000108624	0.000670212	PV_vs_pyr
ENSG00000165695	AK8	0	0.204617	0.245114	0	0.167061	0	0	0.021703	1.85675	0	0.067902	0.089731	0.178914	-2.48266	0.149108	0.253893	PV_vs_slide	3.29143	1.71871	0.245663	0.5488	pyr_vs_slide	0.0543575	-4.20138	0.0145319	0.0453176	PV_vs_pyr
ENSG00000155085	AK9	1.00806	20.3022	14.2778	0	24.0165	11.5604	48.4676	19.4749	10.9448	8.02661	22.4301	7.36262	0.840459	-0.250751	0.845721	0.905235	PV_vs_slide	0.488378	-1.03393	0.423466	0.734847	pyr_vs_slide	1.72092	0.783178	0.54457	0.710143	PV_vs_pyr
ENSG00000231824	AKAIN1	10.41	0.368974	0	0	0	0	0	0.530498	0	45.9611	0.494523	0.395436	33.2521	5.05537	0.0117296	0.0324664	PV_vs_slide	0.455547	-1.13433	0.613756	0.866658	pyr_vs_slide	72.9939	6.1897	0.00480888	0.0179249	PV_vs_pyr
ENSG00000121057	AKAP1	36.6403	10.6911	6.38941	170.486	9.60921	19.4392	85.032	11.2909	4.251	83.1887	9.17485	13.1301	3.02499	1.59693	0.00117602	0.00449671	PV_vs_slide	0.892507	-0.164064	0.741563	0.924432	pyr_vs_slide	3.38932	1.76099	0.000392923	0.00207983	PV_vs_pyr
ENSG00000108599	AKAP10	3.4859	26.5536	38.4227	245.21	35.76	21.018	1.35445	19.943	16.8027	25.6171	29.5173	26.2452	0.437101	-1.19396	NA	NA	PV_vs_slide	0.898463	-0.15447	NA	NA	pyr_vs_slide	0.486499	-1.03949	NA	NA	PV_vs_pyr
ENSG00000023516	AKAP11	36.548	33.9831	30.9548	66.2476	39.8385	31.6723	21.3801	25.6363	29.5705	19.8423	35.42	25.4055	0.655089	-0.610237	0.0772299	0.152193	PV_vs_slide	0.845004	-0.242969	0.481911	0.781364	pyr_vs_slide	0.775249	-0.367268	0.288168	0.45417	PV_vs_pyr
ENSG00000131016	AKAP12	47.6933	46.9227	68.6335	147.058	60.1142	97.5296	70.1078	45.1052	83.6858	73.317	54.3876	83.9727	0.867958	-0.204303	0.423909	0.550565	PV_vs_slide	1.57117	0.651843	0.0107252	0.0834413	pyr_vs_slide	0.552426	-0.856146	0.000813404	0.00390045	PV_vs_pyr
ENSG00000170776	AKAP13	0	20.5239	25.0226	0	32.9874	20.2742	67.7167	29.9779	18.8984	25.1575	28.5611	22.0069	0.302806	-1.72354	NA	NA	PV_vs_slide	0.908864	-0.137864	NA	NA	pyr_vs_slide	0.33317	-1.58567	NA	NA	PV_vs_pyr
ENSG00000186471	AKAP14	0	0	0	0	0	1.78084	0	0.750509	0	0	0.076097	0	0.290597	-1.78291	0.613327	0.724711	PV_vs_slide	2.38568	1.2544	0.71745	NA	pyr_vs_slide	0.121809	-3.03731	0.392228	NA	PV_vs_pyr
ENSG00000197976	AKAP17A	5.47106	5.74365	3.25324	38.3615	7.95164	6.79073	1.2341	5.6963	5.5708	0	6.3628	3.00603	0.915505	-0.127361	0.913655	0.951996	PV_vs_slide	0.70929	-0.495552	0.673609	0.895961	pyr_vs_slide	1.29073	0.368192	0.754476	0.881923	PV_vs_pyr
ENSG00000111254	AKAP3	0	0.207683	0	0	0.470623	0.085996	0	0.682339	0.335433	0.930621	0.501487	0	0.746152	-0.422459	0.814341	0.883595	PV_vs_slide	0.349485	-1.5167	0.417493	0.729312	pyr_vs_slide	2.135	1.09424	0.561771	0.726192	PV_vs_pyr
ENSG00000179841	AKAP5	6.43529	11.9881	9.70183	0.768553	11.0972	8.08828	3.34983	8.27699	9.41068	0.024338	10.2295	4.58942	0.0939684	-3.41168	0.000107872	0.000546945	PV_vs_slide	0.79446	-0.331953	0.70418	0.910222	pyr_vs_slide	0.11828	-3.07973	0.000482683	0.00248916	PV_vs_pyr
ENSG00000151320	AKAP6	296.501	50.799	41.7661	290.862	55.7127	54.3786	204.45	43.4134	55.0284	94.1542	47.6218	45.6474	0.900134	-0.151789	0.660075	0.764259	PV_vs_slide	1.14964	0.201188	0.560107	0.837986	pyr_vs_slide	0.782967	-0.352977	0.306945	0.475808	PV_vs_pyr
ENSG00000118507	AKAP7	0	9.11858	12.8448	2.62165	12.3623	0.726485	0	4.84062	0.704371	0	4.9791	2.28965	0.0175598	-5.83158	NA	NA	PV_vs_slide	0.514267	-0.95941	NA	NA	pyr_vs_slide	0.0341452	-4.87217	NA	NA	PV_vs_pyr
ENSG00000105127	AKAP8	0	6.0794	3.44315	36.7597	10.7409	7.0808	0	4.22085	6.37813	20.1324	7.39524	3.35053	1.41578	0.5016	0.724498	0.815655	PV_vs_slide	1.25622	0.329091	0.817295	0.953069	pyr_vs_slide	1.12702	0.172508	0.903631	0.992804	PV_vs_pyr
ENSG00000011243	AKAP8L	20.8335	24.9258	18.9634	23.5445	25.2805	15.9236	26.8888	14.8702	20.9025	64.724	24.8895	4.27196	0.8051	-0.312761	0.633669	0.742984	PV_vs_slide	0.708917	-0.496311	0.451198	0.758494	pyr_vs_slide	1.13567	0.18355	0.78098	0.902126	PV_vs_pyr
ENSG00000127914	AKAP9	258.07	49.5153	44.8774	49.7443	61.726	83.4566	123.934	42.5917	50.3452	104.644	55.5063	42.5993	1.46077	0.546726	0.0529132	0.113267	PV_vs_slide	1.01762	0.0252045	0.92903	0.9837	pyr_vs_slide	1.43547	0.521521	0.0654111	0.149623	PV_vs_pyr
ENSG00000166452	AKIP1	3.63786	3.95847	11.3567	0	3.88769	4.3416	129.35	5.69913	0.48515	2.37117	4.01887	5.92204	2.37703	1.24916	NA	NA	PV_vs_slide	0.843421	-0.245675	NA	NA	pyr_vs_slide	2.81832	1.49483	NA	NA	PV_vs_pyr
ENSG00000174574	AKIRIN1	0.598744	15.5187	17.3497	1.21985	9.16525	16.7255	4.89404	7.55481	10.2116	33.3602	9.19476	12.7392	0.877734	-0.188144	NA	NA	PV_vs_slide	0.96303	-0.0543466	NA	NA	pyr_vs_slide	0.911429	-0.133797	NA	NA	PV_vs_pyr
ENSG00000135334	AKIRIN2	0	10.255	18.5436	1.18965	14.6527	17.1399	0	6.8875	13.9618	3.8553	11.9951	9.16892	0.0934083	-3.4203	0.00280455	0.00952063	PV_vs_slide	1.33573	0.417634	0.711787	0.913181	pyr_vs_slide	0.0699303	-3.83794	0.000808215	0.00387665	PV_vs_pyr
ENSG00000106948	AKNA	9.22394	1.88918	3.0814	0.944667	2.30913	0.461467	5.38624	3.3316	0.944085	7.55456	3.1448	0.880898	1.70138	0.766706	0.268627	0.393926	PV_vs_slide	0.340629	-1.55373	0.0295487	0.161587	pyr_vs_slide	4.99482	2.32043	0.0011579	0.00530004	PV_vs_pyr
ENSG00000162641	AKNAD1	0	0.558179	5.95564	0	0.557639	0.667701	0	0.238631	0.08538	0	0.199575	2.88616	0.0815781	-3.61567	0.0186788	0.0478932	PV_vs_slide	5.12357	2.35715	0.0465352	0.212001	pyr_vs_slide	0.0159221	-5.97282	8.68836e-05	0.000548597	PV_vs_pyr
ENSG00000117448	AKR1A1	0	8.72553	5.36967	0	10.4477	6.80259	1.14307	5.42038	15.4335	88.5931	5.9893	8.13635	0.557528	-0.842884	0.538823	0.659882	PV_vs_slide	1.28374	0.36035	0.792482	0.945232	pyr_vs_slide	0.434301	-1.20323	0.381428	0.556352	PV_vs_pyr
ENSG00000085662	AKR1B1	53.2662	7.72204	24.3125	36.0919	10.5527	14.0436	0	7.60342	24.1274	2.76192	6.16525	15.4616	1.65303	0.725114	NA	NA	PV_vs_slide	2.55835	1.35521	NA	NA	pyr_vs_slide	0.646132	-0.630099	NA	NA	PV_vs_pyr
ENSG00000198074	AKR1B10	0	0	0	0	0	0	0	0.108577	0	0	0.064854	0	0.345221	-1.53441	0.682469	NA	PV_vs_slide	0.606409	-0.721637	0.847431	NA	pyr_vs_slide	1	0	1	NA	PV_vs_pyr
ENSG00000227471	AKR1B15	0	0.817302	0	0	0.534951	0	0	0.17476	0	0	0.067828	0	0.0313937	-4.99338	0.0144001	0.0385213	PV_vs_slide	0.0551462	-4.18059	0.0404828	0.195286	pyr_vs_slide	1	0	1	1	PV_vs_pyr
ENSG00000187134	AKR1C1	0	1.09288	13.1777	0	0.714382	3.06583	0	1.57213	2.02077	6.48913	4.17909	13.6742	3.11146	1.63759	0.357494	0.485176	PV_vs_slide	2.7462	1.45744	0.413319	0.725397	pyr_vs_slide	1.133	0.180152	0.919394	1	PV_vs_pyr
ENSG00000151632	AKR1C2	0	3.14297	9.77837	0	3.32102	6.51404	0	1.10592	10.9986	0	3.07647	9.34282	0.00727206	-7.10342	2.06037e-10	4.18709e-09	PV_vs_slide	3.41537	1.77204	0.000150967	0.00412657	pyr_vs_slide	0.00212921	-8.87546	1.94463e-15	1.5185e-13	PV_vs_pyr
ENSG00000196139	AKR1C3	0	1.62957	9.30974	0	1.29679	0	0	1.15671	0	0	0.312437	1.05653	0.0220296	-5.50441	0.00362137	0.0118496	PV_vs_slide	1.14588	0.19645	0.903672	0.978612	pyr_vs_slide	0.0192251	-5.70086	0.00281127	0.01137	PV_vs_pyr
ENSG00000122787	AKR1D1	0	0.291006	0	0	0.121984	0	0	0.045531	0	0.074933	0.103324	0	0.105886	-3.23941	0.0816179	0.15896	PV_vs_slide	0.112816	-3.14796	0.0906067	0.313444	pyr_vs_slide	0.938577	-0.0914531	0.965228	NA	PV_vs_pyr
ENSG00000165568	AKR1E2	0	4.50352	2.49961	0	1.6477	2.35263	0	1.4887	1.85566	48.5106	2.67063	2.52577	1.78449	0.835509	NA	NA	PV_vs_slide	0.661169	-0.59691	NA	NA	pyr_vs_slide	2.69899	1.43242	NA	NA	PV_vs_pyr
ENSG00000053371	AKR7A2	6.8226	4.72481	7.97848	0	5.18429	14.1925	0	3.72883	6.10363	0.765692	2.06654	6.29911	0.303147	-1.72191	0.14722	0.251503	PV_vs_slide	1.86362	0.898106	0.444214	0.752572	pyr_vs_slide	0.162666	-2.62002	0.0277275	0.0762775	PV_vs_pyr
ENSG00000162482	AKR7A3	0	0.324015	0	0	1.72622	0	0	0.560782	0	0	0.784633	0	0.0259539	-5.26791	0.00337983	0.011162	PV_vs_slide	0.0455908	-4.45511	0.0131871	0.0964105	pyr_vs_slide	1	0	1	1	PV_vs_pyr
ENSG00000211454	AKR7L	0	0.502973	0	0	1.37137	0	0	0.577057	0.242043	0.569293	0.720683	0.206006	0.105351	-3.24672	0.014913	0.0396891	PV_vs_slide	0.166175	-2.58923	0.0571314	0.23932	pyr_vs_slide	0.633979	-0.657492	0.675409	0.824074	PV_vs_pyr
ENSG00000142208	AKT1	73.4565	9.35211	16.7284	65.8353	10.1968	14.347	108.948	7.58705	19.4873	183.389	7.59565	9.47218	5.49176	2.45727	NA	NA	PV_vs_slide	1.35035	0.433334	NA	NA	pyr_vs_slide	4.06691	2.02393	NA	NA	PV_vs_pyr
ENSG00000204673	AKT1S1	0.848401	4.24187	9.84274	13.0476	5.12573	8.87291	8.18266	3.50383	5.53482	3.12095	4.60155	7.29308	0.537212	-0.896436	0.205484	0.322813	PV_vs_slide	1.5506	0.632828	0.36899	0.686827	pyr_vs_slide	0.346454	-1.52926	0.031454	0.0843613	PV_vs_pyr
ENSG00000105221	AKT2	19.418	13.6406	4.12973	2.59769	15.7054	24.0483	8.06128	18.9143	6.65069	35.3305	10.1664	3.96992	0.897001	-0.156818	0.838765	0.900452	PV_vs_slide	0.353316	-1.50097	0.0547371	0.233292	pyr_vs_slide	2.53881	1.34415	0.0860156	0.185254	PV_vs_pyr
ENSG00000117020	AKT3	7.26017	9.63795	13.4447	0	17.2522	18.335	1.99364	7.87936	21.6706	0	7.96965	12.9433	0.213369	-2.22858	NA	NA	PV_vs_slide	1.57683	0.657027	NA	NA	pyr_vs_slide	0.135315	-2.8856	NA	NA	PV_vs_pyr
ENSG00000166971	AKTIP	60.429	26.7649	27.8029	162.19	39.0392	35.664	29.1231	19.2276	21.8018	50.819	26.2668	11.4239	0.937182	-0.0935988	0.870199	0.922813	PV_vs_slide	0.886581	-0.173675	0.762454	0.934243	pyr_vs_slide	1.05707	0.0800761	0.889362	0.981498	PV_vs_pyr
ENSG00000148218	ALAD	4.00978	11.1071	12.0634	5.11387	9.00249	19.3604	8.39795	5.83955	9.35079	53.792	9.20892	4.59017	0.861018	-0.215884	0.705639	0.800949	PV_vs_slide	0.946322	-0.0795967	0.889593	0.975338	pyr_vs_slide	0.909858	-0.136287	0.812652	0.925707	PV_vs_pyr
ENSG00000023330	ALAS1	3.25277	8.13149	21.6689	12.5213	10.7231	19.0056	22.88	8.04932	17.0555	59.9653	10.8512	21.7376	0.737145	-0.43998	0.578691	0.696003	PV_vs_slide	2.16551	1.11471	0.158837	0.428985	pyr_vs_slide	0.340402	-1.55469	0.0499035	0.121342	PV_vs_pyr
ENSG00000163631	ALB	0	0.123624	0	0	0.203669	0	0	0.470149	0	0	0	0.126519	0.179117	-2.48103	0.374523	NA	PV_vs_slide	0.518745	-0.946904	0.734669	NA	pyr_vs_slide	0.345289	-1.53413	0.600166	NA	PV_vs_pyr
ENSG00000170017	ALCAM	18.5005	22.5455	6.75058	6.26551	21.2743	3.26118	17.1331	20.4618	5.79053	0	18.4404	9.05465	0.196569	-2.34689	0.0164414	0.0431612	PV_vs_slide	0.307503	-1.70133	0.0821222	0.295711	pyr_vs_slide	0.639243	-0.645563	0.510562	0.677948	PV_vs_pyr
ENSG00000161618	ALDH16A1	0	1.74554	0.35193	0	0.506363	0	0	0.276679	1.88747	0.789977	0.307914	0.318615	0.384426	-1.37922	0.396513	0.524532	PV_vs_slide	0.68875	-0.537947	0.740719	0.924113	pyr_vs_slide	0.55815	-0.841275	0.611295	0.770567	PV_vs_pyr
ENSG00000059573	ALDH18A1	0	3.53535	0.77816	9.37873	3.5543	10.1871	0	2.68812	4.11529	0.048684	1.80575	1.73672	0.75583	-0.403866	0.784124	0.859647	PV_vs_slide	1.4509	0.536943	0.715594	0.914271	pyr_vs_slide	0.520941	-0.940809	0.524198	0.690425	PV_vs_pyr
ENSG00000165092	ALDH1A1	0	8.97063	1.94043	0	7.73583	6.62885	0	10.148	1.97191	0	10.4518	0.44316	0.00153856	-9.3442	1.30382e-15	1.1007e-13	PV_vs_slide	0.125178	-2.99794	1.43446e-06	0.00011275	pyr_vs_slide	0.012291	-6.34626	1.05996e-07	1.28792e-06	PV_vs_pyr
ENSG00000128918	ALDH1A2	0	1.69484	0	0	3.82251	0	0	0.426075	0	0	0.89983	2.05169	0.0148269	-6.07564	0.00243223	0.00841377	PV_vs_slide	0.376608	-1.40886	0.428937	0.738999	pyr_vs_slide	0.0393696	-4.66677	0.02261	0.0648837	PV_vs_pyr
ENSG00000184254	ALDH1A3	0	2.83978	13.5688	0	2.37846	9.98886	0	8.40522	6.54497	0	0.504289	0.468263	0.00777587	-7.00678	3.95656e-07	3.57078e-06	PV_vs_slide	3.24318	1.69741	0.0704594	0.270807	pyr_vs_slide	0.0023976	-8.70419	2.97947e-10	6.70006e-09	PV_vs_pyr
ENSG00000137124	ALDH1B1	15.2241	1.21575	7.17312	31.6463	0.553891	2.17715	3.53993	0.942715	1.1075	27.8007	2.86644	1.14135	12.7077	3.66763	3.08436e-07	2.87717e-06	PV_vs_slide	1.49661	0.581696	0.427106	0.737927	pyr_vs_slide	8.49097	3.08593	2.11384e-05	0.000156594	PV_vs_pyr
ENSG00000144908	ALDH1L1	7.89056	4.95859	0.824646	35.861	5.17535	1.35229	0	3.34075	1.82651	0	3.57186	0.253482	1.14428	0.194436	0.892779	0.937601	PV_vs_slide	0.219531	-2.1875	0.133535	0.389729	pyr_vs_slide	5.21237	2.38194	0.102497	0.211652	PV_vs_pyr
ENSG00000246022	ALDH1L1-AS2	0	0.316387	0	0	0.294956	0	0	0.27516	0	0.149719	0.290238	0	0.116057	-3.1071	0.0688123	0.138956	PV_vs_slide	0.0718466	-3.79894	0.02841	0.158387	pyr_vs_slide	1.61534	0.69184	0.725834	0.860737	PV_vs_pyr
ENSG00000136010	ALDH1L2	0	3.80781	1.02221	0	2.50423	0.724768	0	1.93895	0.93541	0	2.31095	0.88199	0.00267856	-8.54433	2.78665e-15	2.1969e-13	PV_vs_slide	0.68295	-0.550148	0.153565	0.420864	pyr_vs_slide	0.00392205	-7.99418	2.08288e-13	9.98787e-12	PV_vs_pyr
ENSG00000111275	ALDH2	56.1037	20.0817	14.2279	13.3325	20.1406	23.2154	0.148893	11.4308	13.8751	7.97228	13.5008	13.2078	0.950857	-0.072699	0.942217	0.970786	PV_vs_slide	0.659147	-0.601328	0.549307	0.83072	pyr_vs_slide	1.44256	0.528629	0.598751	0.758973	PV_vs_pyr
ENSG00000108602	ALDH3A1	0	0.280773	0	0	0.522436	0.202471	0	0.059246	0	0	0	0	0.205377	-2.28365	0.418865	NA	PV_vs_slide	0.594799	-0.749526	0.790761	NA	pyr_vs_slide	0.345289	-1.53413	0.602983	NA	PV_vs_pyr
ENSG00000072210	ALDH3A2	378.935	10.6808	29.4106	0	15.9021	3.73267	2.0193	7.9418	20.8096	0	8.37492	17.1046	1.23618	0.305884	NA	NA	PV_vs_slide	1.44761	0.533673	NA	NA	pyr_vs_slide	0.853943	-0.227789	NA	NA	PV_vs_pyr
ENSG00000006534	ALDH3B1	0.032901	0.536269	0.394346	0	0.390138	0.754397	0	0.433208	0	3.44342	0.710139	0.298463	2.97289	1.57187	NA	NA	PV_vs_slide	0.296322	-1.75476	NA	NA	pyr_vs_slide	10.0326	3.32663	NA	NA	PV_vs_pyr
ENSG00000159423	ALDH4A1	0	4.42346	0.160595	0	5.0905	1.6738	0	2.58109	3.23086	0	2.91451	2.10692	0.00351036	-8.15417	9.34826e-11	2.04984e-09	PV_vs_slide	0.438186	-1.19039	0.11937	0.365148	pyr_vs_slide	0.00801112	-6.96378	4.44154e-08	5.89309e-07	PV_vs_pyr
ENSG00000112294	ALDH5A1	67.2654	7.82552	7.28126	37.2959	8.75816	6.79419	67.35	9.16085	4.99313	111.049	5.74841	10.3153	3.2729	1.71057	0.00017109	0.000823385	PV_vs_slide	0.870659	-0.19982	0.662822	0.891483	pyr_vs_slide	3.7591	1.91039	3.0107e-05	0.00021489	PV_vs_pyr
ENSG00000119711	ALDH6A1	0.156224	16.2882	6.75677	2.2083	11.9532	3.62385	11.1329	11.5511	4.44846	0.608895	9.40404	2.70056	0.133125	-2.90915	0.000498961	0.00211185	PV_vs_slide	0.277218	-1.85091	0.0265225	0.151649	pyr_vs_slide	0.480217	-1.05824	0.208745	0.358718	PV_vs_pyr
ENSG00000164904	ALDH7A1	0	18.5763	10.267	10.707	16.8884	9.3372	11.1693	16.2769	6.56208	0	16.2291	4.89164	0.0475361	-4.39483	1.84807e-05	0.000114193	PV_vs_slide	0.279016	-1.84158	0.0686707	0.266448	pyr_vs_slide	0.170371	-2.55325	0.0133443	0.0423175	PV_vs_pyr
ENSG00000118514	ALDH8A1	0	0.987516	0	0	3.69943	0	0	3.04095	0	0	1.10693	0.463852	0.00787833	-6.98789	9.63412e-06	6.41673e-05	PV_vs_slide	0.0695753	-3.84528	0.00676522	0.0607344	pyr_vs_slide	0.113234	-3.14261	0.0716825	0.160602	PV_vs_pyr
ENSG00000143149	ALDH9A1	0	9.56518	10.7577	0	7.27606	6.32041	0	6.48741	3.83821	0	6.56805	5.18053	0.00183646	-9.08885	8.91273e-16	7.85134e-14	PV_vs_slide	0.517445	-0.950524	0.0596247	0.2453	pyr_vs_slide	0.0035491	-8.13833	8.15178e-13	3.47789e-11	PV_vs_pyr
ENSG00000149925	ALDOA	346.995	223.21	504.096	939.619	283.581	560.475	906.575	215.454	781.874	735.955	242.679	588.688	1.13216	0.179074	0.623591	0.734227	PV_vs_slide	2.65339	1.40784	0.000113748	0.00340389	pyr_vs_slide	0.426683	-1.22877	0.000759539	0.00368156	PV_vs_pyr
ENSG00000136872	ALDOB	0	0.151185	0	0	0.12292	0	40.2053	0.052708	0	0	0	0	75.1403	6.23151	NA	NA	PV_vs_slide	1.82451e-05	-15.7421	NA	NA	pyr_vs_slide	4.11838e+06	21.9736	NA	NA	PV_vs_pyr
ENSG00000109107	ALDOC	126.685	71.8815	162.444	219.803	78.8398	205.065	161.081	67.8828	229.813	88.8602	62.3817	210.887	1.3189	0.399338	0.088517	0.169481	PV_vs_slide	2.8125	1.49185	1.91134e-10	5.22452e-08	pyr_vs_slide	0.468943	-1.09252	3.19527e-06	2.83593e-05	PV_vs_pyr
ENSG00000033011	ALG1	0	2.19026	1.53517	0	2.00643	2.11383	0	1.69756	6.13061	0	1.8205	2.55145	0.00655994	-7.2521	7.37277e-10	1.31265e-08	PV_vs_slide	1.16932	0.225666	0.712235	0.913437	pyr_vs_slide	0.00561006	-7.47777	2.8036e-10	6.37192e-09	PV_vs_pyr
ENSG00000139133	ALG10	0	0.580824	0	0	1.02293	0.366298	0	0.332233	0	0	1.13536	0.399064	0.0170339	-5.87545	1.14039e-05	7.4706e-05	PV_vs_slide	0.124074	-3.01073	0.0118857	0.0895537	pyr_vs_slide	0.137289	-2.86472	0.0670247	0.152394	PV_vs_pyr
ENSG00000175548	ALG10B	0.019014	0.919415	0.41045	0.699353	0.823975	0.055049	0.932295	0.648633	0.171953	0	0.780031	0.508201	0.279657	-1.83827	0.100807	0.188037	PV_vs_slide	0.37112	-1.43004	0.203409	0.493215	pyr_vs_slide	0.753548	-0.408228	0.719169	0.856094	PV_vs_pyr
ENSG00000253710	ALG11	22.6044	8.04165	8.57715	0	9.84684	10.8971	4.90198	9.14268	7.35854	58.131	11.6909	8.36779	0.8821	-0.180985	0.87333	0.924915	PV_vs_slide	0.805782	-0.311538	0.783899	0.942408	pyr_vs_slide	1.09471	0.130553	0.908542	0.996411	PV_vs_pyr
ENSG00000182858	ALG12	5.50259	1.1405	1.26884	0.470551	1.88577	1.20981	24.0392	1.82736	1.35491	0	2.86974	0.903107	3.39771	1.76456	0.166067	0.274982	PV_vs_slide	0.683539	-0.548905	0.668632	0.893579	pyr_vs_slide	4.97076	2.31347	0.0710257	0.159487	PV_vs_pyr
ENSG00000101901	ALG13	12.3451	18.2776	9.61346	87.1184	12.6868	10.7794	0	7.48102	8.66301	0	7.70907	1.66247	0.965261	-0.0510097	0.971445	0.987877	PV_vs_slide	0.418888	-1.25536	0.379691	0.696995	pyr_vs_slide	2.30434	1.20435	0.399563	0.572768	PV_vs_pyr
ENSG00000172339	ALG14	0.061226	1.33317	2.19873	0	2.27681	0.118172	0	3.05887	0.276801	0.136898	3.05479	3.23862	0.0879917	-3.50649	0.000111799	0.000564916	PV_vs_slide	0.54747	-0.869148	0.298573	0.611641	pyr_vs_slide	0.160724	-2.63734	0.00455734	0.0171523	PV_vs_pyr
ENSG00000189366	ALG1L	0	0.514024	0.810775	0	0.601734	0	0	0.121337	0	0	0.675365	0	0.0783787	-3.67339	0.0569413	0.119914	PV_vs_slide	0.390312	-1.3573	0.4773	0.777596	pyr_vs_slide	0.200811	-2.31609	0.278413	NA	PV_vs_pyr
ENSG00000251287	ALG1L2	0	4.85164	0	0	7.21681	0	0	7.21255	5.46039	0	3.92899	0	0.00902678	-6.79157	0.000453742	0.00194731	PV_vs_slide	0.220765	-2.17941	0.201744	0.490888	pyr_vs_slide	0.0408886	-4.61216	0.0201646	0.0592139	PV_vs_pyr
ENSG00000248671	ALG1L9P	0.844695	4.07258	0	11.7421	4.27107	0.251178	17.3863	4.54502	0.518033	0.148748	4.79026	0.065016	1.05518	0.0774824	0.946668	0.973923	PV_vs_slide	0.0294219	-5.08697	9.3362e-05	0.00296049	pyr_vs_slide	35.8636	5.16445	7.37383e-05	0.000475292	PV_vs_pyr
ENSG00000119523	ALG2	0	2.44188	1.01746	0	2.71727	2.61297	0	2.55625	4.33982	0	2.13039	3.1457	0.00407736	-7.93815	1.09406e-12	3.95836e-11	PV_vs_slide	0.826261	-0.27533	0.563873	0.840506	pyr_vs_slide	0.00493472	-7.66282	9.0157e-12	2.95712e-10	PV_vs_pyr
ENSG00000214160	ALG3	0	9.09812	11.6881	0	2.35547	10.2027	0	6.76484	7.53868	308.574	8.6959	2.35407	3.23281	1.69279	NA	NA	PV_vs_slide	1.4447	0.530771	NA	NA	pyr_vs_slide	2.2377	1.16202	NA	NA	PV_vs_pyr
ENSG00000120697	ALG5	0	5.64278	4.83239	0	4.69966	1.52819	0	3.11458	2.17922	0	4.08531	4.26947	0.00578182	-7.43426	1.91814e-10	3.93355e-09	PV_vs_slide	0.817852	-0.290089	0.627616	0.87324	pyr_vs_slide	0.00706952	-7.14417	1.35068e-09	2.62174e-08	PV_vs_pyr
ENSG00000088035	ALG6	0	1.93078	0	0	0.718018	0.514841	0	0.873984	2.50081	0	2.19979	0	0.0117641	-6.40946	6.62019e-05	0.00035363	PV_vs_slide	0.401066	-1.31809	0.310167	0.626079	pyr_vs_slide	0.0293321	-5.09138	0.00197909	0.00839315	PV_vs_pyr
ENSG00000159063	ALG8	0	5.37398	6.97562	0	5.20969	0.549447	0	2.90783	2.25013	0	4.52858	4.67272	0.00777075	-7.00773	2.71865e-09	4.22737e-08	PV_vs_slide	0.849315	-0.235628	0.707074	0.911413	pyr_vs_slide	0.00914943	-6.7721	1.34954e-08	2.02408e-07	PV_vs_pyr
ENSG00000086848	ALG9	2.44134	8.2513	14.5284	11.9472	8.51602	21.9889	0	7.55965	12.0402	80.5602	8.91708	12.1333	1.16309	0.217957	0.82999	0.894633	PV_vs_slide	0.814795	-0.295491	0.771677	0.93779	pyr_vs_slide	1.42746	0.513448	0.614376	0.77333	PV_vs_pyr
ENSG00000171094	ALK	15.1988	0.851052	0.250868	18.338	0.696897	0.545407	8.25633	0.465386	0.179242	3.49567	1.36258	0.365423	8.79886	3.13732	9.25761e-10	1.61419e-08	PV_vs_slide	0.287762	-1.79705	0.0026581	0.0323475	pyr_vs_slide	30.5769	4.93437	7.97095e-17	9.42288e-15	PV_vs_pyr
ENSG00000196711	ALKAL1	0	0	0	0	0	0	0	0.102562	0	0	0	0	1.12476	0.16962	0.964555	NA	PV_vs_slide	1.97575	0.982403	0.796888	NA	pyr_vs_slide	1	0	1	NA	PV_vs_pyr
ENSG00000189292	ALKAL2	0	2.31832	0	0	0.20932	0	0	0.315785	0	0	0.986529	0	0.0509733	-4.29411	0.050402	0.108893	PV_vs_slide	0.0895399	-3.48133	0.112695	0.352827	pyr_vs_slide	1	0	1	NA	PV_vs_pyr
ENSG00000100601	ALKBH1	0	4.16892	1.91698	0	1.52064	1.22457	0	2.51837	0	0	0.839544	0.988265	0.00990227	-6.65802	5.82821e-06	4.09716e-05	PV_vs_slide	0.665898	-0.586628	0.59096	0.855831	pyr_vs_slide	0.0148706	-6.0714	4.5417e-05	0.000308883	PV_vs_pyr
ENSG00000189046	ALKBH2	23.2674	3.61006	3.69187	0	3.12107	10.2591	2.14894	2.57399	3.05006	0	3.27072	2.16295	1.6328	0.70735	NA	NA	PV_vs_slide	1.27466	0.350112	NA	NA	pyr_vs_slide	1.28097	0.357238	NA	NA	PV_vs_pyr
ENSG00000166199	ALKBH3	0	13.6427	29.4419	191.321	7.4115	7.47443	0	9.21793	18.8401	0.33335	9.72087	11.4766	1.5314	0.61485	NA	NA	PV_vs_slide	1.283	0.359525	NA	NA	pyr_vs_slide	1.1936	0.255325	NA	NA	PV_vs_pyr
ENSG00000160993	ALKBH4	0	1.85778	4.03204	0	1.54755	2.217	4.88983	1.275	3.96739	0	5.12759	4.79592	0.265354	-1.91401	0.166807	0.27578	PV_vs_slide	1.78919	0.83931	0.538303	0.823681	pyr_vs_slide	0.148309	-2.75332	0.0472199	0.116214	PV_vs_pyr
ENSG00000091542	ALKBH5	44.6714	18.1308	16.6318	95.6253	14.7857	17.6102	48.7029	11.1291	27.4312	29.8257	13.2182	17.8725	2.34633	1.2304	5.23515e-05	0.000287607	PV_vs_slide	1.29951	0.377968	0.217426	0.512887	pyr_vs_slide	1.80555	0.852436	0.00536274	0.0196154	PV_vs_pyr
ENSG00000239382	ALKBH6	0	4.9229	10.7267	0	5.06212	16.1805	30.0846	3.56314	6.56207	50.2649	4.72552	6.92056	1.75355	0.810276	0.552674	0.673103	PV_vs_slide	1.583	0.662663	0.628001	0.873554	pyr_vs_slide	1.10774	0.147613	0.914055	0.99986	PV_vs_pyr
ENSG00000125652	ALKBH7	0	4.02586	11.3716	37.8627	5.04625	9.08738	6.38926	4.24841	3.8676	50.8342	6.91932	13.0814	2.1306	1.09126	0.278064	0.403485	PV_vs_slide	1.82389	0.867017	0.391094	0.706238	pyr_vs_slide	1.16816	0.224241	0.824326	0.933747	PV_vs_pyr
ENSG00000137760	ALKBH8	0	3.66655	1.70689	16.5231	3.83147	1.69991	0	2.32347	4.31701	0.477612	2.81307	2.1857	0.528699	-0.919482	NA	NA	PV_vs_slide	0.65983	-0.599834	NA	NA	pyr_vs_slide	0.801266	-0.319648	NA	NA	PV_vs_pyr
ENSG00000151360	ALLC	0	0.102819	1.04487	0	0	0	0	0	0	0	0	0	0.640702	-0.642275	0.865794	0.919386	PV_vs_slide	9.77371	3.28891	0.374761	0.692851	pyr_vs_slide	0.0655536	-3.93118	0.290923	NA	PV_vs_pyr
ENSG00000116127	ALMS1	1.65676	11.7501	2.54821	19.3527	15.0013	7.94966	9.33772	10.8451	0.868765	1.77775	12.9885	2.51939	0.398976	-1.32563	0.0507934	0.109575	PV_vs_slide	0.219273	-2.1892	0.00132606	0.0199232	pyr_vs_slide	1.81954	0.863576	0.206159	0.355531	PV_vs_pyr
ENSG00000230002	ALMS1-IT1	0	0.405351	0	0	0.437883	0	0	0.244746	0	0	0	0.176454	0.0424997	-4.5564	0.0520589	0.111734	PV_vs_slide	0.194922	-2.35903	0.312982	0.629927	pyr_vs_slide	0.218035	-2.19737	0.386564	0.561379	PV_vs_pyr
ENSG00000163016	ALMS1P1	0	1.43592	0.930137	0	0.486263	0	0	0.459729	0	2.05975	0.818708	0	0.99562	-0.00633288	NA	NA	PV_vs_slide	0.196802	-2.34518	NA	NA	pyr_vs_slide	5.05899	2.33885	NA	NA	PV_vs_pyr
ENSG00000108839	ALOX12	0	0	0.401913	0	0	0	0	0.13674	0.378898	0	0	0	0.571776	-0.806477	0.800494	0.872636	PV_vs_slide	10.8659	3.44174	0.261803	0.568828	pyr_vs_slide	0.0526211	-4.24822	0.170471	NA	PV_vs_pyr
ENSG00000215067	ALOX12-AS1	0	4.53323	0	0	2.55198	1.58422	0	2.27017	0	0	2.82939	1.77779	0.00703756	-7.15071	9.7941e-07	8.15612e-06	PV_vs_slide	0.14755	-2.76072	0.0166851	0.112715	pyr_vs_slide	0.0476961	-4.38999	0.00426753	0.0162229	PV_vs_pyr
ENSG00000179477	ALOX12B	0	0.124316	5.37866	0	1.13661	0.550467	0	0.483948	4.97645	0	0.173999	1.70897	0.0520115	-4.26503	0.00754604	0.022308	PV_vs_slide	5.15504	2.36598	0.0580319	0.24149	pyr_vs_slide	0.0100894	-6.63101	2.92591e-05	0.000209276	PV_vs_pyr
ENSG00000262943	ALOX12P2	0	4.76851	0	0	3.99121	0.071127	0	1.74768	0.561558	0	2.35601	0.041572	0.0062798	-7.31507	9.51714e-07	7.93852e-06	PV_vs_slide	0.185078	-2.4338	0.0366126	0.183806	pyr_vs_slide	0.0339306	-4.88127	0.00158011	0.0069343	PV_vs_pyr
ENSG00000161905	ALOX15	0	0.087081	0.516564	0	0.094032	0	0	0.035108	0	0	0	1.97275	0.188789	-2.40515	0.28104	0.40672	PV_vs_slide	2.48876	1.31542	0.526619	0.815171	pyr_vs_slide	0.0758568	-3.72058	0.0982134	NA	PV_vs_pyr
ENSG00000179593	ALOX15B	0	0.039875	0	0	0	1.09155	0	0.032494	0.127898	0	0.027731	0.84434	0.379736	-1.39693	0.472981	0.597783	PV_vs_slide	19.8204	4.30891	0.0106196	0.0830076	pyr_vs_slide	0.0191589	-5.70584	0.00168597	0.00733083	PV_vs_pyr
ENSG00000132965	ALOX5AP	0	0.622663	0	0	0	0	0	0.521661	0	0	0.835966	0.452293	0.0586516	-4.09169	0.082868	0.160877	PV_vs_slide	0.26898	-1.89443	0.42054	0.732048	pyr_vs_slide	0.218052	-2.19726	0.388053	NA	PV_vs_pyr
ENSG00000179148	ALOXE3	0	0.090706	0.543535	0	0.03671	2.71598	0	0.252447	0.439191	0	0.128555	0.119112	0.0748198	-3.74044	0.00520972	0.0162291	PV_vs_slide	3.84694	1.94371	0.034884	0.178404	pyr_vs_slide	0.0194492	-5.68415	1.97379e-05	0.000147497	PV_vs_pyr
ENSG00000073331	ALPK1	0	0.884955	0.565602	0	1.58476	0	0	0.750004	1.56751	0	0.877329	0.240007	0.00689674	-7.17987	3.15198e-07	2.92946e-06	PV_vs_slide	0.630875	-0.664574	0.503094	0.797275	pyr_vs_slide	0.010932	-6.5153	4.43137e-06	3.83504e-05	PV_vs_pyr
ENSG00000198796	ALPK2	0	0.48708	0	0	0.040666	0	0	0.136212	0	0	0.030017	0.197638	0.142255	-2.81345	0.197614	0.313511	PV_vs_slide	0.925781	-0.111258	0.958142	NA	pyr_vs_slide	0.153659	-2.70219	0.241033	NA	PV_vs_pyr
ENSG00000136383	ALPK3	0.384501	0.498979	0.083871	0	0.491867	0.860486	0.061214	0.300374	1.00798	0	0.391492	0.644597	0.185542	-2.43018	0.0428092	0.0953664	PV_vs_slide	1.47587	0.561568	0.63265	0.876411	pyr_vs_slide	0.125717	-2.99175	0.0129213	0.0411217	PV_vs_pyr
ENSG00000162551	ALPL	0	1.39231	1.61575	0	1.15026	0	0	1.00298	0	0	1.80054	0	0.00753861	-7.05149	1.00083e-05	6.65062e-05	PV_vs_slide	0.0748974	-3.73894	0.00833855	0.0703419	pyr_vs_slide	0.100653	-3.31254	0.0573515	0.134847	PV_vs_pyr
ENSG00000163283	ALPP	0	0.0506	0	0	0	0	0	0	0	0.359961	0	0	6.00024	2.58502	0.485062	0.609797	PV_vs_slide	1.12544	0.170483	0.96422	NA	pyr_vs_slide	5.33149	2.41454	0.516236	NA	PV_vs_pyr
ENSG00000003393	ALS2	48.7907	7.96471	24.4246	15.7907	11.0854	7.12706	34.5069	10.1035	17.4369	3.95051	9.64435	6.91962	1.57333	0.653823	0.419206	0.546243	PV_vs_slide	0.98928	-0.0155499	0.984699	0.996364	pyr_vs_slide	1.59038	0.669373	0.40912	0.581582	PV_vs_pyr
ENSG00000178038	ALS2CL	0	0.906134	0.07038	0	1.33065	1.02325	0	0.266275	0.496684	0	0.766689	0.052092	0.0099735	-6.64768	4.80976e-07	4.2592e-06	PV_vs_slide	0.455452	-1.13463	0.208135	0.499643	pyr_vs_slide	0.021898	-5.51306	4.7638e-05	0.000322442	PV_vs_pyr
ENSG00000156150	ALX3	0	0	0	0	0	0	0	0.022087	0	0	0.241903	0	0.182091	-2.45726	0.508517	NA	PV_vs_slide	0.319857	-1.6445	0.658156	NA	pyr_vs_slide	1	0	1	NA	PV_vs_pyr
ENSG00000052850	ALX4	0	0.094137	0	0	0.057096	0	0	0.007157	0	0	0.044512	0	0.0812784	-3.62098	0.134773	0.235055	PV_vs_slide	0.142774	-2.8082	0.246115	NA	pyr_vs_slide	1	0	1	NA	PV_vs_pyr
ENSG00000183684	ALYREF	0	39.3674	10.5691	108.486	5.20451	33.445	0	6.72884	2.48171	109.442	4.64995	11.023	1.56856	0.649438	0.648871	0.755605	PV_vs_slide	1.07163	0.0998005	0.944353	0.986806	pyr_vs_slide	1.46372	0.549637	0.700738	0.842658	PV_vs_pyr
ENSG00000242110	AMACR	10.5468	5.41776	3.00861	4.17408	6.13116	9.14507	0	3.79082	6.45547	0	5.58272	5.97664	0.51483	-0.957832	0.444459	0.570598	PV_vs_slide	1.07242	0.100873	0.93576	0.984915	pyr_vs_slide	0.480063	-1.05871	0.399338	0.572584	PV_vs_pyr
ENSG00000110497	AMBRA1	246.372	2.41181	3.33336	1.96948	4.67513	11.3337	2.59907	2.73184	5.59683	7.59268	2.81148	3.52174	2.19927	1.13703	0.153699	0.25966	PV_vs_slide	1.11358	0.155208	0.846183	0.960628	pyr_vs_slide	1.97495	0.981819	0.21962	0.372398	PV_vs_pyr
ENSG00000123505	AMD1	201.927	30.1441	43.5154	53.1961	35.6756	20.5166	144.879	26.5566	25.7363	3.02959	26.475	24.1282	1.02212	0.0315601	0.966928	0.984914	PV_vs_slide	0.936912	-0.0940147	0.901797	0.978059	pyr_vs_slide	1.09094	0.125575	0.869152	0.966239	PV_vs_pyr
ENSG00000139344	AMDHD1	0	2.82589	6.7759	0	1.64438	0	15.9696	0.117868	0.376457	0	2.54877	0	0.982942	-0.0248223	0.990375	1	PV_vs_slide	2.18044	1.12462	0.583922	0.851158	pyr_vs_slide	0.450799	-1.14944	0.577294	0.740396	PV_vs_pyr
ENSG00000162066	AMDHD2	0	4.25225	4.87738	0	3.01624	4.86314	0	1.68704	0.748567	0	3.80634	0.252323	0.00818551	-6.93271	4.17675e-08	4.79463e-07	PV_vs_slide	1.19967	0.262642	0.732837	0.920693	pyr_vs_slide	0.00682312	-7.19535	1.57237e-08	2.31544e-07	PV_vs_pyr
ENSG00000184675	AMER1	0	0.757156	0.628746	9.18229	0.860174	0.528014	19.3609	0.781144	0.876115	1.08182	0.690849	0.672166	5.19979	2.37845	0.0388708	0.0880646	PV_vs_slide	0.840671	-0.250387	0.829033	0.955948	pyr_vs_slide	6.18529	2.62884	0.0231978	0.0661137	PV_vs_pyr
ENSG00000165566	AMER2	10.8872	20.6691	5.98102	3.9484	20.1666	9.17851	16.7308	17.1577	9.46019	5.55352	14.3672	4.16436	0.178889	-2.48286	1.26033e-13	5.8544e-12	PV_vs_slide	0.333593	-1.58384	2.23353e-06	0.00016003	pyr_vs_slide	0.53625	-0.899023	0.00793733	0.0274182	PV_vs_pyr
ENSG00000178171	AMER3	3.8523	3.33554	4.74956	169.44	3.90459	8.41397	8.30073	2.75092	15.88	0.281807	5.03113	3.48933	1.48111	0.56668	0.466559	0.591548	PV_vs_slide	1.74021	0.799264	0.304924	0.619522	pyr_vs_slide	0.851109	-0.232584	0.765374	0.890605	PV_vs_pyr
ENSG00000159461	AMFR	34.5113	33.4475	37.3265	203.218	36.3687	75.7296	273.017	28.0111	34.5243	52.1153	37.9734	37.9246	1.16517	0.220539	0.637559	0.746334	PV_vs_slide	1.27048	0.345373	0.46171	0.766906	pyr_vs_slide	0.91711	-0.124834	0.790505	0.909609	PV_vs_pyr
ENSG00000104899	AMH	0	0.20145	0	0	0.262431	0	0	0.199211	0.253965	0	0.081326	0.206191	0.074017	-3.756	0.0203821	0.051543	PV_vs_slide	0.663589	-0.591639	0.685675	0.901533	pyr_vs_slide	0.111541	-3.16436	0.0705619	NA	PV_vs_pyr
ENSG00000181754	AMIGO1	14.7863	4.83768	10.1026	55.8275	3.43328	14.4854	44.3997	3.34495	12.7923	11.5811	3.56637	13.9475	4.50872	2.17272	3.46797e-05	0.00019905	PV_vs_slide	3.08954	1.62739	0.00197325	0.0263236	pyr_vs_slide	1.45935	0.545327	0.298778	0.466229	PV_vs_pyr
ENSG00000139211	AMIGO2	0	1.53639	0.465088	0	1.51992	1.35733	0	0.880091	3.0161	0	1.03729	0.627593	0.0059048	-7.4039	3.04449e-09	4.66599e-08	PV_vs_slide	1.06838	0.0954246	0.897269	0.977245	pyr_vs_slide	0.00552687	-7.49932	2.3644e-09	4.28639e-08	PV_vs_pyr
ENSG00000176020	AMIGO3	0	0	0	0	0.196596	0	0	0	0	0	0.206481	0	0.0865138	-3.53093	0.339471	0.467384	PV_vs_slide	0.151967	-2.71817	0.46214	NA	pyr_vs_slide	1	0	1	NA	PV_vs_pyr
ENSG00000101935	AMMECR1	0	1.82221	9.19397	0	0.669051	0	0	0.56729	0.073224	0	0.892521	0.119153	0.00914458	-6.77287	3.75605e-05	0.000213768	PV_vs_slide	0.499262	-1.00213	0.448808	0.756022	pyr_vs_slide	0.0183162	-5.77074	0.000534261	0.00271403	PV_vs_pyr
ENSG00000144233	AMMECR1L	14.8929	1.26752	0.150688	0.960852	1.03706	0.121337	5.99274	1.2506	1.32577	1.96236	0.873574	0.539893	3.61265	1.85306	0.0466804	0.102353	PV_vs_slide	0.456217	-1.13221	0.235803	0.536792	pyr_vs_slide	7.91871	2.98527	0.00173802	0.00752643	PV_vs_pyr
ENSG00000166126	AMN	0	0	0.256236	0	0	0	0	0.037639	0	0	0	0	0.766139	-0.384322	0.919665	NA	PV_vs_slide	3.93985	1.97814	0.60256	NA	pyr_vs_slide	0.194459	-2.36246	0.534687	NA	PV_vs_pyr
ENSG00000151743	AMN1	0	13.2188	11.6069	0	18.0105	7.46225	0	11.1193	15.558	0	13.8721	7.8835	0.00217811	-8.84271	1.59109e-16	1.81107e-14	PV_vs_slide	0.82454	-0.278339	0.424567	0.735626	pyr_vs_slide	0.00264161	-8.56437	1.77629e-15	1.40641e-13	PV_vs_pyr
ENSG00000126016	AMOT	0	40.1802	20.7419	0.407597	11.3586	7.19183	4.03427	12.7612	6.50816	34.9231	8.55146	5.16062	0.426248	-1.23024	NA	NA	PV_vs_slide	0.595006	-0.749023	NA	NA	pyr_vs_slide	0.716375	-0.481213	NA	NA	PV_vs_pyr
ENSG00000166025	AMOTL1	27.8757	4.93801	0.804874	22.2619	4.60764	2.85898	32.1155	3.68776	2.91712	13.8318	3.71684	2.54048	4.19457	2.06852	1.59834e-08	2.0393e-07	PV_vs_slide	0.368806	-1.43907	0.000141142	0.00393436	pyr_vs_slide	11.3734	3.50759	1.44197e-20	3.77641e-18	PV_vs_pyr
ENSG00000114019	AMOTL2	3.87104	11.7902	4.06768	1.46232	11.6215	4.92453	27.4668	8.81215	5.8552	0.621947	9.20188	3.71251	0.43679	-1.19499	NA	NA	PV_vs_slide	0.467086	-1.09824	NA	NA	pyr_vs_slide	0.935138	-0.0967493	NA	NA	PV_vs_pyr
ENSG00000116337	AMPD2	149.698	13.012	12.169	46.693	10.2412	8.6032	17.1946	13.5429	12.5049	14.9358	15.7991	12.1371	1.0401	0.0567248	0.931647	0.963951	PV_vs_slide	1.01893	0.0270606	0.967435	0.992675	pyr_vs_slide	1.02077	0.0296642	0.964349	1	PV_vs_pyr
ENSG00000133805	AMPD3	3.08964	6.49121	7.17954	2.96739	6.23459	10.9659	0	7.99385	5.30069	0	6.52004	5.26051	0.0804138	-3.63641	0.000577223	0.00239851	PV_vs_slide	0.635517	-0.653998	0.526205	0.81503	pyr_vs_slide	0.126533	-2.98242	0.00497874	0.0184406	PV_vs_pyr
ENSG00000078053	AMPH	275.137	36.3261	49.9629	160.325	56.2685	90.9112	93.9276	32.8829	67.9868	89.6056	43.3862	63.7218	2.66881	1.4162	0.002551	0.00875881	PV_vs_slide	1.83508	0.875844	0.0624152	0.252669	pyr_vs_slide	1.45433	0.540354	0.250111	0.408877	PV_vs_pyr
ENSG00000145020	AMT	0	0.966865	1.14566	0	0.384139	0	0	0.378472	0.137421	27.4005	0.264504	0	19.7779	4.30582	NA	NA	PV_vs_slide	0.485139	-1.04353	NA	NA	pyr_vs_slide	40.7675	5.34935	NA	NA	PV_vs_pyr
ENSG00000237763	AMY1A	0	0	3.55915	0	0	0	0	0.06837	0	0	0	0	0.766145	-0.38431	0.919668	0.955365	PV_vs_slide	11.6873	3.54687	0.339832	NA	pyr_vs_slide	0.0655535	-3.93118	0.290923	NA	PV_vs_pyr
ENSG00000187733	AMY1C	0	0	0	0	0.163102	0	0	0	0	0	0	0	0.542326	-0.882768	0.815676	NA	PV_vs_slide	0.952643	-0.0699929	0.985254	NA	pyr_vs_slide	1	0	1	NA	PV_vs_pyr
ENSG00000243480	AMY2A	0	0.82353	0	0	0.555611	0	0	0.412094	0	0	1.50193	0	0.0421323	-4.56893	0.0231817	0.0572227	PV_vs_slide	0.0740098	-3.75614	0.0619687	0.251497	pyr_vs_slide	1	0	1	1	PV_vs_pyr
ENSG00000240038	AMY2B	0	12.71	6.31423	0	20.0405	0.398992	5.21377	27.9177	1.20387	152.623	15.975	1.41143	0.934651	-0.097501	NA	NA	PV_vs_slide	0.0911935	-3.45492	NA	NA	pyr_vs_slide	10.2491	3.35742	NA	NA	PV_vs_pyr
ENSG00000174945	AMZ1	0	1.06241	0.252288	6.77769	1.50187	0	0.521391	0.90242	0	5.53256	2.73475	0.539706	1.35375	0.436957	0.766899	0.846857	PV_vs_slide	0.22365	-2.16069	0.152831	0.41957	pyr_vs_slide	6.05297	2.59764	0.0858744	0.185072	PV_vs_pyr
ENSG00000196704	AMZ2	47.6659	20.9301	13.3469	113.615	21.9695	34.3095	32.9278	15.4573	33.2437	0.074239	20.0741	14.3164	0.838149	-0.254721	0.782855	0.858811	PV_vs_slide	1.13357	0.180867	0.84493	0.960323	pyr_vs_slide	0.739392	-0.435589	0.63793	0.792316	PV_vs_pyr
ENSG00000214174	AMZ2P1	0	5.6961	4.24649	0	5.05	11.0606	0	4.95365	11.2831	0	5.05028	6.5138	0.00384931	-8.02118	9.11821e-12	2.58383e-10	PV_vs_slide	1.4365	0.522555	0.38119	0.698281	pyr_vs_slide	0.00267965	-8.54374	4.33002e-13	1.94485e-11	PV_vs_pyr
ENSG00000153107	ANAPC1	14.7401	9.68988	4.51388	82.5504	7.43694	3.47686	3.84708	8.24408	3.69437	5.39009	5.6716	5.0311	1.56156	0.642987	0.483174	0.607897	PV_vs_slide	1.17651	0.234513	0.798439	0.948104	pyr_vs_slide	1.32728	0.408474	0.656519	0.807684	PV_vs_pyr
ENSG00000164162	ANAPC10	0	8.19189	2.91085	0	8.47476	2.27179	9.53215	8.40306	15.4864	7.03447	7.98808	10.1127	0.179204	-2.48033	0.03692	0.0844379	PV_vs_slide	0.992629	-0.0106731	0.992736	0.998385	pyr_vs_slide	0.180534	-2.46965	0.03857	0.0995114	PV_vs_pyr
ENSG00000141552	ANAPC11	0	12.1169	16.8955	0	14.3937	14.338	0	6.896	16.699	0	7.85823	24.1218	0.00459953	-7.7643	5.05576e-12	1.52721e-10	PV_vs_slide	1.79778	0.846215	0.082072	0.295667	pyr_vs_slide	0.00255845	-8.61051	2.17875e-14	1.32935e-12	PV_vs_pyr
ENSG00000129055	ANAPC13	8.21303	9.44397	18.8527	44.0222	11.6599	19.6051	3.41091	11.507	11.47	0	12.2073	9.54643	0.588918	-0.763862	0.402436	0.530188	PV_vs_slide	1.36767	0.45172	0.61976	0.869414	pyr_vs_slide	0.430599	-1.21558	0.184317	0.327655	PV_vs_pyr
ENSG00000110200	ANAPC15	70.4057	23.1643	37.3268	63.9738	27.3162	26.5392	2.84836	22.3062	27.8485	1.47331	32.8227	20.656	0.484144	-1.04649	0.197744	0.313693	PV_vs_slide	1.02037	0.0290943	0.971403	0.993252	pyr_vs_slide	0.474478	-1.07559	0.187156	0.331353	PV_vs_pyr
ENSG00000166295	ANAPC16	0	3.21724	5.72826	3.88929	5.48934	3.63887	0	4.04249	4.28869	3.77853	4.86462	0.303807	0.602286	-0.731479	0.5714	0.689772	PV_vs_slide	0.582103	-0.780653	0.547254	0.829942	pyr_vs_slide	1.03467	0.0491743	0.969847	1	PV_vs_pyr
ENSG00000233673	ANAPC1P1	0	0	0	0	0	0.143553	0	0.130301	0	0	0	0	0.365186	-1.4533	0.698723	NA	PV_vs_slide	1.05761	0.08081	0.98283	NA	pyr_vs_slide	0.345293	-1.53411	0.687741	NA	PV_vs_pyr
ENSG00000176248	ANAPC2	164.05	5.40795	2.24887	12.9178	5.90983	2.50121	38.8776	3.19553	6.19055	0.248577	4.45464	6.10098	3.58305	1.84119	0.0660002	0.134422	PV_vs_slide	1.25337	0.325809	0.746076	0.926869	pyr_vs_slide	2.85873	1.51538	0.131609	0.25616	PV_vs_pyr
ENSG00000053900	ANAPC4	0	7.78561	14.4516	40.1515	9.59471	4.64297	137.517	7.03636	3.29599	6.53256	9.63231	2.89185	1.95162	0.964675	0.367891	0.495637	PV_vs_slide	0.539143	-0.891259	0.40819	0.721545	pyr_vs_slide	3.61986	1.85593	0.084993	0.183609	PV_vs_pyr
ENSG00000089053	ANAPC5	53.3328	26.9229	22.0533	36.642	14.9738	19.5266	14.5316	15.2254	12.156	8.14326	30.1717	18.2369	0.484858	-1.04437	0.00559429	0.0172468	PV_vs_slide	0.680269	-0.555823	0.141479	0.402836	pyr_vs_slide	0.712744	-0.488544	0.20014	0.347335	PV_vs_pyr
ENSG00000196510	ANAPC7	0	10.6199	11.5414	18.0394	14.6298	10.9388	0.197072	9.87393	17.4732	79.5229	13.4542	13.9545	1.39523	0.480499	0.725632	0.816618	PV_vs_slide	1.25532	0.328055	0.810785	0.9518	pyr_vs_slide	1.11145	0.152444	0.911433	0.997898	PV_vs_pyr
ENSG00000214274	ANG	0	0.228154	0	0	0	0	0	0.067088	0	0	0	0	0.492795	-1.02094	0.787095	NA	PV_vs_slide	0.865637	-0.208165	0.956084	NA	pyr_vs_slide	1	0	1	NA	PV_vs_pyr
ENSG00000013523	ANGEL1	75.7459	9.13182	7.41421	30.2848	6.33515	8.04619	0	5.90458	5.94864	0	9.21397	7.32419	2.44133	1.28767	0.398048	0.526083	PV_vs_slide	0.713466	-0.487084	0.749735	0.928667	pyr_vs_slide	3.42179	1.77475	0.245055	0.402554	PV_vs_pyr
ENSG00000174606	ANGEL2	0	10.5325	0	0.398039	10.3756	4.8278	0	8.9794	1.9311	0	11.6519	3.09098	0.00709606	-7.13877	5.58173e-08	6.20359e-07	PV_vs_slide	0.211446	-2.24164	0.0457798	0.210286	pyr_vs_slide	0.0335597	-4.89713	0.00021832	0.00124089	PV_vs_pyr
ENSG00000154188	ANGPT1	0	0.799839	0	0	0.967397	0	0	1.76316	0.052112	0	0.79597	0	0.0104056	-6.5865	3.01112e-06	2.26544e-05	PV_vs_slide	0.0301362	-5.05236	0.000340597	0.00763487	pyr_vs_slide	0.345285	-1.53414	0.376831	0.55202	PV_vs_pyr
ENSG00000091879	ANGPT2	0.035842	0.744733	0	0	1.59359	0.103482	0	0.503384	0	0	1.03276	0.032904	0.0152504	-6.03501	1.13587e-06	9.30607e-06	PV_vs_slide	0.0669729	-3.90028	0.000332661	0.00751701	pyr_vs_slide	0.22771	-2.13473	0.150782	0.283818	PV_vs_pyr
ENSG00000101280	ANGPT4	0	0.014498	0	0	0.070173	0	0	0.044114	0.140453	0	0.041014	0	0.115772	-3.11064	0.13557	0.236059	PV_vs_slide	0.784105	-0.350881	0.861395	NA	pyr_vs_slide	0.147649	-2.75976	0.212429	NA	PV_vs_pyr
ENSG00000116194	ANGPTL1	0	0.370173	0	0	0.299838	0	0	0.376742	0	0	0.302922	0	0.0288586	-5.11486	0.00255548	0.00877272	PV_vs_slide	0.0506933	-4.30206	0.011171	0.0861773	pyr_vs_slide	1	0	1	1	PV_vs_pyr
ENSG00000136859	ANGPTL2	0	1.73787	0.464574	0	1.39021	0.082733	0	2.02863	0	0	3.23738	0.052533	0.00475343	-7.71681	5.09558e-09	7.40614e-08	PV_vs_slide	0.0816245	-3.61485	0.0002851	0.00670259	pyr_vs_slide	0.0582354	-4.10196	0.00395095	0.0151924	PV_vs_pyr
ENSG00000167772	ANGPTL4	0	1.53601	0	0.291054	2.74827	0	0	1.76778	0	0	0.869671	0.438949	0.0138031	-6.17887	1.62351e-05	0.00010187	PV_vs_slide	0.0747817	-3.74117	0.00282433	0.0334355	pyr_vs_slide	0.184578	-2.4377	0.130368	0.254473	PV_vs_pyr
ENSG00000187151	ANGPTL5	0	0.059479	0	0	0.247531	0	0	0.071923	0	0	0.141456	0	0.186023	-2.42644	0.397876	NA	PV_vs_slide	0.326768	-1.61366	0.573961	NA	pyr_vs_slide	1	0	1	NA	PV_vs_pyr
ENSG00000130812	ANGPTL6	0	0.231893	2.04619	0	0	0.500965	0	0.055772	0	0	0.15298	0.492394	0.181443	-2.46241	0.188959	0.302912	PV_vs_slide	9.39065	3.23122	0.0438231	0.204791	pyr_vs_slide	0.0193217	-5.69364	0.00180402	0.00777268	PV_vs_pyr
ENSG00000171819	ANGPTL7	0	0.031823	0	0	0	0	0	0.019227	0	0	0.418635	0	0.29403	-1.76596	0.636803	NA	PV_vs_slide	0.516487	-0.953196	0.798834	NA	pyr_vs_slide	1	0	1	NA	PV_vs_pyr
ENSG00000130173	ANGPTL8	0	0	0	0	0	0	0	0.575567	0	0	0	0	0.305448	-1.711	0.647537	NA	PV_vs_slide	0.536544	-0.898231	0.810325	NA	pyr_vs_slide	1	0	1	NA	PV_vs_pyr
ENSG00000029534	ANK1	44.8109	3.91321	3.28257	116.735	3.54933	3.20912	322.39	3.73747	3.61127	83.8033	4.07367	2.06122	15.6245	3.96573	8.37311e-17	1.03418e-14	PV_vs_slide	0.803316	-0.315961	0.513954	0.805663	pyr_vs_slide	19.45	4.28169	6.84641e-19	1.30951e-16	PV_vs_pyr
ENSG00000145362	ANK2	571.654	198.145	253.683	743.634	224.677	353.384	608.172	175.627	280.413	440.679	221.8	257.992	1.43005	0.516066	0.00356361	0.0116832	PV_vs_slide	1.43792	0.523983	0.00310147	0.035701	pyr_vs_slide	0.994527	-0.00791684	0.964364	1	PV_vs_pyr
ENSG00000151150	ANK3	276.363	113.838	65.7772	347.893	126.408	131.327	222.73	107.333	141.259	451.007	101.758	117.425	0.99853	-0.00212224	0.993441	1	PV_vs_slide	0.875272	-0.192196	0.457075	0.762791	pyr_vs_slide	1.14082	0.190074	0.462289	0.631787	PV_vs_pyr
ENSG00000151687	ANKAR	0	5.93939	0	0	4.96641	0	0	1.80055	1.24067	0.652514	3.84041	0	0.0141611	-6.14193	1.30997e-06	1.06081e-05	PV_vs_slide	0.0243608	-5.35929	2.88193e-05	0.0012507	pyr_vs_slide	0.581305	-0.782633	0.626863	0.783487	PV_vs_pyr
ENSG00000166839	ANKDD1A	0	2.64814	1.53183	0	3.50683	2.75113	0	2.38906	0.36275	0	1.45912	2.00116	0.00388854	-8.00656	1.2589e-11	3.44682e-10	PV_vs_slide	0.540556	-0.887485	0.156625	0.425811	pyr_vs_slide	0.0071936	-7.11907	2.53357e-09	4.54467e-08	PV_vs_pyr
ENSG00000189045	ANKDD1B	0	0.07946	0	0	0	0	0	0.377488	0	0	0.274502	0	0.0915391	-3.44947	0.285563	0.41136	PV_vs_slide	0.160796	-2.6367	0.414343	NA	pyr_vs_slide	1	0	1	NA	PV_vs_pyr
ENSG00000132623	ANKEF1	26.3857	0.543561	0	7.88544	0.472656	0.92346	6.01173	0.266266	0.653753	0	0.384308	0.333799	8.1515	3.02707	0.0177265	0.0459456	PV_vs_slide	0.595135	-0.748712	0.567306	0.842602	pyr_vs_slide	13.6969	3.77578	0.00378626	0.0146419	PV_vs_pyr
ENSG00000153930	ANKFN1	0	0.545554	0.061115	0	0.349882	0.443006	0	0.532049	0	0	0.411142	0	0.0157289	-5.99043	0.000243607	0.00112508	PV_vs_slide	0.291641	-1.77773	0.196462	0.484977	pyr_vs_slide	0.0539326	-4.2127	0.0135314	0.0427752	PV_vs_pyr
ENSG00000185722	ANKFY1	2.23234	15.6818	7.03005	2.3805	9.30315	9.77595	259.868	6.7494	4.64418	51.2241	11.242	5.63646	0.886874	-0.173198	0.839028	0.900638	PV_vs_slide	0.617527	-0.695427	0.415756	0.727722	pyr_vs_slide	1.43617	0.522228	0.541427	0.707346	PV_vs_pyr
ENSG00000154122	ANKH	120.27	28.1101	14.8489	36.2793	39.3642	31.1857	3.11163	20.5048	43.6943	7.82953	26.0224	30.6073	0.585451	-0.772379	0.092148	0.175046	PV_vs_slide	1.29654	0.374667	0.413478	0.725548	pyr_vs_slide	0.451549	-1.14705	0.0125736	0.0401953	PV_vs_pyr
ENSG00000131503	ANKHD1	70.4026	22.4377	8.57743	86.6081	27.3554	13.3682	101.172	19.2833	17.018	36.9478	19.0047	10.5202	1.08515	0.11789	0.689144	0.787832	PV_vs_slide	0.61865	-0.692805	0.0198038	0.126152	pyr_vs_slide	1.75406	0.810695	0.00649256	0.0231219	PV_vs_pyr
ENSG00000254996	ANKHD1-EIF4EBP3	0	0.421772	0.164981	0	0.503545	0	0	0.224286	0.666925	0	1.03211	0	0.00635513	-7.29786	9.79541e-05	0.000502316	PV_vs_slide	0.415692	-1.26641	0.427312	0.738079	pyr_vs_slide	0.0152881	-6.03145	0.00142498	0.00633682	PV_vs_pyr
ENSG00000001629	ANKIB1	7.7077	62.2337	12.0878	51.8616	57.9118	16.7122	388.774	40.0793	17.0799	53.3891	50.2409	27.2257	0.921085	-0.118594	0.841	0.902038	PV_vs_slide	0.385959	-1.37348	0.0208481	0.130532	pyr_vs_slide	2.38649	1.25489	0.03491	0.0918648	PV_vs_pyr
ENSG00000170209	ANKK1	0	0.192933	0	0	0	0	0	0	0	0	0	0	0.195541	-2.35446	0.52673	NA	PV_vs_slide	0.343483	-1.54169	0.678519	NA	pyr_vs_slide	1	0	1	NA	PV_vs_pyr
ENSG00000160117	ANKLE1	0	0.533707	0	0	0.459471	0.092948	0	0.421791	0.797507	0	0.506064	0	0.015462	-6.01513	0.000448882	0.00193014	PV_vs_slide	0.421048	-1.24794	0.386903	0.701861	pyr_vs_slide	0.0367227	-4.76718	0.00674749	0.0238998	PV_vs_pyr
ENSG00000176915	ANKLE2	15.4839	13.851	6.81451	56.2172	11.7929	6.61257	15.8612	10.6825	12.648	25.1138	7.96803	5.87857	0.85162	-0.231718	0.572633	0.690931	PV_vs_slide	0.641379	-0.640752	0.122046	0.369814	pyr_vs_slide	1.3278	0.409034	0.325342	0.49787	PV_vs_pyr
ENSG00000144504	ANKMY1	0	3.57178	0.515388	13.2866	2.34784	0.303409	0	1.08922	1.49785	13.2142	3.14266	1.76569	4.16547	2.05848	0.164459	0.272922	PV_vs_slide	0.202759	-2.30216	0.132137	0.387815	pyr_vs_slide	20.544	4.36064	0.00429905	0.0163318	PV_vs_pyr
ENSG00000106524	ANKMY2	0	12.359	13.3888	19.5876	11.1236	15.4896	0	8.26716	17.0897	9.32791	12.7047	16.2702	0.297339	-1.74982	NA	NA	PV_vs_slide	1.46198	0.54792	NA	NA	pyr_vs_slide	0.203382	-2.29774	NA	NA	PV_vs_pyr
ENSG00000164331	ANKRA2	0	5.1504	1.8493	19.1333	6.86705	2.37187	0	5.68361	1.43941	0.414391	6.15682	2.21071	0.163307	-2.61434	0.020975	0.0527459	PV_vs_slide	0.392672	-1.3486	0.230731	0.530988	pyr_vs_slide	0.415887	-1.26574	0.2707	0.433776	PV_vs_pyr
ENSG00000088448	ANKRD10	0	43.6969	0.576458	0	45.7396	4.73162	179.956	33.2779	3.76412	16.9011	31.9141	2.61504	1.39993	0.48535	NA	NA	PV_vs_slide	0.133934	-2.9004	NA	NA	pyr_vs_slide	10.4523	3.38575	NA	NA	PV_vs_pyr
ENSG00000167522	ANKRD11	118.263	46.4762	27.65	207.576	56.6419	41.3368	107.466	39.3693	38.9379	171.865	44.5572	40.5128	1.92383	0.943981	0.0214647	0.0537173	PV_vs_slide	0.737468	-0.439347	0.285192	0.597052	pyr_vs_slide	2.60869	1.38333	0.000765239	0.00370501	PV_vs_pyr
ENSG00000101745	ANKRD12	568.823	101.664	82.7283	372.605	131.29	84.4043	230.759	93.8718	56.6856	177.204	120.432	61.6607	1.65067	0.723049	0.00427092	0.0136445	PV_vs_slide	0.680789	-0.554721	0.0289741	0.159961	pyr_vs_slide	2.42464	1.27777	4.91047e-07	5.20168e-06	PV_vs_pyr
ENSG00000076513	ANKRD13A	2.95972	9.52168	1.0962	0	6.57255	7.9622	0	5.45344	1.50437	48.6216	4.11535	3.86285	0.741791	-0.430916	0.783319	0.85909	PV_vs_slide	0.394596	-1.34155	0.393647	0.708016	pyr_vs_slide	1.87987	0.910636	0.562941	0.727027	PV_vs_pyr
ENSG00000198720	ANKRD13B	163.084	5.6862	2.05667	52.3988	7.70166	4.60699	47.8522	3.0145	2.90978	0.336651	6.94572	2.95269	2.17821	1.12314	0.195305	0.310553	PV_vs_slide	0.745499	-0.423721	0.62768	0.87324	pyr_vs_slide	2.92181	1.54686	0.0765348	0.169158	PV_vs_pyr
ENSG00000118454	ANKRD13C	142.957	19.8139	2.7632	41.6325	20.5176	12.8363	3.62129	12.0395	10.4197	0	15.5096	9.42759	1.78182	0.833355	0.486196	0.610752	PV_vs_slide	0.821675	-0.28336	0.813106	0.952345	pyr_vs_slide	2.16853	1.11672	0.351482	0.526978	PV_vs_pyr
ENSG00000172932	ANKRD13D	0	13.4414	14.5584	48.3284	13.407	15.041	15.3177	9.48445	13.6589	77.7066	14.3466	7.65622	1.86687	0.900622	0.41914	0.546193	PV_vs_slide	1.14715	0.198052	0.859244	0.965299	pyr_vs_slide	1.6274	0.70257	0.529283	0.695121	PV_vs_pyr
ENSG00000134461	ANKRD16	21.2535	2.0571	1.35341	0	2.45581	1.56778	0.257456	2.06632	3.44727	14.5803	3.25262	5.06378	2.72497	1.44624	0.262227	0.387216	PV_vs_slide	0.840909	-0.249978	0.847305	0.961216	pyr_vs_slide	3.2405	1.69622	0.191053	0.33598	PV_vs_pyr
ENSG00000132466	ANKRD17	15.7502	39.0216	21.2827	45.5209	43.9961	47.1074	35.1474	33.1082	30.6046	54.2036	36.9242	32.9587	0.594168	-0.751057	0.00293013	0.00987811	PV_vs_slide	0.909619	-0.136665	0.588538	0.854073	pyr_vs_slide	0.653205	-0.614392	0.015368	0.0473588	PV_vs_pyr
ENSG00000180071	ANKRD18A	2.47881	6.14266	0	0.47798	9.00503	4.33264	0.482406	4.51853	0	51.9935	6.52613	0.188149	3.71532	1.89349	NA	NA	PV_vs_slide	0.0501398	-4.3179	NA	NA	pyr_vs_slide	74.0992	6.21139	NA	NA	PV_vs_pyr
ENSG00000230453	ANKRD18B	0	5.44161	1.24486	0.155534	3.70935	0	0	2.58709	4.51329	0.042806	2.9418	0.1433	0.0214743	-5.54125	7.85161e-06	5.3562e-05	PV_vs_slide	0.323494	-1.62819	0.109422	0.347186	pyr_vs_slide	0.0663822	-3.91306	0.00196056	0.00833684	PV_vs_pyr
ENSG00000226435	ANKRD18DP	21.6495	0.824353	2.22048	0	0.88325	0.298494	30.1675	1.35292	2.09341	1.28692	2.60812	0.768293	8.10951	3.01961	0.0145887	0.038965	PV_vs_slide	1.29605	0.374124	0.765242	0.93459	pyr_vs_slide	6.25709	2.64549	0.0339065	0.0897513	PV_vs_pyr
ENSG00000187984	ANKRD19P	0	6.14838	0	0	2.39404	0	0	1.97662	0.593249	2.15054	2.72643	0.394139	0.234866	-2.09009	0.22422	0.345234	PV_vs_slide	0.0818393	-3.61106	0.0456054	0.209854	pyr_vs_slide	2.86984	1.52097	0.404559	0.577539	PV_vs_pyr
ENSG00000165887	ANKRD2	0	0.204352	1.03846	0	0.331611	1.18106	0	0.337366	1.46868	0	0.192639	0.556722	0.0627526	-3.99418	0.00171834	0.00622927	PV_vs_slide	3.28881	1.71756	0.0369318	0.184856	pyr_vs_slide	0.0190807	-5.71174	7.2692e-06	6.00989e-05	PV_vs_pyr
ENSG00000260691	ANKRD20A1	0	10.6069	0	77.9016	21.4445	0	10.2076	12.155	0	362.938	28.2927	1.74956	1.9615	0.971957	0.598678	0.712178	PV_vs_slide	0.0758551	-3.72061	0.0461418	0.211102	pyr_vs_slide	25.8585	4.69257	0.0119008	0.0385046	PV_vs_pyr
ENSG00000215559	ANKRD20A11P	0	8.40578	0.853665	0	9.8983	0.882924	0	0.293528	0	239	7.94426	1.30496	5.53475	2.46852	NA	NA	PV_vs_slide	0.16318	-2.61547	NA	NA	pyr_vs_slide	33.9182	5.08399	NA	NA	PV_vs_pyr
ENSG00000183148	ANKRD20A2	49.9739	1.50957	0	0	0	0	0	2.53478	0	0	0.06164	0	61.9718	5.95354	NA	NA	PV_vs_slide	3.7345e-06	-18.0307	NA	NA	pyr_vs_slide	1.65944e+07	23.9842	NA	NA	PV_vs_pyr
ENSG00000276203	ANKRD20A3	0	25.4203	5.59611	81.6789	15.2261	13.7841	0	10.5527	15.0998	0	6.38197	6.13927	0.396729	-1.33378	0.416837	0.543996	PV_vs_slide	0.522639	-0.936114	0.56916	0.843402	pyr_vs_slide	0.759087	-0.397662	0.809352	0.923555	PV_vs_pyr
ENSG00000172014	ANKRD20A4	1.33182	0.151138	0	35.4327	4.76121	1.07348	0	1.64008	0.931904	0	1.64094	0	3.27453	1.71129	0.406307	0.533864	PV_vs_slide	0.33378	-1.58303	0.445455	0.753563	pyr_vs_slide	9.81045	3.29432	0.112201	0.226518	PV_vs_pyr
ENSG00000229089	ANKRD20A8P	0	0.22459	0.861865	0.067057	1.06062	0.104709	0	0.146197	0.424144	0.132353	0.513683	0	0.0635021	-3.97705	0.0028779	0.00972885	PV_vs_slide	0.645741	-0.630973	0.588232	0.853906	pyr_vs_slide	0.0983399	-3.34608	0.013918	0.0437617	PV_vs_pyr
ENSG00000163126	ANKRD23	0	5.03263	0.972811	0	2.14913	0	0	3.08336	0.978309	0	3.85028	0.166782	0.00734716	-7.0886	2.17023e-08	2.66492e-07	PV_vs_slide	0.156029	-2.68011	0.00268089	0.0325367	pyr_vs_slide	0.0470884	-4.40848	0.00110515	0.00509836	PV_vs_pyr
ENSG00000089847	ANKRD24	2.42814	26.0402	7.77841	145.18	26.2213	9.97313	92.0041	14.6386	10.5432	25.1535	23.8015	24.5108	1.13213	0.179038	0.832044	0.896323	PV_vs_slide	0.816388	-0.292673	0.729245	0.920545	pyr_vs_slide	1.38675	0.47171	0.577098	0.740201	PV_vs_pyr
ENSG00000107890	ANKRD26	38.1136	9.91895	10.1014	42.553	14.053	4.60697	5.191	8.96268	4.88797	8.81077	13.8452	4.75599	1.52736	0.611038	0.416793	0.543996	PV_vs_slide	0.654652	-0.6112	0.417667	0.729338	pyr_vs_slide	2.33308	1.22224	0.105114	0.215792	PV_vs_pyr
ENSG00000105186	ANKRD27	0	3.73673	4.1295	61.0053	16.1604	6.28971	0	7.84477	7.27632	28.248	9.55831	8.09241	1.46243	0.548372	NA	NA	PV_vs_slide	0.938321	-0.091847	NA	NA	pyr_vs_slide	1.55857	0.640219	NA	NA	PV_vs_pyr
ENSG00000206560	ANKRD28	3.14131	20.3447	19.9113	7.52918	19.1536	10.0201	0	16.2665	5.51833	67.5036	17.9824	17.4044	0.344752	-1.53637	NA	NA	PV_vs_slide	0.516724	-0.952533	NA	NA	pyr_vs_slide	0.667187	-0.583837	NA	NA	PV_vs_pyr
ENSG00000154065	ANKRD29	0	3.10447	0.835814	3.21598	4.4555	6.72879	0	2.60505	9.91533	8.92361	2.78949	10.2899	0.493268	-1.01956	0.452491	0.578016	PV_vs_slide	1.65267	0.724795	0.592261	0.856415	pyr_vs_slide	0.298468	-1.74435	0.199324	0.346446	PV_vs_pyr
ENSG00000148513	ANKRD30A	0	0.231589	0	0	0.149874	0.128065	0	0.093793	0.3498	0	0.087578	0	0.0373161	-4.74406	0.00480053	0.0151218	PV_vs_slide	0.785328	-0.348633	0.806517	0.950364	pyr_vs_slide	0.0475166	-4.39542	0.0112729	0.0367774	PV_vs_pyr
ENSG00000180777	ANKRD30B	15.2936	2.07551	1.5856	0	2.94561	0.249259	0	0.955054	0.064979	2.60996	2.15485	0.529263	0.881802	-0.181473	0.905322	0.946184	PV_vs_slide	0.264725	-1.91744	0.213654	0.507308	pyr_vs_slide	3.33102	1.73596	0.260749	0.421892	PV_vs_pyr
ENSG00000163046	ANKRD30BL	0	0.313292	0	34.9404	2.00444	1.31724	0.352307	1.72853	0	0.900339	1.23468	0.673811	2.33742	1.22492	0.435574	0.562574	PV_vs_slide	0.267925	-1.9001	0.242345	0.54451	pyr_vs_slide	8.72417	3.12502	0.0543436	0.12942	PV_vs_pyr
ENSG00000145700	ANKRD31	0	0.066884	0	0	0.198316	0	0	0.135636	0	0	0.317568	0.058892	0.0206271	-5.59931	0.000481024	0.00204685	PV_vs_slide	0.0957163	-3.38509	0.0333652	0.174237	pyr_vs_slide	0.215503	-2.21422	0.23923	0.395769	PV_vs_pyr
ENSG00000167612	ANKRD33	0	0.041524	0	0	0	0	0	0	0	0	0.081292	0	0.460232	-1.11957	0.76676	NA	PV_vs_slide	0.808436	-0.306794	0.935219	NA	pyr_vs_slide	1	0	1	NA	PV_vs_pyr
ENSG00000164236	ANKRD33B	0	3.06294	2.7088	16.0052	5.14956	4.17922	0	3.0035	2.52564	13.5068	2.95973	2.37161	1.09444	0.130198	0.93064	0.963155	PV_vs_slide	0.784704	-0.34978	0.815221	0.952905	pyr_vs_slide	1.39472	0.479978	0.74849	0.877214	PV_vs_pyr
ENSG00000272031	ANKRD34A	2.40977	2.66317	5.28335	1.35875	6.28907	12.9522	0	2.46146	8.17785	13.6761	3.69986	11.2837	1.22621	0.294204	NA	NA	PV_vs_slide	2.30677	1.20587	NA	NA	pyr_vs_slide	0.53157	-0.911668	NA	NA	PV_vs_pyr
ENSG00000189127	ANKRD34B	0	0.018366	0.944839	0	0	0	0	0.078023	0	0	0.052076	0.048338	0.149026	-2.74636	0.242732	0.36595	PV_vs_slide	5.99445	2.58363	0.22889	0.528012	pyr_vs_slide	0.0248607	-5.32999	0.0220378	0.0635415	PV_vs_pyr
ENSG00000235711	ANKRD34C	0.078673	1.05309	2.06757	2.07053	1.0177	1.5323	0	0.914472	1.32885	0	1.03453	2.30919	0.261533	-1.93494	0.102248	0.190077	PV_vs_slide	1.7602	0.815737	0.485084	0.783613	pyr_vs_slide	0.148582	-2.75067	0.0204405	0.0597971	PV_vs_pyr
ENSG00000259234	ANKRD34C-AS1	0.03816	4.2547	2.13093	0	4.68362	5.6883	6.43662	3.13231	3.47461	60.4763	4.34972	1.00793	1.91745	0.939189	0.49556	0.619443	PV_vs_slide	0.613856	-0.704027	0.611289	0.865627	pyr_vs_slide	3.12361	1.64322	0.235504	0.391236	PV_vs_pyr
ENSG00000198483	ANKRD35	0	1.54328	2.22125	0	2.35348	4.07303	0	1.12515	2.88822	0.158322	0.972133	1.77737	0.0211966	-5.56002	1.06895e-08	1.43051e-07	PV_vs_slide	1.7871	0.837622	0.11453	0.356295	pyr_vs_slide	0.0118609	-6.39765	5.41109e-11	1.47617e-09	PV_vs_pyr
ENSG00000135976	ANKRD36	3.34997	44.2533	2.39827	6.13463	52.6333	5.99036	230.688	29.7857	1.72618	39.2064	36.7517	4.3609	0.937429	-0.0932186	0.915037	0.952875	PV_vs_slide	0.0931773	-3.42388	9.76437e-05	0.00304124	pyr_vs_slide	10.0607	3.33066	0.000150852	0.0008982	PV_vs_pyr
ENSG00000196912	ANKRD36B	0.58107	21.7362	6.06207	1.49582	19.2469	6.54202	0	16.2355	2.89694	28.2771	24.4345	0.797372	0.210994	-2.24473	NA	NA	PV_vs_slide	0.0532598	-4.23081	NA	NA	pyr_vs_slide	3.96159	1.98608	NA	NA	PV_vs_pyr
ENSG00000214262	ANKRD36BP1	0	0	0	0	0.066602	0	0	0	0	0	0	0	1.12476	0.16962	0.964555	NA	PV_vs_slide	1.97575	0.982403	0.796888	NA	pyr_vs_slide	1	0	1	NA	PV_vs_pyr
ENSG00000230006	ANKRD36BP2	0.109213	15.6355	3.97354	0.108093	18.321	3.85183	11.4557	15.2244	4.87178	0.436771	13.196	2.49559	0.0830197	-3.5904	NA	NA	PV_vs_slide	0.251834	-1.98945	NA	NA	pyr_vs_slide	0.32966	-1.60095	NA	NA	PV_vs_pyr
ENSG00000174501	ANKRD36C	0	41.4494	4.35613	51.914	42.6756	1.93744	0	26.2613	1.82971	12.5225	34.6906	4.63482	0.205574	-2.28227	0.118571	0.213335	PV_vs_slide	0.0561731	-4.15398	0.00466221	0.0472255	pyr_vs_slide	3.65966	1.87171	0.202633	0.350532	PV_vs_pyr
ENSG00000186352	ANKRD37	0	3.66197	3.0354	0	7.9913	1.71658	170.531	3.08668	2.99498	0	2.6496	1.87603	4.14548	2.05154	NA	NA	PV_vs_slide	0.517391	-0.950674	NA	NA	pyr_vs_slide	8.01228	3.00221	NA	NA	PV_vs_pyr
ENSG00000213337	ANKRD39	0	5.42601	2.7173	14.7717	5.94123	1.83389	0	4.46985	3.65471	13.3487	3.75503	6.0055	1.7232	0.785088	0.594608	0.708709	PV_vs_slide	0.390611	-1.3562	0.361847	0.679659	pyr_vs_slide	4.41154	2.14128	0.149976	0.28279	PV_vs_pyr
ENSG00000154945	ANKRD40	234.563	23.6764	16.4522	16.0799	22.8399	7.53049	16.6029	17.484	9.05293	12.101	20.1545	7.50095	0.674832	-0.5674	0.163057	0.271223	PV_vs_slide	0.3862	-1.37258	0.00081161	0.0140093	pyr_vs_slide	1.74737	0.805182	0.0500045	0.121534	PV_vs_pyr
ENSG00000167117	ANKRD40CL	0	1.02405	0	0	0.709194	0	0	0.11707	0.535159	0	0.299662	0	0.0428415	-4.54485	0.0141692	0.0379839	PV_vs_slide	0.202242	-2.30584	0.209997	0.50235	pyr_vs_slide	0.211833	-2.239	0.283427	0.448441	PV_vs_pyr
ENSG00000137494	ANKRD42	0	7.69324	19.2965	17.1973	9.67559	12.0827	0	7.34546	11.6582	17.4666	6.01122	9.64372	0.823275	-0.280553	0.840384	0.90152	PV_vs_slide	1.30226	0.381013	0.784481	0.942408	pyr_vs_slide	0.632192	-0.661566	0.635125	0.790331	PV_vs_pyr
ENSG00000065413	ANKRD44	0	10.2735	1.21626	16.5728	7.10176	3.62263	0	7.53385	3.60945	5.34712	14.4711	0.905006	1.03305	0.0469118	0.974658	0.990249	PV_vs_slide	0.281246	-1.8301	0.217617	0.512993	pyr_vs_slide	3.67312	1.87701	0.20624	0.355562	PV_vs_pyr
ENSG00000236977	ANKRD44-IT1	0	0.581226	0	0	0.708671	0	0	0.519678	0	0	0.136769	0.372341	0.0501581	-4.31737	0.0166811	0.0437057	PV_vs_slide	0.231773	-2.10921	0.239413	0.540909	pyr_vs_slide	0.21641	-2.20816	0.279921	0.444174	PV_vs_pyr
ENSG00000183831	ANKRD45	0	1.11538	0.346952	0	0.20911	0	0	1.22797	0	0.121877	0.725541	0	0.0320554	-4.96329	0.00127336	0.00480706	PV_vs_slide	0.095211	-3.39273	0.0254394	0.147716	pyr_vs_slide	0.336677	-1.57056	0.388369	0.56317	PV_vs_pyr
ENSG00000186106	ANKRD46	5.85398	9.13321	10.3261	6.51499	9.50455	16.8936	9.7872	7.81951	40.3063	1.90853	9.65606	12.1724	0.3997	-1.32301	0.0106753	0.029916	PV_vs_slide	1.71762	0.780413	0.128176	0.380573	pyr_vs_slide	0.232705	-2.10342	5.19961e-05	0.000348751	PV_vs_pyr
ENSG00000168876	ANKRD49	0	2.91759	2.69996	0	6.17856	1.92767	0	4.28107	4.1836	0	6.06512	0.490171	0.00532636	-7.55263	3.45879e-11	8.54615e-10	PV_vs_slide	0.287501	-1.79836	0.00239812	0.0302474	pyr_vs_slide	0.0185264	-5.75427	9.9497e-07	9.82655e-06	PV_vs_pyr
ENSG00000151458	ANKRD50	21.8622	5.40216	4.38685	37.0706	5.9126	2.7104	46.4243	4.37053	5.13198	8.3974	6.36286	3.14288	3.06933	1.61792	7.88617e-06	5.37442e-05	PV_vs_slide	0.717676	-0.478595	0.193625	0.481026	pyr_vs_slide	4.27676	2.09652	1.16856e-08	1.77611e-07	PV_vs_pyr
ENSG00000139645	ANKRD52	17.1963	3.1709	8.62528	4.73953	3.16704	5.33416	29.3608	2.78923	7.91412	3.68227	3.81759	5.71319	1.87118	0.90395	0.107742	0.197892	PV_vs_slide	1.89446	0.921786	0.101518	0.334509	pyr_vs_slide	0.987714	-0.0178351	0.974723	1	PV_vs_pyr
ENSG00000144031	ANKRD53	0	0.120507	0	0	0	0	0	0.359383	0	0	0	0	0.167317	-2.57934	0.487322	NA	PV_vs_slide	0.293905	-1.76658	0.634285	NA	pyr_vs_slide	1	0	1	NA	PV_vs_pyr
ENSG00000100124	ANKRD54	65.2459	4.65535	3.83624	0.285709	6.93688	7.03107	42.1664	4.98906	5.151	4.07104	5.36821	13.5574	1.46964	0.555461	0.587563	0.703043	PV_vs_slide	1.20526	0.269342	0.793186	0.945669	pyr_vs_slide	1.21936	0.286119	0.780739	0.901909	PV_vs_pyr
ENSG00000164512	ANKRD55	0	1.56004	2.50448	0	3.13497	5.01993	0	0.604458	3.84605	0	3.04902	2.43695	0.00946391	-6.72335	5.98448e-08	6.57903e-07	PV_vs_slide	1.30809	0.38746	0.596179	0.858717	pyr_vs_slide	0.00723492	-7.11081	1.25345e-08	1.89162e-07	PV_vs_pyr
ENSG00000135299	ANKRD6	0	9.38517	4.10948	10.8975	13.2145	1.7604	1.58231	6.96064	9.69342	96.5873	10.2286	2.05058	0.584982	-0.773537	0.474394	0.599308	PV_vs_slide	0.303941	-1.71814	0.114166	0.355705	pyr_vs_slide	1.92466	0.944601	0.3859	0.560666	PV_vs_pyr
ENSG00000157999	ANKRD61	0	0	1.21759	0	0.195208	0	0	0	0	0	0	0	0.542335	-0.882745	0.815681	0.884198	PV_vs_slide	8.27314	3.04843	0.408936	0.721988	pyr_vs_slide	0.0655537	-3.93118	0.290924	NA	PV_vs_pyr
ENSG00000181626	ANKRD62	0	0.504755	0	0	1.27871	0.196768	0	1.10847	0	0.042183	0.867655	0.312118	0.0127815	-6.2898	5.14052e-06	3.65574e-05	PV_vs_slide	0.125703	-2.9919	0.00566549	0.0536216	pyr_vs_slide	0.10168	-3.29789	0.0261205	0.0726907	PV_vs_pyr
ENSG00000230778	ANKRD63	0	0.134269	0	0	0.218179	1.09669	0	0	1.70549	0	0	0	0.290001	-1.78587	0.496042	0.619791	PV_vs_slide	8.32187	3.05691	0.212654	0.505851	pyr_vs_slide	0.0348481	-4.84278	0.0595228	0.138897	PV_vs_pyr
ENSG00000235098	ANKRD65	0	1.30778	0.303587	0	2.00398	1.54633	0	2.05889	0.71557	0	1.31733	1.50954	0.00835555	-6.90305	1.2468e-08	1.64498e-07	PV_vs_slide	0.54848	-0.86649	0.222922	0.520207	pyr_vs_slide	0.015234	-6.03656	1.08565e-06	1.06457e-05	PV_vs_pyr
ENSG00000230062	ANKRD66	0	0	0.375814	0	0	0	0	0	0	0	0.104709	0	0.656101	-0.608011	0.87296	NA	PV_vs_slide	3.37398	1.75445	0.643481	NA	pyr_vs_slide	0.194459	-2.36246	0.534688	NA	PV_vs_pyr
ENSG00000106013	ANKRD7	0	1.43705	0	0	1.11262	0.242032	0	0.795544	0	0	2.45889	0	0.0160256	-5.96348	1.8794e-05	0.000115881	PV_vs_slide	0.0464127	-4.42934	0.0014829	0.0215709	pyr_vs_slide	0.345284	-1.53414	0.372399	0.548055	PV_vs_pyr
ENSG00000156381	ANKRD9	3.18787	2.22135	3.0001	5.3442	3.40109	9.12647	0.100738	1.94107	5.18953	0.935638	2.56677	5.07004	0.958619	-0.0609712	0.939177	0.969021	PV_vs_slide	1.21091	0.276097	0.730211	0.920545	pyr_vs_slide	0.791649	-0.337068	0.67452	0.823462	PV_vs_pyr
ENSG00000064999	ANKS1A	55.57	6.69131	0.412872	87.6693	5.69134	1.59973	91.2656	4.00171	0.189212	39.6378	4.84732	1.43073	6.58713	2.71965	2.20927e-08	2.70628e-07	PV_vs_slide	0.124064	-3.01084	8.75666e-09	1.6881e-06	pyr_vs_slide	53.0945	5.73049	5.24085e-28	7.43459e-25	PV_vs_pyr
ENSG00000185046	ANKS1B	233.992	64.1428	44.0711	55.4888	72.9674	60.6404	291.318	44.2253	63.5367	109.357	59.1399	32.1787	1.53861	0.62163	0.213169	0.332233	PV_vs_slide	0.853102	-0.22921	0.646912	0.883303	pyr_vs_slide	1.80355	0.85084	0.0891183	0.190346	PV_vs_pyr
ENSG00000168096	ANKS3	0	6.94376	5.11004	0	9.06311	0.573766	3.476	4.5372	0.500334	0	4.34479	1.65633	0.120649	-3.05111	0.0328708	0.0765723	PV_vs_slide	0.358263	-1.48091	0.296779	0.609191	pyr_vs_slide	0.336762	-1.5702	0.276633	0.440517	PV_vs_pyr
ENSG00000175311	ANKS4B	0	0.128896	0	0	0.169545	0	0.42314	0.079594	0.101904	0	0.050703	0.077722	0.571067	-0.808268	0.609499	0.721618	PV_vs_slide	0.45585	-1.13337	0.498807	0.794084	pyr_vs_slide	1.25275	0.325102	0.850727	0.953913	PV_vs_pyr
ENSG00000165138	ANKS6	32.0301	4.42914	0.416759	0	2.87499	0.07741	0	2.52463	0.500334	2.48693	2.32953	0.400246	1.62192	0.697703	0.650005	0.756447	PV_vs_slide	0.177165	-2.49683	0.10957	0.34753	pyr_vs_slide	9.15486	3.19454	0.0406541	0.103725	PV_vs_pyr
ENSG00000206199	ANKUB1	0	0	0	0	0.152809	0	0	0	0	0	0	0	0.327223	-1.61166	0.667108	NA	PV_vs_slide	0.574793	-0.798886	0.831168	NA	pyr_vs_slide	1	0	1	NA	PV_vs_pyr
ENSG00000163516	ANKZF1	22.3723	5.01516	1.62389	0	9.7016	9.32363	10.9894	5.69252	4.7232	244.816	5.87679	2.69621	2.84355	1.50769	NA	NA	PV_vs_slide	0.417824	-1.25903	NA	NA	pyr_vs_slide	6.80563	2.76673	NA	NA	PV_vs_pyr
ENSG00000011426	ANLN	0	90.3345	7.43252	0	82.6913	5.47684	0	69.5343	2.1372	12.0985	71.6916	15.6281	0.108124	-3.20925	NA	NA	PV_vs_slide	0.102419	-3.28744	NA	NA	pyr_vs_slide	1.0557	0.0781951	NA	NA	PV_vs_pyr
ENSG00000131620	ANO1	119.881	0.915816	0	58.3909	1.00301	0.276815	217.97	0.41749	0	17.0922	0.583188	0	13.2519	3.72813	3.89952e-20	1.3168e-17	PV_vs_slide	0.0495573	-4.33476	5.13197e-05	0.00188351	pyr_vs_slide	267.406	8.06289	3.49985e-14	1.99926e-12	PV_vs_pyr
ENSG00000160746	ANO10	0	9.57697	9.05047	13.1907	7.64103	13.4443	0	9.25577	6.27236	0	11.7478	13.1222	0.0704926	-3.82638	0.000791489	0.00316674	PV_vs_slide	1.65716	0.72871	0.505091	0.798866	pyr_vs_slide	0.0425383	-4.55509	6.64527e-05	0.000432756	PV_vs_pyr
ENSG00000047617	ANO2	0	1.30873	0	0	0.453725	0	0	0.306246	0	0	2.2695	0	0.0144924	-6.10856	2.94601e-05	0.000171915	PV_vs_slide	0.0254575	-5.29576	0.000292647	0.00684487	pyr_vs_slide	1	0	1	1	PV_vs_pyr
ENSG00000134343	ANO3	0.032598	5.6441	7.66813	0	6.73513	7.59162	0	5.57882	5.25604	0.079998	8.98986	4.10296	0.00375826	-8.05572	3.46699e-24	3.51224e-21	PV_vs_slide	0.926212	-0.110586	0.75097	0.928899	pyr_vs_slide	0.00405767	-7.94513	1.76569e-23	8.84041e-21	PV_vs_pyr
ENSG00000151572	ANO4	0	8.40146	6.64927	4.94934	7.31151	2.98754	0.615943	6.33132	4.58105	14.1879	5.35446	1.37616	0.834371	-0.26124	NA	NA	PV_vs_slide	0.60501	-0.72497	NA	NA	pyr_vs_slide	1.3791	0.46373	NA	NA	PV_vs_pyr
ENSG00000171714	ANO5	37.7529	4.06618	5.24179	1.09504	5.82939	3.81413	10.9705	4.00968	5.95545	3.89009	3.51156	4.53331	2.29213	1.19669	0.166543	0.275478	PV_vs_slide	1.15702	0.210409	0.808142	0.950946	pyr_vs_slide	1.98107	0.98628	0.254944	0.414707	PV_vs_pyr
ENSG00000177119	ANO6	11.9842	1.57027	0.439333	0	2.22847	1.92458	0.337198	1.55444	1.37326	0	4.94911	1.77401	0.666888	-0.584483	NA	NA	PV_vs_slide	0.307911	-1.69941	NA	NA	pyr_vs_slide	2.16584	1.11493	NA	NA	PV_vs_pyr
ENSG00000146205	ANO7	0	0.332784	0	0	2.0553	0	0	0.182746	0	0	0.790254	0.098201	0.0451232	-4.46999	0.00570409	0.0175319	PV_vs_slide	0.130684	-2.93584	0.0694356	0.268392	pyr_vs_slide	0.345285	-1.53414	0.417791	0.589038	PV_vs_pyr
ENSG00000074855	ANO8	5.89618	2.95399	2.8557	10.2063	2.66592	3.51729	5.91964	1.60024	6.01733	13.5631	2.45709	3.22357	2.49232	1.31749	0.0219713	0.054789	PV_vs_slide	1.67741	0.746238	0.197456	0.485744	pyr_vs_slide	1.48581	0.571251	0.323092	0.495183	PV_vs_pyr
ENSG00000011201	ANOS1	7.77187	2.38176	0.701156	6.06715	2.30763	0.35647	66.2044	1.8853	0.173929	0	1.60903	1.57609	1.68696	0.754423	0.477593	0.602598	PV_vs_slide	0.204107	-2.2926	0.0342101	0.176836	pyr_vs_slide	8.26507	3.04703	0.00489115	0.0181755	PV_vs_pyr
ENSG00000140350	ANP32A	4.3299	25.6437	27.0942	80.6746	23.0997	33.5727	73.151	26.7529	18.3739	15.1276	23.2776	27.2905	0.469402	-1.0911	0.00551552	0.0170611	PV_vs_slide	0.896132	-0.158217	0.686985	0.901699	pyr_vs_slide	0.52381	-0.932886	0.0187645	0.0558051	PV_vs_pyr
ENSG00000259516	ANP32AP1	0	0.072085	0.776383	0	0.233998	0	0	0	0	0	0	0	0.362148	-1.46535	0.693315	NA	PV_vs_slide	1.86196	0.896823	0.808669	NA	pyr_vs_slide	0.194498	-2.36217	0.530633	NA	PV_vs_pyr
ENSG00000136938	ANP32B	6.05244	28.4484	7.08469	38.156	29.0697	4.69873	0	25.4645	11.7692	8.76119	24.3509	6.70595	0.287529	-1.79822	0.0722902	0.144529	PV_vs_slide	0.281596	-1.8283	0.0683257	0.265785	pyr_vs_slide	1.02107	0.0300834	0.976135	1	PV_vs_pyr
ENSG00000248546	ANP32C	0	1.2188	0	0	0.199067	0	0	0.497057	0	0	1.37169	0	0.0485212	-4.36524	0.0423389	0.0945057	PV_vs_slide	0.0852325	-3.55245	0.0985029	0.328316	pyr_vs_slide	1	0	1	NA	PV_vs_pyr
ENSG00000139223	ANP32D	0	0.165314	0	0	0.268971	0	0	0	0	0	0.155442	0	0.202622	-2.30314	0.535942	NA	PV_vs_slide	0.355921	-1.49037	0.688768	NA	pyr_vs_slide	1	0	1	NA	PV_vs_pyr
ENSG00000143401	ANP32E	3.91437	21.0237	36.9249	14.2683	30.9726	35.1016	1.32489	24.0099	18.0857	6.81482	19.7794	19.1127	0.0847054	-3.5614	2.8662e-08	3.42204e-07	PV_vs_slide	0.819279	-0.287574	0.645525	0.882842	pyr_vs_slide	0.10339	-3.27383	3.77145e-07	4.09448e-06	PV_vs_pyr
ENSG00000166825	ANPEP	0	0.869568	0	0	1.67648	4.2523	0	0.170427	0	0	1.87858	0	0.0264755	-5.2392	0.00524731	0.0163236	PV_vs_slide	0.354709	-1.49529	0.376114	0.693689	pyr_vs_slide	0.0746402	-3.7439	0.0564897	0.133189	PV_vs_pyr
ENSG00000103254	ANTKMT	6.84957	3.33156	3.73283	0	2.10387	11.4966	0	3.14516	14.0011	0	5.18266	12.0276	0.142244	-2.81356	0.0120631	0.0332125	PV_vs_slide	2.67509	1.41959	0.172582	0.451208	pyr_vs_slide	0.0531734	-4.23315	0.000161578	0.000953395	PV_vs_pyr
ENSG00000169604	ANTXR1	0	3.39271	1.24651	0	5.66067	2.73712	0	3.89169	0.2608	0	3.50275	0.121427	0.0013142	-9.5716	1.80149e-14	1.0961e-12	PV_vs_slide	0.163737	-2.61055	0.000480915	0.00980789	pyr_vs_slide	0.00802628	-6.96105	3.64866e-08	4.9491e-07	PV_vs_pyr
ENSG00000163297	ANTXR2	0	1.44196	1.44021	0	1.51929	0.494295	0	1.97945	0.226297	0	1.36867	1.01106	0.00800817	-6.96431	1.58547e-08	2.02543e-07	PV_vs_slide	0.790735	-0.338733	0.641134	0.880784	pyr_vs_slide	0.0101275	-6.62558	1.08973e-07	1.31845e-06	PV_vs_pyr
ENSG00000274209	ANTXRL	0	0	0	0	0.059048	0.300303	0	0	0	0	0	0	1.12477	0.169632	0.964552	NA	PV_vs_slide	5.90134	2.56104	0.500714	NA	pyr_vs_slide	0.190596	-2.39141	0.529496	NA	PV_vs_pyr
ENSG00000135046	ANXA1	0	1.75176	5.31646	0	3.46684	0	0	8.56585	0	0	5.30919	0	0.00393622	-7.98897	4.94962e-05	0.000272881	PV_vs_slide	0.0895899	-3.48052	0.0464299	0.211713	pyr_vs_slide	0.043936	-4.50845	0.0257764	0.071896	PV_vs_pyr
ENSG00000122359	ANXA11	5.77211	13.4214	17.5463	5.50303	18.9983	23.5926	16.0813	14.5676	33.9658	31.6497	14.376	40.0162	0.734905	-0.444371	0.406382	0.533928	PV_vs_slide	1.67146	0.74111	0.165747	0.440628	pyr_vs_slide	0.439678	-1.18548	0.0269805	0.0746133	PV_vs_pyr
ENSG00000104537	ANXA13	0	0.087762	0	0	0.291888	0	0	0.089791	0	0	1.11369	0	0.0464753	-4.42739	0.0421567	0.0942327	PV_vs_slide	0.0816386	-3.61461	0.0971302	0.325767	pyr_vs_slide	1	0	1	NA	PV_vs_pyr
ENSG00000182718	ANXA2	0.981886	1.96215	0	7.83245	6.20364	0	0	2.47778	0	0	2.13782	0.5349	0.479582	-1.06015	0.539636	0.660598	PV_vs_slide	0.0748815	-3.73925	0.0459981	0.210707	pyr_vs_slide	6.40455	2.6791	0.155036	0.289714	PV_vs_pyr
ENSG00000177721	ANXA2R	0	0.059663	0	0	0.871991	0	0	0.07654	0	0	0.112409	0	0.0735762	-3.76462	0.127366	0.225417	PV_vs_slide	0.129244	-2.95183	0.231929	NA	pyr_vs_slide	1	0	1	NA	PV_vs_pyr
ENSG00000138772	ANXA3	0	4.06831	0.568927	0	2.36197	7.95772	0	1.84144	0	0.089689	3.33808	0	0.0314401	-4.99125	0.00371837	0.0121259	PV_vs_slide	0.538698	-0.892453	0.539108	0.824142	pyr_vs_slide	0.0583631	-4.0988	0.0188336	0.0559323	PV_vs_pyr
ENSG00000196975	ANXA4	0	6.56891	3.18597	0	3.57369	4.32142	0	3.98188	1.11829	0	3.97737	2.53832	0.00416345	-7.908	3.59877e-12	1.13752e-10	PV_vs_slide	0.423532	-1.23946	0.0241568	0.143035	pyr_vs_slide	0.00983032	-6.66855	7.99484e-09	1.26015e-07	PV_vs_pyr
ENSG00000164111	ANXA5	211.292	16.0138	11.1174	3.11665	17.6647	2.74539	0	11.2063	8.06133	0	12.9181	11.3341	0.871858	-0.197835	NA	NA	PV_vs_slide	0.595462	-0.747919	NA	NA	pyr_vs_slide	1.46417	0.550084	NA	NA	PV_vs_pyr
ENSG00000197043	ANXA6	522.687	54.8722	203.623	177.131	69.6734	228.944	211.748	43.4964	250.354	72.1606	66.8672	247.891	1.00644	0.00925733	0.981044	0.994791	PV_vs_slide	3.7639	1.91223	8.96686e-07	7.81995e-05	pyr_vs_slide	0.267392	-1.90297	1.03405e-06	1.01749e-05	PV_vs_pyr
ENSG00000138279	ANXA7	1.03559	19.3998	18.0624	1.30541	30.5453	24.0344	0	19.3714	22.4725	0.33335	20.9016	27.9774	0.0236878	-5.39971	8.7126e-14	4.22311e-12	PV_vs_slide	1.10426	0.143076	0.829479	0.956256	pyr_vs_slide	0.0214513	-5.54279	2.14995e-14	1.31649e-12	PV_vs_pyr
ENSG00000265190	ANXA8	0	0.065259	0	0	0.062174	0	0	0	0	0	0	0	0.616908	-0.696873	0.854385	NA	PV_vs_slide	1.08365	0.115904	0.975649	NA	pyr_vs_slide	1	0	1	NA	PV_vs_pyr
ENSG00000264230	ANXA8L1	0	0	0	0	0.062174	0	0	0.06937	0	0	0	0.137645	0.376131	-1.41069	0.70731	NA	PV_vs_slide	1.08931	0.123414	0.973796	NA	pyr_vs_slide	0.345293	-1.53411	0.687741	NA	PV_vs_pyr
ENSG00000143412	ANXA9	0	0	0	0	0.076761	0	0	0	0	0	0	0	1.12476	0.16962	0.964555	NA	PV_vs_slide	1.97575	0.982403	0.796888	NA	pyr_vs_slide	1	0	1	NA	PV_vs_pyr
ENSG00000136250	AOAH	0	2.42802	0	0	1.42072	0	0	0.894995	3.52335	0	4.17039	0.236892	0.0108189	-6.53031	1.07237e-05	7.07496e-05	PV_vs_slide	0.240651	-2.05499	0.0806807	0.292939	pyr_vs_slide	0.0449567	-4.47532	0.0039248	0.0151055	PV_vs_pyr
ENSG00000230539	AOAH-IT1	0	0	0	0	0	0	0	0.093669	0	0	0	0	1.12476	0.16962	0.964555	NA	PV_vs_slide	1.97575	0.982403	0.796888	NA	pyr_vs_slide	1	0	1	NA	PV_vs_pyr
ENSG00000002726	AOC1	0	0.142998	0	0	0	0	0	0.135308	0	0.272331	0.053811	0	0.583076	-0.778243	0.783166	NA	PV_vs_slide	0.3449	-1.53575	0.589501	NA	pyr_vs_slide	1.69057	0.757507	0.797673	NA	PV_vs_pyr
ENSG00000131480	AOC2	0	0.108861	1.02333	0	0.572972	0	0	0.126279	0	0	0.077114	0.071315	0.0439218	-4.50892	0.0213654	0.053535	PV_vs_slide	1.31669	0.396917	0.817674	0.953215	pyr_vs_slide	0.0333577	-4.90584	0.0134079	0.0424718	PV_vs_pyr
ENSG00000131471	AOC3	0	0.105173	0	0	0.77128	0	0	0.301451	0	0	0.049707	0	0.0463052	-4.43268	0.0349173	0.0805487	PV_vs_slide	0.0813399	-3.61989	0.0849723	0.301568	pyr_vs_slide	1	0	1	NA	PV_vs_pyr
ENSG00000260105	AOC4P	0	0.141614	0	0	0.090171	0	0	0	0	0	0	0	0.253267	-1.98127	0.595455	NA	PV_vs_slide	0.444883	-1.1685	0.754178	NA	pyr_vs_slide	1	0	1	NA	PV_vs_pyr
ENSG00000148120	AOPEP	6.41807	23.6472	2.90524	0.898142	21.5147	10.9301	0	9.95892	6.31758	31.4791	13.0588	0.655953	0.535051	-0.902251	NA	NA	PV_vs_slide	0.249089	-2.00527	NA	NA	pyr_vs_slide	2.14803	1.10302	NA	NA	PV_vs_pyr
ENSG00000138356	AOX1	0	0.065993	0.047216	0	0.2554	0	0	0.07518	2.75984	0	0.166285	0	0.047806	-4.38666	0.0081628	0.0238722	PV_vs_slide	0.551777	-0.857843	0.557669	0.836662	pyr_vs_slide	0.0866402	-3.52882	0.0452765	0.112649	PV_vs_pyr
ENSG00000138660	AP1AR	4.46006	20.0914	14.606	4.67992	19.1834	9.5586	101.327	20.5997	35.5991	51.2535	38.2795	26.2859	0.494808	-1.01506	0.0616691	0.127602	PV_vs_slide	1.01725	0.0246766	0.963706	0.991318	pyr_vs_slide	0.486417	-1.03973	0.0571514	0.134433	PV_vs_pyr
ENSG00000100280	AP1B1	254.646	13.9826	19.9009	202.511	20.0602	40.1604	29.4617	15.216	23.7709	89.4901	32.7046	29.7361	1.94173	0.957346	0.0873065	0.167734	PV_vs_slide	1.78088	0.832588	0.137426	0.395727	pyr_vs_slide	1.09032	0.124757	0.823848	0.93334	PV_vs_pyr
ENSG00000234479	AP1B1P1	0	0.099352	0	0	0	0	0	0	0	0	0	0	1.12476	0.16962	0.964555	NA	PV_vs_slide	1.97575	0.982403	0.796888	NA	pyr_vs_slide	1	0	1	NA	PV_vs_pyr
ENSG00000166747	AP1G1	60.1919	18.8936	13.3686	20.0922	20.6027	33.2798	21.134	15.9601	16.4716	1.94426	15.1154	20.906	0.920611	-0.119336	NA	NA	PV_vs_slide	1.17269	0.229817	NA	NA	pyr_vs_slide	0.785045	-0.349153	NA	NA	PV_vs_pyr
ENSG00000213983	AP1G2	22.6141	5.74357	3.02345	5.77994	4.15102	0	0	4.75184	0.828715	7.89005	2.23715	1.33056	0.739019	-0.436318	0.691066	0.789268	PV_vs_slide	0.153172	-2.70677	0.0203493	0.128244	pyr_vs_slide	4.82475	2.27045	0.0527491	0.126594	PV_vs_pyr
ENSG00000072958	AP1M1	133.148	30.0365	51.6775	101.168	39.8254	49.233	44.0808	31.4642	52.1879	20.8446	40.4617	54.5525	1.06014	0.0842584	0.828103	0.8933	PV_vs_slide	1.30165	0.380344	0.32789	0.644726	pyr_vs_slide	0.814459	-0.296086	0.447106	0.617483	PV_vs_pyr
ENSG00000129354	AP1M2	0	0.191488	0	0	0.632979	0	0	0	1.1632	0	0	0	0.616912	-0.696863	0.854387	NA	PV_vs_slide	2.90034	1.53622	0.685313	NA	pyr_vs_slide	0.212703	-2.23308	0.557885	NA	PV_vs_pyr
ENSG00000106367	AP1S1	0	23.677	49.1114	16.6098	21.1693	41.4983	0	14.3458	36.1	0	14.9936	46.2413	0.0819591	-3.60895	0.00616171	0.0187058	PV_vs_slide	2.2506	1.17031	0.366622	0.684018	pyr_vs_slide	0.0364165	-4.77927	0.000287721	0.00158816	PV_vs_pyr
ENSG00000182287	AP1S2	1.07389	20.3209	20.0343	20.8225	28.9178	13.2831	6.18095	16.6456	18.802	14.5016	18.7643	15.7131	0.27805	-1.84658	0.0140345	0.0376877	PV_vs_slide	0.981464	-0.0269921	0.971204	0.993252	pyr_vs_slide	0.283301	-1.81959	0.0158722	0.0486484	PV_vs_pyr
ENSG00000152056	AP1S3	0	0.330687	0	2.01374	7.12675	0.167811	0	1.78709	0	0.081055	1.20768	0.090249	0.214736	-2.21937	0.0898593	0.171575	PV_vs_slide	0.0579489	-4.10907	0.00686776	0.0613542	pyr_vs_slide	3.7056	1.88971	0.22329	0.376866	PV_vs_pyr
ENSG00000196961	AP2A1	5.05192	19.0108	25.045	91.738	25.6436	43.4207	171.246	12.6777	45.8871	8.97215	23.0449	39.7457	1.51278	0.597201	0.405858	0.533516	PV_vs_slide	2.01561	1.01122	0.159412	0.42996	pyr_vs_slide	0.75053	-0.414017	0.564621	0.728478	PV_vs_pyr
ENSG00000183020	AP2A2	0	10.1555	20.1505	0	13.8392	14.0636	0	9.73025	31.2929	0	12.7146	18.0747	0.00108781	-9.84436	2.24698e-19	5.76279e-17	PV_vs_slide	1.9657	0.975044	0.0142885	0.10186	pyr_vs_slide	0.000553395	-10.8194	4.71292e-23	2.29223e-20	PV_vs_pyr
ENSG00000006125	AP2B1	96.8378	58.1277	59.0298	356.719	78.817	80.5186	132.2	75.5987	70.8234	105.289	70.7458	108.401	0.952189	-0.0706802	0.837845	0.899749	PV_vs_slide	1.46985	0.555667	0.107731	0.344409	pyr_vs_slide	0.647815	-0.626347	0.0701013	0.158016	PV_vs_pyr
ENSG00000161203	AP2M1	843.316	267.167	473.995	1165.67	315.663	481.707	568.382	239.605	445.072	383.371	268.533	442.419	1.63784	0.711792	0.00625405	0.0189492	PV_vs_slide	2.02961	1.0212	8.84815e-05	0.0028429	pyr_vs_slide	0.806973	-0.309408	0.235006	0.390636	PV_vs_pyr
ENSG00000042753	AP2S1	21.2269	7.13495	32.0656	0	13.2056	39.1719	70.4364	9.09674	32.8841	15.209	8.35363	37.3904	1.06271	0.087751	0.926055	0.959888	PV_vs_slide	3.57438	1.83769	0.0512992	0.225024	pyr_vs_slide	0.297313	-1.74994	0.064099	0.147295	PV_vs_pyr
ENSG00000132842	AP3B1	0	6.5134	1.88136	12.099	7.57748	18.8972	0	5.83753	6.11502	0	4.84656	1.55194	0.0644515	-3.95564	NA	NA	PV_vs_slide	0.541303	-0.885491	NA	NA	pyr_vs_slide	0.119067	-3.07015	NA	NA	PV_vs_pyr
ENSG00000103723	AP3B2	89.7499	30.7839	26.1015	61.8846	31.7879	49.365	178.53	23.4838	37.2343	30.6453	46.3339	24.6491	1.89486	0.922088	0.0195049	0.0496967	PV_vs_slide	1.71009	0.774075	0.0503388	0.222629	pyr_vs_slide	1.10804	0.148013	0.708222	0.8486	PV_vs_pyr
ENSG00000065000	AP3D1	60.9465	27.2774	37.6144	170.507	40.0608	37.9274	474.284	24.3105	36.5854	42.8927	29.8689	29.4303	1.83086	0.872522	0.0584889	0.122447	PV_vs_slide	1.28043	0.356626	0.439796	0.748762	pyr_vs_slide	1.42988	0.515896	0.263757	0.425344	PV_vs_pyr
ENSG00000185009	AP3M1	0	3.91799	6.34359	19.1167	3.55736	2.75329	0	2.97858	1.8558	0	2.51336	2.6593	1.05229	0.0735377	NA	NA	PV_vs_slide	0.903035	-0.147147	NA	NA	pyr_vs_slide	1.16529	0.220685	NA	NA	PV_vs_pyr
ENSG00000070718	AP3M2	24.9196	15.1717	17.6179	34.4747	20.7377	13.9316	3.57069	13.6166	24.8729	71.2888	17.539	20.2071	0.908209	-0.138904	0.829779	0.894525	PV_vs_slide	1.25217	0.324426	0.615773	0.867473	pyr_vs_slide	0.72531	-0.463331	0.474002	0.643456	PV_vs_pyr
ENSG00000177879	AP3S1	1.21592	29.7717	38.8285	85.1793	41.7525	23.1522	0	26.3971	54.0642	24.5932	50.4761	34.7548	0.280269	-1.83512	0.105057	0.193965	PV_vs_slide	0.930205	-0.10438	0.926409	0.98307	pyr_vs_slide	0.301298	-1.73074	0.126915	0.249218	PV_vs_pyr
ENSG00000157823	AP3S2	0	5.50898	8.02161	7.26504	7.44038	15.8156	12.7277	16.2281	9.18676	0.343537	8.21932	11.6131	0.393035	-1.34727	NA	NA	PV_vs_slide	1.49958	0.584556	NA	NA	pyr_vs_slide	0.262097	-1.93183	NA	NA	PV_vs_pyr
ENSG00000134262	AP4B1	205.156	6.03274	2.31961	0	4.33068	13.1006	0.747398	4.11408	4.23361	3.48478	3.51816	6.97476	2.94659	1.55905	NA	NA	PV_vs_slide	0.833921	-0.262018	NA	NA	pyr_vs_slide	3.53342	1.82107	NA	NA	PV_vs_pyr
ENSG00000226167	AP4B1-AS1	0	0.602485	0	0	0.567247	0	0	0.372411	0	0	0.221491	0	0.0324239	-4.9468	0.00512719	0.0160287	PV_vs_slide	0.0569561	-4.13401	0.0193334	0.124236	pyr_vs_slide	1	0	1	1	PV_vs_pyr
ENSG00000081014	AP4E1	0	6.69214	3.02647	0	2.46869	1.39694	0	4.57622	1.56676	0.274579	5.07586	3.81083	0.0318045	-4.97463	1.74661e-05	0.000108619	PV_vs_slide	0.710529	-0.493035	0.652342	0.887164	pyr_vs_slide	0.0447617	-4.48159	0.000115386	0.000706554	PV_vs_pyr
ENSG00000221838	AP4M1	0	1.23664	5.85027	0	1.29822	5.1957	0	3.08719	5.64081	16.0286	1.36391	2.76117	0.586512	-0.769768	0.585797	0.701704	PV_vs_slide	2.01563	1.01123	0.470907	0.773679	pyr_vs_slide	0.290982	-1.781	0.208596	0.358589	PV_vs_pyr
ENSG00000100478	AP4S1	10.6415	9.99158	12.2939	8.68241	10.6921	7.9566	0	5.80443	4.64017	0.067117	9.03633	8.90367	0.589281	-0.762972	NA	NA	PV_vs_slide	0.968956	-0.045497	NA	NA	pyr_vs_slide	0.608161	-0.717475	NA	NA	PV_vs_pyr
ENSG00000254470	AP5B1	0	0.961951	1.3068	0.450696	1.17647	0.585189	0	0.863597	1.43401	0.066323	0.904325	1.2635	0.0749646	-3.73765	4.51369e-06	3.26581e-05	PV_vs_slide	1.14624	0.196906	0.781035	0.942222	pyr_vs_slide	0.0654006	-3.93455	1.75881e-06	1.64688e-05	PV_vs_pyr
ENSG00000053770	AP5M1	3.52614	5.54019	6.24326	7.37831	6.21984	8.10979	16.0985	13.0476	3.68032	1.50805	7.79121	6.77668	0.962547	-0.0550707	0.896832	0.940061	PV_vs_slide	0.770167	-0.376757	0.378926	0.696313	pyr_vs_slide	1.24979	0.321686	0.453957	0.624159	PV_vs_pyr
ENSG00000125843	AP5S1	0.465837	1.07111	3.30633	25.2498	0.976673	0.735547	0	0.97969	1.98992	0	0.738066	2.63599	1.13824	0.186808	NA	NA	PV_vs_slide	1.11166	0.152717	NA	NA	pyr_vs_slide	1.02391	0.0340913	NA	NA	PV_vs_pyr
ENSG00000242802	AP5Z1	0	4.75582	5.67392	32.3109	5.78092	0.962437	5.47708	1.31268	7.55677	29.4557	3.65879	3.0418	1.73562	0.795451	0.474848	0.599778	PV_vs_slide	0.912928	-0.131427	0.906516	0.978999	pyr_vs_slide	1.90116	0.926878	0.407615	0.580413	PV_vs_pyr
ENSG00000120868	APAF1	0.906713	1.66103	5.09751	22.2737	4.59129	4.31254	20.1068	2.13676	2.02875	7.61738	0.91658	1.41756	3.22886	1.69102	0.078377	0.153995	PV_vs_slide	0.730247	-0.453544	0.640182	0.880243	pyr_vs_slide	4.4216	2.14457	0.0269132	0.0744585	PV_vs_pyr
ENSG00000107282	APBA1	27.3732	14.026	13.1306	57.1299	16.2336	20.1602	20.6917	10.836	18.3363	20.021	14.7333	13.629	1.48297	0.568485	0.0744459	0.147892	PV_vs_slide	1.20915	0.273993	0.391275	0.70635	pyr_vs_slide	1.22645	0.294493	0.357043	0.532453	PV_vs_pyr
ENSG00000034053	APBA2	33.5023	24.2521	42.9928	30.7322	7.3282	25.7507	13.7334	15.6848	21.8845	25.5911	25.1739	44.9489	0.73988	-0.434637	0.609851	0.721867	PV_vs_slide	1.67614	0.745144	0.381509	0.698508	pyr_vs_slide	0.441419	-1.17978	0.166231	0.30493	PV_vs_pyr
ENSG00000011132	APBA3	0	1.91815	0	0	2.28501	1.91863	76.1366	1.35757	0.57401	0	1.50164	0.421517	1.70936	0.773457	NA	NA	PV_vs_slide	0.271935	-1.87866	NA	NA	pyr_vs_slide	6.28591	2.65212	NA	NA	PV_vs_pyr
ENSG00000166313	APBB1	96.791	40.395	72.3164	110.068	43.2838	100.622	501.051	37.3649	84.209	89.6375	42.5883	67.5114	1.66256	0.733402	0.0838665	0.162453	PV_vs_slide	1.863	0.897626	0.0344916	0.177318	pyr_vs_slide	0.892409	-0.164224	0.698927	0.841151	PV_vs_pyr
ENSG00000077420	APBB1IP	0	3.46959	0.1815	0	1.93923	0.438846	0	1.69865	2.52638	2.38273	2.43758	0.556582	0.241622	-2.04918	0.165044	0.273709	PV_vs_slide	0.224111	-2.15771	0.147673	0.411642	pyr_vs_slide	1.07813	0.108536	0.942484	1	PV_vs_pyr
ENSG00000163697	APBB2	6.02804	32.2155	21.6289	197.177	49.406	43.8651	16.1392	37.8377	29.4184	105.638	36.5524	27.9431	0.831897	-0.265523	0.73764	0.825982	PV_vs_slide	0.709287	-0.495559	0.532338	0.819391	pyr_vs_slide	1.17286	0.230036	0.77206	0.89565	PV_vs_pyr
ENSG00000113108	APBB3	181.807	4.95811	11.4899	0	6.34178	15.6554	122.5	2.53402	7.99944	63.9006	7.67871	12.6893	5.39514	2.43166	0.0286324	0.0684348	PV_vs_slide	2.51573	1.33098	0.232073	0.532538	pyr_vs_slide	2.14456	1.10068	0.322203	0.494043	PV_vs_pyr
ENSG00000134982	APC	113.161	54.7917	31.0462	97.6884	62.2476	34.717	109.14	44.2495	26.3537	22.999	58.9547	26.4013	1.00903	0.0129687	0.970519	0.987282	PV_vs_slide	0.547738	-0.868443	0.0134685	0.0976493	pyr_vs_slide	1.84218	0.881412	0.0121664	0.0391583	PV_vs_pyr
ENSG00000115266	APC2	97.0791	36.6853	39.4188	26.269	48.5647	57.032	91.5684	25.1493	63.9316	315.165	38.3742	35.6144	1.92274	0.943167	0.0127845	0.034839	PV_vs_slide	1.36608	0.450044	0.235635	0.53673	pyr_vs_slide	1.40749	0.493124	0.193748	0.339633	PV_vs_pyr
ENSG00000154856	APCDD1	0	8.70726	0.679068	0	15.5229	0.596655	0	5.33079	0.570196	0.041595	3.82516	0.331632	0.00280345	-8.47858	3.73265e-14	2.00603e-12	PV_vs_slide	0.135245	-2.88635	4.00869e-08	6.06737e-06	pyr_vs_slide	0.0207287	-5.59223	1.07265e-06	1.05365e-05	PV_vs_pyr
ENSG00000231290	APCDD1L-DT	0	0.065143	0	0	0.532069	0.256977	0	0.020328	0	0	0	0.406981	0.165986	-2.59087	0.254483	0.378762	PV_vs_slide	2.66457	1.4139	0.502207	0.796727	pyr_vs_slide	0.0622939	-4.00477	0.079675	NA	PV_vs_pyr
ENSG00000164062	APEH	5.06843	9.25678	39.833	0	15.658	33.6224	22.1249	11.0971	28.3589	43.5758	10.1782	35.2667	0.668665	-0.580644	0.5813	0.698229	PV_vs_slide	2.34983	1.23256	0.240833	0.542492	pyr_vs_slide	0.284559	-1.8132	0.0851964	0.184001	PV_vs_pyr
ENSG00000100823	APEX1	5.70075	14.6049	27.5094	301.927	12.6957	48.5933	159.505	12.626	23.094	0	9.30665	28.0678	2.2755	1.18618	0.363371	0.49085	PV_vs_slide	2.29901	1.20101	0.357603	0.675623	pyr_vs_slide	0.989774	-0.0148287	0.990936	1	PV_vs_pyr
ENSG00000169188	APEX2	0	0.894715	0.656835	0	0.695749	0.881951	0	0.516641	1.03199	0	0.442862	0.810336	0.011296	-6.46805	2.11693e-08	2.61213e-07	PV_vs_slide	1.10753	0.147342	0.801414	0.949005	pyr_vs_slide	0.0101993	-6.61539	1.51636e-08	2.25047e-07	PV_vs_pyr
ENSG00000117362	APH1A	0	2.33169	6.96082	1.79744	1.68823	3.43264	3.18411	1.52655	3.19972	14.7293	3.02529	2.85936	2.2666	1.18053	NA	NA	PV_vs_slide	1.21015	0.275182	NA	NA	pyr_vs_slide	1.87299	0.905347	NA	NA	PV_vs_pyr
ENSG00000138613	APH1B	1.75447	1.9279	1.64009	1.88296	2.91377	2.04955	0	2.4088	1.79914	4.11402	1.82517	1.51937	0.794067	-0.332668	0.745446	0.831717	PV_vs_slide	0.732682	-0.448742	0.662893	0.891483	pyr_vs_slide	1.08378	0.116074	0.910481	0.997562	PV_vs_pyr
ENSG00000166181	API5	11.0787	28.6728	32.1994	1.68667	34.4109	29.5987	1.3185	24.7071	27.8101	10.0436	26.3799	15.2558	0.22525	-2.1504	NA	NA	PV_vs_slide	1.05131	0.0721912	NA	NA	pyr_vs_slide	0.214256	-2.22259	NA	NA	PV_vs_pyr
ENSG00000149089	APIP	0	1.56985	1.63965	0	3.93918	3.73034	0	2.1759	4.98059	0.04003	1.56267	2.66033	0.0140797	-6.15024	7.05292e-08	7.62129e-07	PV_vs_slide	1.20599	0.270214	0.61985	0.869414	pyr_vs_slide	0.0116748	-6.42045	2.40907e-08	3.38922e-07	PV_vs_pyr
ENSG00000169621	APLF	0	5.65301	3.55969	0	5.13021	0.296704	0	3.22275	0.63665	0	3.93179	0.895262	0.00170668	-9.1946	1.72169e-13	7.71752e-12	PV_vs_slide	0.288837	-1.79167	0.0152997	0.10658	pyr_vs_slide	0.00590878	-7.40292	4.04296e-09	6.95185e-08	PV_vs_pyr
ENSG00000171388	APLN	0.246642	0.8777	0.366686	0.061169	1.10887	0.886253	0	0.778739	0	0	0.404575	0.225034	0.0635494	-3.97598	0.00074904	0.00302357	PV_vs_slide	0.439593	-1.18576	0.255598	0.562285	pyr_vs_slide	0.144564	-2.79022	0.0218358	0.063066	PV_vs_pyr
ENSG00000134817	APLNR	0	0.646395	0	0	1.11037	0	0	0.888251	0	0	1.13685	0	0.00806293	-6.95448	3.38448e-07	3.11696e-06	PV_vs_slide	0.0141634	-6.14168	6.65216e-06	0.000389226	pyr_vs_slide	1	0	1	1	PV_vs_pyr
ENSG00000105290	APLP1	133.857	142.097	189.509	539.329	153.204	186.761	500.731	115.575	158.059	470.691	128.356	150.974	0.892989	-0.163285	0.730152	0.820181	PV_vs_slide	1.08121	0.11265	0.81198	0.951962	pyr_vs_slide	0.825914	-0.275936	0.560292	0.724927	PV_vs_pyr
ENSG00000084234	APLP2	935.884	218.773	384.038	1237.17	300.912	440.604	1122.68	201.66	350.379	767.95	288.73	380.567	2.44933	1.29239	4.3638e-13	1.74733e-11	PV_vs_slide	1.81209	0.857654	1.60393e-06	0.000122905	pyr_vs_slide	1.35166	0.434732	0.0149692	0.04639	PV_vs_pyr
ENSG00000101474	APMAP	15.7973	10.1007	21.2923	10.6533	12.5081	25.9155	26.8225	10.0274	32.5933	8.18625	9.87035	24.6369	0.867173	-0.205608	0.597347	0.711012	PV_vs_slide	2.36284	1.24052	0.00137537	0.0205118	pyr_vs_slide	0.367004	-1.44613	0.00020856	0.00119058	PV_vs_pyr
ENSG00000118137	APOA1	0	0.061806	0	0	0	0	0	0	0	0	0	0	1.12476	0.16962	0.964555	NA	PV_vs_slide	1.97575	0.982403	0.796888	NA	pyr_vs_slide	1	0	1	NA	PV_vs_pyr
ENSG00000158874	APOA2	0	0	0	0	0.219756	0	0	0	0	0	0	0	1.12476	0.16962	0.964555	NA	PV_vs_slide	1.97575	0.982403	0.796888	NA	pyr_vs_slide	1	0	1	NA	PV_vs_pyr
ENSG00000084674	APOB	0	0.032814	0	0	0.015155	0	0	0.075791	0.030467	0	0.057663	0.058054	0.0406657	-4.62004	0.00295906	0.0099607	PV_vs_slide	0.277367	-1.85013	0.202158	0.491413	pyr_vs_slide	0.146614	-2.76991	0.114577	0.230202	PV_vs_pyr
ENSG00000128383	APOBEC3A	0	0.133025	0	0	0.214312	0	0	0.714123	0.301625	0.326147	0.500221	0	0.165816	-2.59235	0.13919	0.241002	PV_vs_slide	0.27535	-1.86066	0.291624	0.603958	pyr_vs_slide	0.602199	-0.731688	0.713546	0.8524	PV_vs_pyr
ENSG00000249310	APOBEC3B-AS1	0	0	0	0	0	0	0	0.183405	0	0	0.175953	0	0.327198	-1.61177	0.667086	NA	PV_vs_slide	0.574749	-0.798996	0.831144	NA	pyr_vs_slide	1	0	1	NA	PV_vs_pyr
ENSG00000244509	APOBEC3C	0.07618	0.105701	0	0	0.368591	0	0	0.144523	0	0	0.174711	0	0.0976689	-3.35596	0.0482797	0.105171	PV_vs_slide	0.104061	-3.2645	0.0547226	0.233292	pyr_vs_slide	0.938576	-0.0914544	0.962756	NA	PV_vs_pyr
ENSG00000243811	APOBEC3D	0	0.395591	0.372864	0	0.327415	0	0	0.127366	0	0	0.333867	0	0.0375278	-4.7359	0.00655511	0.0197081	PV_vs_slide	0.279488	-1.83914	0.259644	0.566865	pyr_vs_slide	0.134274	-2.89675	0.12914	0.252568	PV_vs_pyr
ENSG00000128394	APOBEC3F	0	0.176939	0	0	0.118315	0	0	0.2445	0	0.033502	0.575665	0	0.0567776	-4.13853	0.00901478	0.0259833	PV_vs_slide	0.0604934	-4.04708	0.0106562	0.0830812	pyr_vs_slide	0.938576	-0.0914539	0.961002	1	PV_vs_pyr
ENSG00000239713	APOBEC3G	0	0.846561	0	0	0.152085	0	0	0.415181	0	0	0.870456	0	0.0305878	-5.0309	0.00789488	0.0231958	PV_vs_slide	0.0537307	-4.21811	0.025925	0.149399	pyr_vs_slide	1	0	1	1	PV_vs_pyr
ENSG00000100298	APOBEC3H	0	0	0	0	1.87843	0	0	0	0	0	0	0	0.327223	-1.61166	0.667108	NA	PV_vs_slide	0.574793	-0.798886	0.831168	NA	pyr_vs_slide	1	0	1	NA	PV_vs_pyr
ENSG00000184730	APOBR	0	0.090935	0	0	0.23545	0	0	0.06623	0	0	0.141446	0	0.0480886	-4.37816	0.02568	0.0624987	PV_vs_slide	0.0844728	-3.56537	0.0692435	0.267918	pyr_vs_slide	1	0	1	NA	PV_vs_pyr
ENSG00000130208	APOC1	0	4.06347	1.10368	0	1.9519	0	0	3.61649	6.2548	0	3.49493	2.08127	0.0179385	-5.80079	1.12059e-05	7.35242e-05	PV_vs_slide	0.488196	-1.03447	0.271847	0.580528	pyr_vs_slide	0.0367446	-4.76633	0.000542524	0.00275272	PV_vs_pyr
ENSG00000214855	APOC1P1	0	0.171886	0	0	1.07639	0	0	0.082909	0	0	2.06543	0	0.17126	-2.54574	0.383792	NA	PV_vs_slide	0.300834	-1.73296	0.553273	NA	pyr_vs_slide	1	0	1	NA	PV_vs_pyr
ENSG00000234906	APOC2	0	1.49845	0	0	1.01313	0	0	1.95106	1.57622	0.443164	4.67253	0	0.0685825	-3.86602	0.0268998	0.0649759	PV_vs_slide	0.218112	-2.19686	0.177292	0.4569	pyr_vs_slide	0.314438	-1.66915	0.376636	0.55181	PV_vs_pyr
ENSG00000267467	APOC4	0	0.146194	0	0	0	0	0	0	0	0	0	0	1.12476	0.16962	0.964555	NA	PV_vs_slide	1.97575	0.982403	0.796888	NA	pyr_vs_slide	1	0	1	NA	PV_vs_pyr
ENSG00000189058	APOD	11.5704	49.0395	26.6819	0	123.025	41.5679	0	62.1121	28.9467	27.06	71.0081	18.1096	0.0827427	-3.59522	0.00517717	0.0161451	PV_vs_slide	0.384211	-1.38003	0.281895	0.593132	pyr_vs_slide	0.215358	-2.21519	0.0853996	0.184356	PV_vs_pyr
ENSG00000130203	APOE	31.429	125.783	48.8406	35.6738	114.671	31.6208	97.3907	100.855	31.2581	0	90.0229	7.58888	0.165377	-2.59617	0.0131705	0.0356606	PV_vs_slide	0.274891	-1.86307	0.0752515	0.280912	pyr_vs_slide	0.601608	-0.733104	0.484586	0.653563	PV_vs_pyr
ENSG00000175336	APOF	0	0	0	0	0	0	0	0	0	0	0.033975	0	1.12476	0.16962	0.964555	NA	PV_vs_slide	1.97575	0.982403	0.796888	NA	pyr_vs_slide	1	0	1	NA	PV_vs_pyr
ENSG00000091583	APOH	0	0	0	0	0	0	0	0.142556	0	0	0	0	0.766133	-0.384333	0.919663	NA	PV_vs_slide	1.34578	0.428446	0.91048	NA	pyr_vs_slide	1	0	1	NA	PV_vs_pyr
ENSG00000100342	APOL1	0	1.28155	0.244842	0	1.87285	0	0	0.628417	0	1.42746	0.771324	3.20204	0.438801	-1.18836	0.51495	0.637349	PV_vs_slide	0.311707	-1.68174	0.364677	0.68236	pyr_vs_slide	1.40774	0.493376	0.791995	0.910708	PV_vs_pyr
ENSG00000128335	APOL2	29.9642	15.6019	47.1745	137.333	16.0579	29.2805	8.28448	13.5403	33.3068	9.06615	9.48789	27.885	1.95037	0.96375	0.247682	0.371532	PV_vs_slide	2.85523	1.51361	0.0694989	0.268467	pyr_vs_slide	0.683089	-0.549856	0.509606	0.677101	PV_vs_pyr
ENSG00000128284	APOL3	0	2.39305	0.228832	0	2.79965	0	0	1.8527	0.215858	0	3.77874	0.087693	0.0112503	-6.47389	1.01675e-07	1.05104e-06	PV_vs_slide	0.13254	-2.9155	0.00165664	0.0234102	pyr_vs_slide	0.0848826	-3.55839	0.00949207	0.0317828	PV_vs_pyr
ENSG00000100336	APOL4	0	0.274651	0	0	0.110302	0	0	0.173685	0	0	0.190144	0	0.0395717	-4.65939	0.0129545	0.0352075	PV_vs_slide	0.0695119	-3.8466	0.0402167	0.194437	pyr_vs_slide	1	0	1	1	PV_vs_pyr
ENSG00000128313	APOL5	0	0.025765	0	0	0	0.105712	0	0.123724	0	0	0.048575	0	0.274021	-1.86764	0.518342	NA	PV_vs_slide	0.7936	-0.333516	0.908174	NA	pyr_vs_slide	0.345288	-1.53413	0.60857	NA	PV_vs_pyr
ENSG00000221963	APOL6	1.04411	0.597119	0.068305	0	0.57808	0.137415	0	0.528461	0.021462	0	0.413203	0.22747	0.354608	-1.4957	NA	NA	PV_vs_slide	0.213165	-2.22996	NA	NA	pyr_vs_slide	1.66354	0.734252	NA	NA	PV_vs_pyr
ENSG00000178878	APOLD1	4.83268	3.92092	1.30451	0	2.64729	1.15142	0	1.68654	0	0.343889	1.91928	0.038521	0.374183	-1.41818	0.412902	0.540322	PV_vs_slide	0.234159	-2.09444	0.228617	0.527648	pyr_vs_slide	1.59799	0.676257	0.698037	0.840597	PV_vs_pyr
ENSG00000184831	APOO	69.4761	7.69506	30.4488	0	12.148	43.9796	0	6.23545	26.1783	0	12.4797	39.6755	0.690435	-0.534422	NA	NA	PV_vs_slide	2.90067	1.53639	NA	NA	pyr_vs_slide	0.238026	-2.07081	NA	NA	PV_vs_pyr
ENSG00000155008	APOOL	30.9498	1.73436	1.89998	7.02407	1.67311	2.15228	0	1.34534	2.43303	2.74411	1.98289	2.54683	4.17893	2.06313	0.0841841	0.162878	PV_vs_slide	1.29665	0.374789	0.754287	0.930384	pyr_vs_slide	3.22286	1.68834	0.158286	0.294076	PV_vs_pyr
ENSG00000142192	APP	2339.46	691.06	1276.04	2990.33	835.942	1291.88	2382.28	603.317	1260.9	1943.48	821.352	1083.53	1.71527	0.778433	0.000199568	0.000943378	PV_vs_slide	1.7592	0.814917	9.92381e-05	0.0030657	pyr_vs_slide	0.975029	-0.0364832	0.861664	0.961528	PV_vs_pyr
ENSG00000062725	APPBP2	0	7.91665	4.43409	0	7.97225	4.46979	30.4084	5.32386	7.13212	0	7.53904	7.66817	1.03972	0.0561942	NA	NA	PV_vs_slide	0.887132	-0.172779	NA	NA	pyr_vs_slide	1.172	0.228973	NA	NA	PV_vs_pyr
ENSG00000157500	APPL1	44.9691	18.7833	22.7349	86.978	18.3534	18.9798	34.1089	14.3766	18.9628	26.1356	18.2998	16.9864	1.22953	0.298105	0.607692	0.7202	PV_vs_slide	0.954268	-0.0675336	0.907567	0.978999	pyr_vs_slide	1.28845	0.365639	0.529773	0.695483	PV_vs_pyr
ENSG00000136044	APPL2	0	17.7025	9.76737	1.1603	19.673	1.36557	0	13.6496	4.04634	16.1363	4.75177	0.422881	0.447419	-1.1603	NA	NA	PV_vs_slide	0.20899	-2.25849	NA	NA	pyr_vs_slide	2.14086	1.09819	NA	NA	PV_vs_pyr
ENSG00000198931	APRT	0	2.07245	5.36168	42.577	2.37344	7.36036	0	3.2755	5.32139	0	3.8226	9.1277	1.74147	0.800308	NA	NA	PV_vs_slide	2.16896	1.117	NA	NA	pyr_vs_slide	0.802906	-0.316696	NA	NA	PV_vs_pyr
ENSG00000214293	APTR	0	0.976309	0.916168	0	1.67718	0.598298	0	1.6679	0.738973	0	2.09197	0.350545	0.00651515	-7.26199	5.53421e-09	7.95802e-08	PV_vs_slide	0.348695	-1.51996	0.0504743	0.223012	pyr_vs_slide	0.0186844	-5.74202	7.07233e-06	5.87853e-05	PV_vs_pyr
ENSG00000137074	APTX	0	12.3816	16.9703	514.823	15.9958	10.949	0	10.7336	19.6521	10.6778	5.40257	5.05026	3.36789	1.75185	NA	NA	PV_vs_slide	1.12363	0.168171	NA	NA	pyr_vs_slide	2.99732	1.58368	NA	NA	PV_vs_pyr
ENSG00000240583	AQP1	0	6.79751	0	0	4.61887	0	0	5.57088	0	0	2.98777	0	0.00185626	-9.07338	1.02272e-11	2.87e-10	PV_vs_slide	0.00326073	-8.26059	5.87257e-10	1.45583e-07	pyr_vs_slide	1	0	1	1	PV_vs_pyr
ENSG00000178301	AQP11	0	0.659575	0	34.4275	1.13469	1.49664	0	0.199175	2.01491	0	0.840616	0.651791	3.37928	1.75672	0.358556	0.486161	PV_vs_slide	1.4216	0.507511	0.792123	0.945232	pyr_vs_slide	2.37711	1.24921	0.515797	0.68205	PV_vs_pyr
ENSG00000165272	AQP3	0	0.820765	0	0	0	0	0	0.066089	0	0	0	0	0.238258	-2.06941	0.578872	NA	PV_vs_slide	0.418518	-1.25664	0.736089	NA	pyr_vs_slide	1	0	1	NA	PV_vs_pyr
ENSG00000171885	AQP4	41.4589	67.535	15.7028	8.58037	70.0201	6.88167	47.6828	66.7776	6.26163	0	53.53	14.7017	0.126477	-2.98305	0.0111553	0.031055	PV_vs_slide	0.131616	-2.92559	0.0128623	0.0948765	pyr_vs_slide	0.960957	-0.0574556	0.961066	1	PV_vs_pyr
ENSG00000260372	AQP4-AS1	0	4.61985	0.535857	0	2.08212	1.24536	0	3.36965	1.15369	0	2.75463	1.03561	0.00543866	-7.52253	8.49869e-11	1.88394e-09	PV_vs_slide	0.234279	-2.0937	0.00119652	0.0185704	pyr_vs_slide	0.0232145	-5.42883	6.5231e-06	5.46202e-05	PV_vs_pyr
ENSG00000086159	AQP6	0	0.347521	0	0	1.1009	0	0	0.383165	0	0	0.187896	0	0.0217578	-5.52232	0.00300998	0.010112	PV_vs_slide	0.03822	-4.70953	0.0114044	0.0869892	pyr_vs_slide	1	0	1	1	PV_vs_pyr
ENSG00000165269	AQP7	0	1.97281	0	0	2.69662	0	0	0.875487	0.155712	6.4266	2.22898	0	0.235029	-2.08909	0.21839	0.338412	PV_vs_slide	0.0596705	-4.06684	0.0349422	0.178493	pyr_vs_slide	3.93877	1.97775	0.313638	0.483673	PV_vs_pyr
ENSG00000103375	AQP8	0	0	0	0	0	0	0	0	0	0	0.111298	0	0.656096	-0.608022	0.872958	NA	PV_vs_slide	1.15249	0.204755	0.957057	NA	pyr_vs_slide	1	0	1	NA	PV_vs_pyr
ENSG00000103569	AQP9	0	0.148972	0.189802	0	0.554315	0.229981	0	0.343371	0	0	0.388218	0.419626	0.023643	-5.40244	0.000336823	0.00149559	PV_vs_slide	0.480378	-1.05776	0.383825	0.699823	pyr_vs_slide	0.0492175	-4.34469	0.00578925	0.020937	PV_vs_pyr
ENSG00000021776	AQR	0	4.72432	4.11795	15.0286	5.05319	4.05415	0.325716	3.63917	4.38366	15.7576	6.66021	3.15722	1.17114	0.227916	0.85835	0.914355	PV_vs_slide	0.968086	-0.0467927	0.970787	0.993252	pyr_vs_slide	1.20975	0.274709	0.829802	0.937838	PV_vs_pyr
ENSG00000169083	AR	0	0.260184	0.281956	3.75375	0.523728	0.518199	0	0.363595	0.121403	3.68663	0.176828	0.405337	4.46902	2.15996	0.140747	0.24313	PV_vs_slide	0.799751	-0.322377	0.827606	0.955299	pyr_vs_slide	5.58801	2.48234	0.0930564	0.196685	PV_vs_pyr
ENSG00000078061	ARAF	0	1.78061	1.84126	0	1.84116	0	0	1.43788	2.60471	0.424724	5.39542	3.16515	0.0282847	-5.14384	7.33163e-05	0.000387647	PV_vs_slide	0.514886	-0.957675	0.359846	0.677694	pyr_vs_slide	0.0549339	-4.18616	0.00148677	0.00658066	PV_vs_pyr
ENSG00000186635	ARAP1	0	12.3664	2.66008	50.5573	10.9177	0.966591	5.12219	5.56292	1.86235	0	9.1595	1.92656	0.637883	-0.648636	NA	NA	PV_vs_slide	0.264842	-1.9168	NA	NA	pyr_vs_slide	2.40855	1.26816	NA	NA	PV_vs_pyr
ENSG00000047365	ARAP2	0	21.6862	9.35947	3.16635	22.705	11.5956	4.5437	25.6172	4.03389	3.60786	22.429	6.48931	0.0533052	-4.22958	7.19451e-07	6.17138e-06	PV_vs_slide	0.391215	-1.35397	0.110254	0.348438	pyr_vs_slide	0.136256	-2.87561	0.000769656	0.00372318	PV_vs_pyr
ENSG00000120318	ARAP3	0	0.371129	0.061615	0	0.353393	0.106683	0	0.513256	0	0	0.955224	0.236429	0.010572	-6.56361	4.78937e-07	4.243e-06	PV_vs_slide	0.197802	-2.33787	0.0150513	0.105451	pyr_vs_slide	0.0534472	-4.22574	0.00246989	0.0101878	PV_vs_pyr
ENSG00000198576	ARC	0	3.05712	5.40543	0	7.86162	3.7945	0	2.55032	5.38789	0	2.35509	3.33374	0.00224336	-8.80013	6.22393e-15	4.39383e-13	PV_vs_slide	1.15536	0.208347	0.671995	0.895569	pyr_vs_slide	0.00194169	-9.00847	1.65688e-15	1.31799e-13	PV_vs_pyr
ENSG00000095139	ARCN1	106.216	25.0373	20.9718	184.783	24.5188	21.9508	71.4653	18.6176	23.1281	11.7521	21.6312	21.3934	2.07658	1.05421	0.0165747	0.0434719	PV_vs_slide	0.994734	-0.00761724	0.986243	0.996586	pyr_vs_slide	2.08757	1.06182	0.0162165	0.0495073	PV_vs_pyr
ENSG00000109321	AREG	0	0	0	0	0	0	0	0.064802	0	0	0.078113	0	0.714432	-0.485131	0.898643	NA	PV_vs_slide	1.25497	0.327647	0.931446	NA	pyr_vs_slide	1	0	1	NA	PV_vs_pyr
ENSG00000119682	AREL1	58.4685	6.58954	17.2898	8.24218	8.74103	10.37	50.2727	20.8162	21.1866	44.6758	7.17452	12.8253	1.71087	0.774732	0.170573	0.280586	PV_vs_slide	1.2035	0.267239	0.637673	0.878326	pyr_vs_slide	1.42158	0.507493	0.371208	0.546856	PV_vs_pyr
ENSG00000143761	ARF1	200.521	77.1996	73.3743	290.67	52.0471	83.3295	91.4107	39.7883	109.616	1.76332	47.8364	69.9468	1.59293	0.671681	0.436256	0.563208	PV_vs_slide	1.51037	0.594904	0.490607	0.789194	pyr_vs_slide	1.05466	0.0767777	0.929112	1	PV_vs_pyr
ENSG00000134287	ARF3	499.002	108.203	160.473	1149.86	117.509	202.393	28.1515	97.1574	165.22	149.323	100.694	153.32	1.79164	0.841281	0.0511739	0.110137	PV_vs_slide	1.60593	0.683405	0.113494	0.354215	pyr_vs_slide	1.11564	0.157875	0.714654	0.852945	PV_vs_pyr
ENSG00000168374	ARF4	9.78272	13.3653	20.5518	4.374	20.3938	33.7436	0	14.0624	17.3137	0	12.1855	16.0028	0.0697895	-3.84085	9.55366e-05	0.000491535	PV_vs_slide	1.36735	0.451383	0.636963	0.878187	pyr_vs_slide	0.05104	-4.29223	1.34058e-05	0.000104014	PV_vs_pyr
ENSG00000272146	ARF4-AS1	0	1.10823	0	0	1.20264	0	0	0.673567	0	0	2.18672	0	0.0489805	-4.35165	0.0342745	0.0792644	PV_vs_slide	0.0860395	-3.53886	0.0851705	0.302106	pyr_vs_slide	1	0	1	NA	PV_vs_pyr
ENSG00000004059	ARF5	35.9364	13.7147	76.1287	22.2395	24.891	67.3479	14.4178	15.0993	33.3981	3.45181	14.5747	37.763	0.804805	-0.313289	0.640142	0.748495	PV_vs_slide	3.00613	1.58791	0.0173588	0.115729	pyr_vs_slide	0.267722	-1.9012	0.00456157	0.0171606	PV_vs_pyr
ENSG00000165527	ARF6	6.908	3.10589	2.4822	0	3.51244	3.14505	1.77924	3.28879	3.82373	0.08316	3.1026	3.48479	0.460829	-1.1177	NA	NA	PV_vs_slide	0.954912	-0.0665603	NA	NA	pyr_vs_slide	0.482587	-1.05114	NA	NA	PV_vs_pyr
ENSG00000101199	ARFGAP1	12.9962	9.72241	8.71132	101.363	9.74571	16.2479	0	4.90888	14.2218	17.4026	8.52205	6.28549	0.712925	-0.488178	0.629936	0.739506	PV_vs_slide	1.7179	0.780644	0.440631	0.749282	pyr_vs_slide	0.414999	-1.26882	0.210931	0.361526	PV_vs_pyr
ENSG00000149182	ARFGAP2	91.3953	17.546	10.4092	31.6097	13.4316	18.2459	98.0571	15.3455	39.2642	140.824	15.7109	22.3202	2.72355	1.44549	0.021983	0.0548114	PV_vs_slide	1.36449	0.448358	0.478907	0.778584	pyr_vs_slide	1.99603	0.997131	0.115078	0.230763	PV_vs_pyr
ENSG00000242247	ARFGAP3	5.60385	6.14536	5.41964	0	4.77832	3.44969	37.5688	4.50732	4.69714	77.5079	6.03328	2.21176	1.11871	0.161839	0.885075	0.932818	PV_vs_slide	0.903618	-0.146216	0.896375	0.97721	pyr_vs_slide	1.23804	0.308054	0.783962	0.904351	PV_vs_pyr
ENSG00000066777	ARFGEF1	13.3592	17.8129	19.6479	41.358	15.2573	6.65057	25.3341	11.5446	24.2848	8.79952	16.5443	9.17772	0.679748	-0.556929	0.116171	0.209949	PV_vs_slide	0.949093	-0.0753785	0.831901	0.957225	pyr_vs_slide	0.716207	-0.481551	0.176997	0.318467	PV_vs_pyr
ENSG00000124198	ARFGEF2	17.4915	11.5608	10.9041	99.2381	9.60538	8.77516	30.521	8.14442	9.03244	13.5047	10.0397	10.0783	1.72164	0.783785	0.00315039	0.0105122	PV_vs_slide	1.06949	0.0969225	0.716643	0.915052	pyr_vs_slide	1.60978	0.686862	0.0101224	0.0335566	PV_vs_pyr
ENSG00000112379	ARFGEF3	20.8372	12.3167	8.19727	29.6714	13.8175	13.1351	23.566	10.1134	14.0209	5.00516	10.9367	9.42844	0.996438	-0.00514741	0.990086	1	PV_vs_slide	0.90764	-0.139808	0.735994	0.921846	pyr_vs_slide	1.09783	0.134661	0.74549	0.874722	PV_vs_pyr
ENSG00000164144	ARFIP1	0	13.5182	0.636989	0	3.78444	1.65455	0	3.14935	4.04596	0	3.01618	1.38168	0.00395507	-7.98208	9.82984e-11	2.12553e-09	PV_vs_slide	0.377998	-1.40355	0.0547224	0.233292	pyr_vs_slide	0.0104632	-6.57853	1.49514e-07	1.76626e-06	PV_vs_pyr
ENSG00000132254	ARFIP2	0	8.2851	15.883	20.6827	11.9768	12.4885	78.9659	6.69873	14.5589	2.98814	9.68062	11.1556	1.32957	0.410959	0.713803	0.807812	PV_vs_slide	1.65344	0.725472	0.517613	0.808072	pyr_vs_slide	0.804123	-0.314513	0.779181	0.900808	PV_vs_pyr
ENSG00000101246	ARFRP1	0	3.08359	8.37939	7.08598	4.06224	8.99326	0	4.61653	4.52173	63.8611	5.40626	8.37873	3.26411	1.70669	NA	NA	PV_vs_slide	1.33697	0.418964	NA	NA	pyr_vs_slide	2.44143	1.28773	NA	NA	PV_vs_pyr
ENSG00000118520	ARG1	0	0	0	0	0.611006	0	0	0.071151	0	0	0.361912	0	0.107493	-3.21769	0.352836	NA	PV_vs_slide	0.188819	-2.40492	0.487426	NA	pyr_vs_slide	1	0	1	NA	PV_vs_pyr
ENSG00000081181	ARG2	0.325367	3.75907	3.00146	21.3123	2.66378	4.3307	108.09	1.85634	4.09746	0.355926	0.74398	1.37016	4.42604	2.14602	NA	NA	PV_vs_slide	1.45967	0.545647	NA	NA	pyr_vs_slide	3.03221	1.60037	NA	NA	PV_vs_pyr
ENSG00000186103	ARGFX	0	0.220953	0	0	0.170666	0	0	0.167894	0	0.156234	0.126207	0	0.200931	-2.31523	0.176949	0.288115	PV_vs_slide	0.0464332	-4.4287	0.0196835	0.125709	pyr_vs_slide	4.32731	2.11347	0.286958	0.452639	PV_vs_pyr
ENSG00000134884	ARGLU1	198.689	83.4047	45.485	511.944	84.9055	35.5116	20.9468	73.5459	52.6153	108.998	76.2094	26.7435	0.718557	-0.476825	0.266861	0.392077	PV_vs_slide	0.248183	-2.01052	3.31996e-06	0.000221904	pyr_vs_slide	2.89527	1.5337	0.000394751	0.00208821	PV_vs_pyr
ENSG00000175220	ARHGAP1	47.7974	10.458	3.41332	4.41786	10.4597	7.91127	3.68099	6.03584	3.99535	14.4358	6.01302	6.14675	0.992383	-0.0110308	0.989845	1	PV_vs_slide	0.893783	-0.162004	0.852032	0.962297	pyr_vs_slide	1.11032	0.150973	0.862149	0.961942	PV_vs_pyr
ENSG00000071205	ARHGAP10	0	5.14319	4.16832	0	4.50202	2.855	0	3.7647	4.45439	0	5.39558	3.22796	0.00143016	-9.44961	2.63136e-18	5.17612e-16	PV_vs_slide	0.712797	-0.488436	0.194896	0.482668	pyr_vs_slide	0.00200641	-8.96117	1.61138e-16	1.66245e-14	PV_vs_pyr
ENSG00000198826	ARHGAP11A	0	0.17434	0	0	1.4349	0.68272	0	1.12556	2.24982	0	0.194014	0	0.0126838	-6.30087	0.000193558	0.000918425	PV_vs_slide	0.204796	-2.28774	0.116629	0.359993	pyr_vs_slide	0.0619339	-4.01313	0.0236741	0.0671337	PV_vs_pyr
ENSG00000165322	ARHGAP12	30.0918	17.7667	15.7445	123.008	22.0879	4.37733	10.2686	12.5708	21.8056	101.469	9.15095	4.70315	1.88751	0.916484	0.0515951	0.110891	PV_vs_slide	0.682285	-0.551554	0.245261	0.54838	pyr_vs_slide	2.76645	1.46804	0.00198229	0.00840254	PV_vs_pyr
ENSG00000075884	ARHGAP15	0	4.05617	0	0	0.937345	0	0	1.39795	0	0.165441	1.78066	0	0.0708149	-3.8198	0.0125676	0.0343597	PV_vs_slide	0.0281429	-5.15108	0.00186432	0.0253744	pyr_vs_slide	2.51626	1.33128	0.467537	0.637016	PV_vs_pyr
ENSG00000140750	ARHGAP17	0	13.3007	2.93617	0	15.0223	7.39379	115.807	8.2188	1.13318	7.28597	13.247	1.06902	0.656731	-0.606625	0.672997	0.775246	PV_vs_slide	0.229294	-2.12473	0.142226	0.404084	pyr_vs_slide	2.86415	1.5181	0.294938	0.461657	PV_vs_pyr
ENSG00000146376	ARHGAP18	0	1.1863	0.158698	0	0.997041	0	0	0.599012	0	0	0.830228	0.28427	0.00579642	-7.43062	3.18035e-07	2.95041e-06	PV_vs_slide	0.131406	-2.9279	0.00998762	0.0798051	pyr_vs_slide	0.0441109	-4.50272	0.00313531	0.0124877	PV_vs_pyr
ENSG00000213390	ARHGAP19	0	0.669615	0	0	0.48577	0	0	1.1319	0.386351	0	0.321081	0.039332	0.00784873	-6.99333	1.22736e-05	7.97802e-05	PV_vs_slide	0.157838	-2.66348	0.0449875	0.208116	pyr_vs_slide	0.0497265	-4.32984	0.00958067	0.032029	PV_vs_pyr
ENSG00000269891	ARHGAP19-SLIT1	0	1.73805	0	0	0.510394	0.848406	0	0.284996	0.094851	0	1.38849	0.23132	0.0120857	-6.37056	1.47802e-05	9.41703e-05	PV_vs_slide	0.266201	-1.90941	0.100086	0.33134	pyr_vs_slide	0.0454005	-4.46115	0.00375721	0.0145494	PV_vs_pyr
ENSG00000137727	ARHGAP20	9.94311	4.71092	5.62878	23.4325	6.72757	5.18948	31.1015	4.65443	3.45187	12.9303	6.14465	4.73682	2.0208	1.01492	0.00109872	0.00423868	PV_vs_slide	0.927096	-0.109209	0.729519	0.920545	pyr_vs_slide	2.17971	1.12413	0.000369256	0.0019742	PV_vs_pyr
ENSG00000107863	ARHGAP21	219.013	130.141	48.531	61.068	136.618	81.3421	374.711	98.8339	73.9828	74.4737	102.899	50.5948	0.634282	-0.656804	0.0873604	0.167798	PV_vs_slide	0.435512	-1.19921	0.00182655	0.0250385	pyr_vs_slide	1.4564	0.54241	0.158815	0.294788	PV_vs_pyr
ENSG00000128805	ARHGAP22	0	15.9721	1.41875	25.8891	21.092	4.71386	2.77631	10.214	7.15397	0.847619	13.8759	1.12576	0.215288	-2.21566	NA	NA	PV_vs_slide	0.268795	-1.89542	NA	NA	pyr_vs_slide	0.80094	-0.320235	NA	NA	PV_vs_pyr
ENSG00000275832	ARHGAP23	111.467	18.3345	2.36872	16.5681	18.5433	5.67243	12.1615	11.2972	3.44084	21.8493	13.9313	3.27511	1.10078	0.138522	0.859652	0.915212	PV_vs_slide	0.418316	-1.25733	0.110135	0.3483	pyr_vs_slide	2.63145	1.39586	0.0762785	0.168745	PV_vs_pyr
ENSG00000138639	ARHGAP24	0	3.7113	2.23569	0.212156	4.50784	0.651761	0	5.39287	1.08408	0	3.46022	0.156654	0.0177722	-5.81423	7.47017e-07	6.38351e-06	PV_vs_slide	0.168094	-2.57266	0.00954809	0.0773391	pyr_vs_slide	0.105728	-3.24158	0.00742722	0.0259351	PV_vs_pyr
ENSG00000163219	ARHGAP25	0	5.01121	0.560845	0	2.28075	3.4834	0	2.21072	8.0355	0	3.47584	0.336109	0.0054495	-7.51966	3.75523e-09	5.61096e-08	PV_vs_slide	0.464087	-1.10753	0.167979	0.444304	pyr_vs_slide	0.0117424	-6.41213	7.38843e-07	7.46428e-06	PV_vs_pyr
ENSG00000145819	ARHGAP26	312.992	43.2267	63.3387	39.8384	59.5547	54.48	287.747	34.7697	53.4164	16.6397	50.4738	52.9615	0.931081	-0.103021	0.846123	0.90549	PV_vs_slide	1.37631	0.460802	0.385442	0.700923	pyr_vs_slide	0.676507	-0.563824	0.288453	0.454523	PV_vs_pyr
ENSG00000230789	ARHGAP26-IT1	0	0	0	0	2.9384	0	0	0.823236	0	0	0.546628	0	0.0967968	-3.3689	0.308516	0.435327	PV_vs_slide	0.170031	-2.55613	0.439729	NA	pyr_vs_slide	1	0	1	NA	PV_vs_pyr
ENSG00000215769	ARHGAP27P1-BPTFP1-KPNA2P3	0	3.27615	0	0	3.9097	0	0	2.88798	0	0	2.95287	0	0.00275826	-8.50202	7.54455e-12	2.1806e-10	PV_vs_slide	0.0048452	-7.68923	5.92714e-10	1.45583e-07	pyr_vs_slide	1	0	1	1	PV_vs_pyr
ENSG00000088756	ARHGAP28	0.272851	0.975252	0	5.89164	0.55628	0.467475	0	0.573761	0.840428	0.088584	1.53839	1.28049	1.30772	0.38705	NA	NA	PV_vs_slide	0.391912	-1.3514	NA	NA	pyr_vs_slide	3.33676	1.73845	NA	NA	PV_vs_pyr
ENSG00000137962	ARHGAP29	0	4.4559	1.38885	0	4.88538	2.15161	23.0782	3.11703	1.58592	4.18667	4.62191	1.8285	2.0288	1.02063	0.508497	0.631414	PV_vs_slide	0.464519	-1.10619	0.47467	0.775912	pyr_vs_slide	4.36753	2.12682	0.169267	0.308505	PV_vs_pyr
ENSG00000186517	ARHGAP30	0	0.309012	0	0	0.42239	0	0	0.238005	0	0	0.373143	0	0.0196347	-5.67045	0.000212301	0.000997778	PV_vs_slide	0.0344905	-4.85766	0.0015088	0.0218191	pyr_vs_slide	1	0	1	1	PV_vs_pyr
ENSG00000031081	ARHGAP31	0	2.3307	0.172374	5.18576	1.8841	0.475604	0	1.6176	0.092847	0	1.63682	0.227079	0.329609	-1.60117	NA	NA	PV_vs_slide	0.12341	-3.01847	NA	NA	pyr_vs_slide	2.67084	1.41729	NA	NA	PV_vs_pyr
ENSG00000241155	ARHGAP31-AS1	0	0	0	0	0	0	0	0	0	0	0.268795	0	0.656096	-0.608022	0.872958	NA	PV_vs_slide	1.15249	0.204755	0.957057	NA	pyr_vs_slide	1	0	1	NA	PV_vs_pyr
ENSG00000134909	ARHGAP32	104.974	25.7569	23.0797	156.516	31.357	28.8749	11.1508	22.1303	28.1319	65.5836	23.6587	33.5124	1.27381	0.349146	0.461135	0.586359	PV_vs_slide	1.08402	0.116394	0.806077	0.95021	pyr_vs_slide	1.17507	0.232752	0.623573	0.780797	PV_vs_pyr
ENSG00000004777	ARHGAP33	3.14729	4.55024	6.46189	9.29779	5.31182	9.43353	30.982	2.26854	6.38863	2.48324	7.85087	3.98564	0.759753	-0.396397	0.522782	0.644484	PV_vs_slide	0.809146	-0.305528	0.624887	0.872151	pyr_vs_slide	0.938957	-0.0908691	0.885148	0.978052	PV_vs_pyr
ENSG00000160007	ARHGAP35	53.8523	21.6585	17.3386	85.3625	27.03	22.9028	58.0056	16.1036	24.7053	34.3642	22.0902	19.9825	1.49032	0.575617	0.0170154	0.0444265	PV_vs_slide	0.964352	-0.0523678	0.828776	0.955807	pyr_vs_slide	1.54541	0.627985	0.00953085	0.0318932	PV_vs_pyr
ENSG00000147256	ARHGAP36	0	0.311916	0	0	0.185995	0	0	0.190994	0	0	0.054224	0	0.0493534	-4.34071	0.0379246	0.0863668	PV_vs_slide	0.0866944	-3.52792	0.0916044	0.315584	pyr_vs_slide	1	0	1	NA	PV_vs_pyr
ENSG00000147799	ARHGAP39	16.7918	4.63094	4.18945	6.92703	4.10446	5.48176	70.4418	2.64661	4.25574	153.715	3.55044	2.64214	3.86374	1.95	0.00192204	0.00685968	PV_vs_slide	1.11459	0.156512	0.804621	0.94978	pyr_vs_slide	3.46651	1.79348	0.00453009	0.0170648	PV_vs_pyr
ENSG00000089820	ARHGAP4	0	0.788754	0	0	2.07042	1.02006	0	0.9543	0.33052	0	1.34941	0.205915	0.0149338	-6.06527	8.87433e-06	5.96955e-05	PV_vs_slide	0.469599	-1.0905	0.271003	0.579573	pyr_vs_slide	0.0318012	-4.97477	0.000433493	0.00226509	PV_vs_pyr
ENSG00000165895	ARHGAP42	1.12893	2.14257	0.924078	32.9501	2.75649	0	4.98948	1.58911	0	0	3.5897	0	2.2838	1.19144	0.449361	0.575144	PV_vs_slide	0.0785113	-3.67096	0.0270675	0.153519	pyr_vs_slide	29.0889	4.8624	0.00340339	0.0133832	PV_vs_pyr
ENSG00000006740	ARHGAP44	14.0404	12.872	25.8644	137.916	13.7	12.7919	16.9182	10.3011	21.2495	18.2433	11.3255	17.906	0.833816	-0.262199	0.664996	0.768421	PV_vs_slide	1.31215	0.391932	0.517576	0.808072	pyr_vs_slide	0.635458	-0.654131	0.280885	0.445205	PV_vs_pyr
ENSG00000180448	ARHGAP45	0	1.08252	0.396251	0.245159	0.977949	1.77308	0	0.43975	0.373624	0	1.71064	0.096142	0.0508388	-4.29793	0.000332418	0.00147797	PV_vs_slide	0.434717	-1.20185	0.220704	0.51759	pyr_vs_slide	0.116947	-3.09607	0.0126104	0.0403055	PV_vs_pyr
ENSG00000100852	ARHGAP5	400.248	71.642	22.5283	67.7399	60.0624	31.7836	265.695	62.3868	14.297	21.0263	42.3276	32.5321	1.00903	0.012965	0.973336	0.989204	PV_vs_slide	0.447211	-1.16097	0.0028483	0.0336758	pyr_vs_slide	2.25626	1.17394	0.00256531	0.0105151	PV_vs_pyr
ENSG00000047648	ARHGAP6	0	0.668588	0	0	0.93783	0	0	0.490977	0	9.6672	0.914248	0	3.08158	1.62367	NA	NA	PV_vs_slide	6.60079e-07	-20.5309	NA	NA	pyr_vs_slide	4.6685e+06	22.1545	NA	NA	PV_vs_pyr
ENSG00000241484	ARHGAP8	0	0.33578	0	0	0.707918	0	0	0.209057	0	2.00906	0.593306	0	0.350283	-1.51341	0.408826	0.536391	PV_vs_slide	0.0668913	-3.90204	0.0535982	0.231182	pyr_vs_slide	5.2366	2.38863	0.251464	0.41034	PV_vs_pyr
ENSG00000123329	ARHGAP9	73.0481	2.46471	4.76176	0	3.43904	7.4648	0	1.60551	6.79723	0	4.26839	7.02008	3.80462	1.92775	NA	NA	PV_vs_slide	2.13868	1.09672	NA	NA	pyr_vs_slide	1.77896	0.831035	NA	NA	PV_vs_pyr
ENSG00000141522	ARHGDIA	8.78158	57.1529	73.3035	127.229	65.7344	103.288	0	44.1452	83.1345	8.62749	66.3362	94.6907	0.333029	-1.58628	NA	NA	PV_vs_slide	1.77216	0.825513	NA	NA	pyr_vs_slide	0.187922	-2.41179	NA	NA	PV_vs_pyr
ENSG00000111348	ARHGDIB	0	5.70482	0	0	2.74838	14.5137	0	3.85035	2.99237	0	5.87549	1.33874	0.00685122	-7.18942	3.97952e-07	3.58989e-06	PV_vs_slide	0.40411	-1.30718	0.203107	0.492676	pyr_vs_slide	0.0169538	-5.88224	4.62231e-05	0.000313738	PV_vs_pyr
ENSG00000242173	ARHGDIG	12.2033	15.5564	38.5588	1.41365	21.4789	32.6462	86.1151	11.8244	31.4776	19.7034	20.1426	33.8541	0.727135	-0.459705	0.564944	0.684156	PV_vs_slide	2.01046	1.00753	0.206338	0.496965	pyr_vs_slide	0.361676	-1.46723	0.0665492	0.151676	PV_vs_pyr
ENSG00000076928	ARHGEF1	6.24448	6.05644	0.67159	0	5.44556	2.37813	13.5158	2.62817	0.67432	7.69929	5.33913	2.3262	0.794225	-0.332381	0.745835	0.831922	PV_vs_slide	0.195954	-2.35141	0.0250952	0.146694	pyr_vs_slide	4.05311	2.01903	0.0549578	0.130517	PV_vs_pyr
ENSG00000104728	ARHGEF10	23.4328	8.90698	0	129.608	9.93663	0.425799	3.39736	5.46032	4.82952	0	4.66005	0.7814	0.685216	-0.545369	0.694959	0.792467	PV_vs_slide	0.170867	-2.54905	0.0687174	0.266573	pyr_vs_slide	4.01023	2.00368	0.152772	0.286634	PV_vs_pyr
ENSG00000074964	ARHGEF10L	4.28432	3.5402	1.71389	5.41284	3.02201	1.40036	24.0431	2.4758	2.64234	0	3.28957	2.93393	0.670644	-0.57638	0.521054	0.642862	PV_vs_slide	0.777529	-0.363032	0.686884	0.901699	pyr_vs_slide	0.862533	-0.213348	0.81337	0.926312	PV_vs_pyr
ENSG00000132694	ARHGEF11	65.924	20.2602	23.2487	77.884	34.3883	24.0683	37.9603	17.6462	25.3614	35.658	25.9849	19.8055	2.952	1.56169	9.21998e-15	6.20618e-13	PV_vs_slide	1.39523	0.480506	0.0184755	0.120498	pyr_vs_slide	2.11578	1.08119	1.06337e-07	1.29021e-06	PV_vs_pyr
ENSG00000196914	ARHGEF12	48.9663	43.7806	30.3218	252.46	45.8186	36.6522	35.2634	37.9881	27.2177	56.8554	43.6845	28.7713	0.597747	-0.742393	0.00199398	0.00708276	PV_vs_slide	0.693223	-0.528609	0.0280242	0.157049	pyr_vs_slide	0.862272	-0.213785	0.375437	0.550906	PV_vs_pyr
ENSG00000198844	ARHGEF15	0	0.563399	0.067608	0	0.597694	0.245074	0	0.781709	0.573597	0	1.10668	0.36312	0.0198557	-5.65431	6.65852e-06	4.62015e-05	PV_vs_slide	0.911794	-0.13322	0.868113	0.968144	pyr_vs_slide	0.0217765	-5.52109	1.75596e-05	0.000132911	PV_vs_pyr
ENSG00000130762	ARHGEF16	0	0.213277	0	0	0.199566	0	0	0.089576	0.515101	0	0.364136	0	0.0439884	-4.50673	0.0183178	0.0471943	PV_vs_slide	0.494119	-1.01707	0.560478	0.838068	pyr_vs_slide	0.0890238	-3.48967	0.0819363	0.178341	PV_vs_pyr
ENSG00000110237	ARHGEF17	2.00154	7.15862	8.92763	21.6711	12.3381	13.1541	0.962273	6.10871	16.8098	43.5277	8.76282	12.0829	0.878234	-0.187322	0.812006	0.881619	PV_vs_slide	1.79639	0.845098	0.283141	0.59455	pyr_vs_slide	0.488889	-1.03242	0.190213	0.335058	PV_vs_pyr
ENSG00000268861	ARHGEF18	0	2.29986	3.93213	0	1.47267	0	0	1.49185	0	7.56912	0.746879	0	1.122	0.166068	0.949021	0.975237	PV_vs_slide	0.646934	-0.62831	0.809194	0.951559	pyr_vs_slide	1.73433	0.794378	0.760226	0.886452	PV_vs_pyr
ENSG00000104880	ARHGEF18	0	2.54294	1.14265	27.4402	2.80778	3.85387	5.055	2.59761	11.9589	0.141329	4.53012	3.22999	1.03683	0.0521772	0.966203	0.984479	PV_vs_slide	1.11845	0.161506	0.895756	0.97721	pyr_vs_slide	0.927019	-0.109329	0.929373	1	PV_vs_pyr
ENSG00000142632	ARHGEF19	0	0.270065	0	0	0	0	0	0.042303	0	0	0.361901	0	0.186118	-2.42571	0.514072	NA	PV_vs_slide	0.32693	-1.61295	0.664381	NA	pyr_vs_slide	1	0	1	NA	PV_vs_pyr
ENSG00000116584	ARHGEF2	46.3895	36.8084	64.3007	25.5747	56.4331	37.3426	27.3904	41.2933	62.9232	96.9595	54.5417	63.4981	0.752722	-0.40981	0.316958	0.444329	PV_vs_slide	1.10883	0.149044	0.716114	0.914568	pyr_vs_slide	0.678841	-0.558854	0.173832	0.314284	PV_vs_pyr
ENSG00000240771	ARHGEF25	78.5164	14.2236	35.8726	119.603	16.9579	32.0489	21.3179	10.7307	34.9708	65.8382	15.7658	21.7757	1.99846	0.99889	0.0567578	0.119647	PV_vs_slide	1.86647	0.900312	0.0864814	0.304419	pyr_vs_slide	1.07072	0.0985784	0.851085	0.954038	PV_vs_pyr
ENSG00000114790	ARHGEF26	0	0.774068	0	0	0.366402	0	0	1.1237	0	0	0.189097	0	0.00680138	-7.19996	1.52996e-05	9.70222e-05	PV_vs_slide	0.0119473	-6.38717	0.000124979	0.00362796	pyr_vs_slide	1	0	1	1	PV_vs_pyr
ENSG00000243069	ARHGEF26-AS1	0	6.78738	0	12.3579	5.44829	0	0	4.20747	0.665373	2.86079	4.19291	0.076485	0.517278	-0.950987	0.53035	0.651712	PV_vs_slide	0.0155833	-6.00385	0.000554048	0.0108175	pyr_vs_slide	33.1944	5.05287	0.00371038	0.0143877	PV_vs_pyr
ENSG00000214944	ARHGEF28	34.3605	5.01354	15.6669	0	3.26595	4.79673	6.76396	5.40004	2.40094	0	3.00841	1.07172	2.4379	1.28564	0.408745	0.536343	PV_vs_slide	0.603999	-0.727381	0.641084	0.880784	pyr_vs_slide	4.03627	2.01302	0.196931	0.343584	PV_vs_pyr
ENSG00000163947	ARHGEF3	28.1871	14.4541	24.4139	30.9675	17.1741	31.7689	34.038	13.6476	36.5644	10.155	19.6058	24.2257	0.586042	-0.770923	0.132041	0.231646	PV_vs_slide	1.59503	0.673587	0.187476	0.471779	pyr_vs_slide	0.367417	-1.44451	0.00483252	0.0179891	PV_vs_pyr
ENSG00000214694	ARHGEF33	0	0.745087	0	0	3.44827	0.262609	12.18	1.92032	3.00835	0	3.58163	0.888181	1.89011	0.918467	NA	NA	PV_vs_slide	0.244972	-2.02931	NA	NA	pyr_vs_slide	7.71559	2.94778	NA	NA	PV_vs_pyr
ENSG00000183111	ARHGEF37	24.5296	2.507	0.564822	5.90894	3.59895	0.568464	0	2.67141	0.931749	0.225685	2.29273	1.86273	1.35204	0.435142	0.722393	0.814387	PV_vs_slide	0.236841	-2.07801	0.0933737	0.318508	pyr_vs_slide	5.70865	2.51315	0.0425021	0.107458	PV_vs_pyr
ENSG00000236699	ARHGEF38	0	0	0	0	1.13861	0	0	0.130663	0	0	0	0	0.276725	-1.85347	0.61986	NA	PV_vs_slide	0.48609	-1.04071	0.780612	NA	pyr_vs_slide	1	0	1	NA	PV_vs_pyr
ENSG00000137135	ARHGEF39	0.375565	0.50594	0	0	0.2462	0	0	0.199272	0	0.658983	0.414098	0.191186	0.560847	-0.834321	0.574466	0.692607	PV_vs_slide	0.108825	-3.19991	0.0592146	0.244357	pyr_vs_slide	5.15364	2.36559	0.16735	0.30631	PV_vs_pyr
ENSG00000136002	ARHGEF4	35.8763	23.1078	30.2683	140.905	39.6554	23.5228	173.323	20.4904	21.0291	94.2325	23.5967	19.1441	1.36387	0.447709	0.200009	0.316469	PV_vs_slide	0.797207	-0.326973	0.352515	0.670471	pyr_vs_slide	1.71081	0.774682	0.0277444	0.0762995	PV_vs_pyr
ENSG00000165801	ARHGEF40	0	4.18013	0.982269	0	3.22979	0.986729	28.2511	2.12368	0.358011	0	2.62587	0.30852	0.215766	-2.21246	NA	NA	PV_vs_slide	0.239318	-2.063	NA	NA	pyr_vs_slide	0.901586	-0.149463	NA	NA	PV_vs_pyr
ENSG00000050327	ARHGEF5	0	0	0	0	0.411484	0	0	0	0	0	0.276647	0	0.0581861	-4.10318	0.266211	0.391603	PV_vs_slide	0.102207	-3.29043	0.372614	0.690345	pyr_vs_slide	1	0	1	NA	PV_vs_pyr
ENSG00000129675	ARHGEF6	0.450355	5.15318	3.61801	20.288	4.01767	2.89351	21.4633	4.42312	2.81287	0.100506	4.15996	3.94159	1.22404	0.291656	0.782477	0.858569	PV_vs_slide	0.720776	-0.472377	0.655457	0.888332	pyr_vs_slide	1.69823	0.764034	0.470651	0.640387	PV_vs_pyr
ENSG00000102606	ARHGEF7	185.838	42.951	39.5864	92.1841	54.9504	47.5562	242.767	38.3765	49.2399	112.732	58.928	29.7669	1.83242	0.873754	0.0535752	0.114331	PV_vs_slide	0.921458	-0.11801	0.794765	0.946626	pyr_vs_slide	1.98861	0.991764	0.0288055	0.0787088	PV_vs_pyr
ENSG00000235875	ARHGEF7-AS2	0	0.183338	0	0	0.893284	0	0	8.1177	0	0	0.345379	0	0.00742379	-7.07363	NA	NA	PV_vs_slide	0.0130406	-6.26085	NA	NA	pyr_vs_slide	1	0	NA	NA	PV_vs_pyr
ENSG00000131089	ARHGEF9	76.9651	60.0449	57.4708	155.623	70.6708	93.8824	234.107	48.8451	63.3477	120.435	62.1747	53.9001	0.968934	-0.0455293	0.871289	0.92364	PV_vs_slide	1.10474	0.143711	0.60966	0.864969	pyr_vs_slide	0.877068	-0.18924	0.502021	0.669746	PV_vs_pyr
ENSG00000231729	ARHGEF9-IT1	0	0	0	0	0.953889	0	0	0.964635	0	0	0.266504	0	0.166186	-2.58913	0.485643	NA	PV_vs_slide	0.291918	-1.77636	0.632387	NA	pyr_vs_slide	1	0	1	NA	PV_vs_pyr
ENSG00000117713	ARID1A	51.1597	40.2671	18.634	114.892	47.7974	24.6816	128.627	27.4651	34.1169	27.4997	34.8364	7.33805	1.18305	0.242512	0.485166	0.60984	PV_vs_slide	0.650845	-0.619614	0.076401	0.283351	pyr_vs_slide	1.81772	0.862126	0.013781	0.0434595	PV_vs_pyr
ENSG00000049618	ARID1B	15.039	24.5296	19.0198	145.416	26.3278	13.4101	241.919	18.3461	8.23978	135.85	20.9396	13.523	1.52602	0.609777	0.182451	0.294835	PV_vs_slide	0.61697	-0.696727	0.129315	0.382534	pyr_vs_slide	2.47341	1.3065	0.00445908	0.0168495	PV_vs_pyr
ENSG00000189079	ARID2	9.41714	3.25801	1.89149	0.211001	3.44832	1.18537	5.40784	2.41955	0.482711	0	3.41288	1.17327	0.633056	-0.659595	0.589411	0.704712	PV_vs_slide	0.361818	-1.46666	0.231871	0.532509	pyr_vs_slide	1.74965	0.807068	0.511117	0.678404	PV_vs_pyr
ENSG00000116017	ARID3A	0	0.606152	0.311347	0	2.51438	0.422951	0	1.62756	3.5674	0	4.12258	1.66514	0.00892219	-6.80839	1.09492e-09	1.87366e-08	PV_vs_slide	0.765445	-0.38563	0.453926	0.760533	pyr_vs_slide	0.0116562	-6.42276	1.59799e-08	2.34102e-07	PV_vs_pyr
ENSG00000179361	ARID3B	0	3.17874	0	128.548	1.84803	0.199699	0	0.999756	0	0	1.67078	3.38534	1.73168	0.79217	NA	NA	PV_vs_slide	0.178334	-2.48735	NA	NA	pyr_vs_slide	9.71031	3.27952	NA	NA	PV_vs_pyr
ENSG00000205143	ARID3C	0	0	0	0	0	0.215948	0	0.094774	0	0	0.099254	0.272484	0.323223	-1.6294	0.553925	NA	PV_vs_slide	2.25362	1.17225	0.663374	NA	pyr_vs_slide	0.143424	-2.80165	0.315497	NA	PV_vs_pyr
ENSG00000032219	ARID4A	71.8485	33.5727	15.5802	329.195	33.413	17.3172	143.618	32.7159	18.0573	0.652663	32.4268	14.0401	0.690415	-0.534465	0.530126	0.651554	PV_vs_slide	0.527715	-0.922168	0.279159	0.589927	pyr_vs_slide	1.30831	0.387704	0.649267	0.801543	PV_vs_pyr
ENSG00000054267	ARID4B	337.409	25.8689	13.251	24.2289	35.542	11.7866	8.02049	24.4075	20.2473	338.1	30.3959	10.7814	0.56207	-0.831179	0.203064	0.320128	PV_vs_slide	0.464707	-1.10561	0.0909087	0.313955	pyr_vs_slide	1.20951	0.274428	0.675033	0.823779	PV_vs_pyr
ENSG00000196843	ARID5A	11.0882	2.33066	2.55037	2.40091	0.850545	5.19369	2.00585	1.53793	7.24155	0	2.37182	1.35918	0.821385	-0.28387	0.761461	0.843427	PV_vs_slide	1.78679	0.83737	0.369335	0.68684	pyr_vs_slide	0.459699	-1.12124	0.232588	0.387877	PV_vs_pyr
ENSG00000150347	ARID5B	8.67472	13.1161	13.527	37.6726	15.3894	11.7656	43.304	11.7831	9.40048	27.939	13.3195	10.6677	1.48582	0.571261	0.105889	0.195145	PV_vs_slide	0.811148	-0.301964	0.395737	0.7093	pyr_vs_slide	1.83175	0.873225	0.0141054	0.0442284	PV_vs_pyr
ENSG00000166233	ARIH1	103.207	52.4584	41.9847	227.581	56.9145	30.8117	68.1468	43.2637	35.6862	30.2746	45.4905	53.7253	0.720583	-0.472763	0.294279	0.420852	PV_vs_slide	0.925153	-0.112236	0.803627	0.949608	pyr_vs_slide	0.77888	-0.360527	0.425483	0.59668	PV_vs_pyr
ENSG00000177479	ARIH2	16.9409	18.7396	15.3534	30.5626	21.2673	25.0255	0	17.0658	10.9511	5.63072	19.1012	10.8334	0.148532	-2.75115	0.000648894	0.00266693	PV_vs_slide	0.89076	-0.166891	0.834635	0.957732	pyr_vs_slide	0.166747	-2.58426	0.00139848	0.00622878	PV_vs_pyr
ENSG00000221883	ARIH2OS	0	1.05286	0	0	1.04314	0.305184	0	0.996621	0.237186	0	0.958002	0	0.0241775	-5.37019	5.63054e-05	0.000307081	PV_vs_slide	0.115673	-3.11188	0.017676	0.117103	pyr_vs_slide	0.209016	-2.25831	0.171185	0.311067	PV_vs_pyr
ENSG00000120805	ARL1	0	25.3617	28.3615	42.1461	31.9396	27.7854	60.0927	26.1293	36.1634	1.70033	33.4367	34.1578	0.350481	-1.51259	0.171761	0.281763	PV_vs_slide	1.19049	0.25156	0.819994	0.953411	pyr_vs_slide	0.2944	-1.76415	0.11126	0.225179	PV_vs_pyr
ENSG00000175414	ARL10	0	1.96547	0.634719	0.122673	4.24724	0.82983	9.07553	1.79462	1.11617	8.53678	3.16822	0.958928	1.45831	0.544293	0.676313	0.777948	PV_vs_slide	0.389375	-1.36077	0.298038	0.611016	pyr_vs_slide	3.74525	1.90506	0.145188	0.276179	PV_vs_pyr
ENSG00000152213	ARL11	0	0.149088	0	0	0.095929	0	0	0.189421	0	0.042919	0.189733	0	0.0634536	-3.97815	0.014038	0.037692	PV_vs_slide	0.0676062	-3.8867	0.0164034	0.111512	pyr_vs_slide	0.938576	-0.0914539	0.961575	1	PV_vs_pyr
ENSG00000169379	ARL13B	0	6.03395	1.3441	0	2.24124	1.08958	0	6.617	1.38332	0	8.13655	1.12466	0.00303878	-8.36229	3.25728e-13	1.36074e-11	PV_vs_slide	0.319906	-1.64428	0.00391861	0.0418458	pyr_vs_slide	0.00949897	-6.71801	8.46634e-09	1.32954e-07	PV_vs_pyr
ENSG00000152219	ARL14EP	0	8.99497	3.85072	8.05743	7.30072	4.50981	0	5.26168	2.3883	34.9342	5.56139	2.71803	2.88674	1.52944	0.320419	0.447756	PV_vs_slide	0.711719	-0.49062	0.750673	0.928899	pyr_vs_slide	4.05601	2.02006	0.19064	0.33548	PV_vs_pyr
ENSG00000185305	ARL15	0	3.1878	2.12825	0	4.95641	8.63522	0	5.23503	2.87567	0	3.47103	2.29165	0.00283201	-8.46396	4.82363e-14	2.49315e-12	PV_vs_slide	1.08128	0.112745	0.815566	0.952955	pyr_vs_slide	0.00261911	-8.57671	2.72071e-14	1.60258e-12	PV_vs_pyr
ENSG00000214087	ARL16	0	5.44349	15.8227	0	9.97923	7.45231	0	5.82965	10.0749	18.1836	6.09781	16.2147	0.35929	-1.47678	0.330118	0.45744	PV_vs_slide	1.73406	0.794155	0.598924	0.859818	pyr_vs_slide	0.207196	-2.27093	0.134665	0.260551	PV_vs_pyr
ENSG00000185829	ARL17A	0	0.738122	0	0	0.413745	0.624926	0	0.959507	0	0	0.963681	0	0.00945404	-6.72485	0.000621715	0.00256706	PV_vs_slide	0.231869	-2.10862	0.225371	0.523322	pyr_vs_slide	0.0407732	-4.61623	0.0218136	0.0630496	PV_vs_pyr
ENSG00000228696	ARL17A	0	3.17173	0	0	2.50813	0	0	0.417119	3.17688	0	3.56517	0.174186	0.010569	-6.56401	0.000109394	0.000554105	PV_vs_slide	0.235246	-2.08776	0.145992	0.409419	pyr_vs_slide	0.0449275	-4.47626	0.0108344	0.0354887	PV_vs_pyr
ENSG00000213465	ARL2	0	17.1105	36.0162	0.766693	10.6605	30.1824	0	10.274	31.0271	0.295611	14.6017	35.9147	0.0159268	-5.9724	8.5516e-17	1.03751e-14	PV_vs_slide	2.34812	1.23151	0.00221789	0.0285675	pyr_vs_slide	0.00678279	-7.20391	1.14238e-23	6.27317e-21	PV_vs_pyr
ENSG00000102931	ARL2BP	8.29009	8.31983	14.4806	0	17.6342	17.5537	92.118	9.62128	4.08391	0.516501	8.66604	13.7961	1.64431	0.717486	0.595994	0.70978	PV_vs_slide	1.32126	0.401917	0.766661	0.935351	pyr_vs_slide	1.2445	0.315569	0.81578	0.927583	PV_vs_pyr
ENSG00000273003	ARL2-SNX15	0	0	3.24368	0	0	3.36647	0	1.47602	0.792722	0	0	0.633463	0.0224463	-5.47738	0.022477	0.055837	PV_vs_slide	4.34472	2.11926	0.330625	0.647394	pyr_vs_slide	0.00516635	-7.59664	0.00153595	0.00676844	PV_vs_pyr
ENSG00000138175	ARL3	5.85552	6.76307	11.3246	35.1771	7.96987	12.4244	85.8223	7.49561	10.0983	11.7313	7.7082	9.16089	2.62761	1.39375	0.0307741	0.0725692	PV_vs_slide	1.37462	0.459031	0.477911	0.778066	pyr_vs_slide	1.91152	0.93472	0.148249	0.28025	PV_vs_pyr
ENSG00000122644	ARL4A	0	5.95005	5.33105	0	8.61882	5.72434	0	4.03994	2.07102	0	4.44779	12.714	0.0027878	-8.48666	8.05779e-12	2.30592e-10	PV_vs_slide	0.871269	-0.19881	0.781933	0.942408	pyr_vs_slide	0.0031997	-8.28785	2.88544e-11	8.43967e-10	PV_vs_pyr
ENSG00000188042	ARL4C	39.9554	5.54027	6.42203	69.652	7.75451	3.48892	57.3433	4.39586	4.80265	19.3189	5.84347	4.21214	4.83083	2.27227	5.44964e-11	1.28241e-09	PV_vs_slide	0.794445	-0.33198	0.349105	0.667273	pyr_vs_slide	6.08076	2.60425	1.66132e-13	8.10746e-12	PV_vs_pyr
ENSG00000175906	ARL4D	0	1.90287	2.36264	1.59308	1.05398	3.62351	0	1.08831	2.22756	3.41935	1.40057	2.77071	0.687079	-0.541452	0.624476	0.735055	PV_vs_slide	1.9515	0.964583	0.379594	0.69693	pyr_vs_slide	0.352078	-1.50603	0.175308	0.316188	PV_vs_pyr
ENSG00000162980	ARL5A	116.644	10.799	2.11764	15.3055	12.606	1.89284	0	7.13574	7.86492	0	10.1389	7.05335	0.880025	-0.184384	NA	NA	PV_vs_slide	0.612315	-0.707654	NA	NA	pyr_vs_slide	1.43721	0.52327	NA	NA	PV_vs_pyr
ENSG00000165997	ARL5B	7.24876	1.10234	0.707292	0	1.52574	1.43616	0	0.921256	1.63647	0	1.2724	0.913864	1.09677	0.133264	NA	NA	PV_vs_slide	0.933269	-0.0996345	NA	NA	pyr_vs_slide	1.17519	0.232898	NA	NA	PV_vs_pyr
ENSG00000141748	ARL5C	0	0.147512	0	0	0.047226	0	0	0.264532	0	0	0	0	0.223595	-2.16104	0.561856	NA	PV_vs_slide	0.392762	-1.34827	0.717419	NA	pyr_vs_slide	1	0	1	NA	PV_vs_pyr
ENSG00000113966	ARL6	0	4.98194	19.2526	0	5.14003	12.0029	0	4.97922	8.32143	0	5.58146	7.22199	0.00229552	-8.76697	4.13312e-16	4.12518e-14	PV_vs_slide	1.39949	0.484901	0.177049	0.45675	pyr_vs_slide	0.00164025	-9.25187	1.05684e-17	1.57812e-15	PV_vs_pyr
ENSG00000170540	ARL6IP1	195.321	54.5949	94.0327	83.6393	61.9434	90.2404	634.602	39.4151	85.807	23.7671	58.2916	93.618	1.72281	0.784766	0.13964	0.241589	PV_vs_slide	1.58964	0.668702	0.208481	0.499951	pyr_vs_slide	1.08377	0.116064	0.827201	0.936079	PV_vs_pyr
ENSG00000182196	ARL6IP4	217.264	75.9983	107.516	277.744	86.0937	68.3772	128.196	69.0426	97.1815	46.8886	78.0972	124.136	1.17351	0.230826	0.673211	0.775392	PV_vs_slide	1.23886	0.309009	0.572783	0.845827	pyr_vs_slide	0.94725	-0.0781831	0.886606	0.979282	PV_vs_pyr
ENSG00000144746	ARL6IP5	24.5246	22.2241	42.9217	49.7126	23.8511	33.968	14.4725	26.5675	38.0266	10.2419	22.7426	32.7876	0.564029	-0.826159	0.0268601	0.0648876	PV_vs_slide	1.47555	0.561253	0.131483	0.38645	pyr_vs_slide	0.38225	-1.38741	0.000210973	0.00120355	PV_vs_pyr
ENSG00000177917	ARL6IP6	0	2.42809	1.42069	0.42541	0.172153	0	0	0.28582	1.52357	0	0.635925	0	0.124471	-3.00612	0.0763904	0.150985	PV_vs_slide	0.528279	-0.920629	0.569551	0.843639	pyr_vs_slide	0.235616	-2.08549	0.230792	0.385874	PV_vs_pyr
ENSG00000143862	ARL8A	0.970905	11.352	20.4588	25.5905	13.0752	27.5849	4.252	9.14766	18.6412	0.398485	11.4762	32.9368	0.273253	-1.87169	0.0182724	0.0471074	PV_vs_slide	2.05118	1.03646	0.187551	0.47188	pyr_vs_slide	0.133217	-2.90815	0.000248628	0.00139453	PV_vs_pyr
ENSG00000134108	ARL8B	33.2845	48.3718	77.0791	150.25	45.6343	61.9068	104.221	54.6709	75.5317	7.61086	49.0931	60.9901	0.73426	-0.445636	0.513776	0.636091	PV_vs_slide	2.00171	1.00123	0.142124	0.403981	pyr_vs_slide	0.366816	-1.44687	0.0340734	0.0900809	PV_vs_pyr
ENSG00000196503	ARL9	0	0.773154	0.669804	0	0.937464	1.1615	0	0.649743	0.284697	0	0.506237	0.462002	0.0144001	-6.11778	8.28661e-07	7.00438e-06	PV_vs_slide	0.82563	-0.276432	0.718272	0.916047	pyr_vs_slide	0.0174414	-5.84134	4.01919e-06	3.51406e-05	PV_vs_pyr
ENSG00000260896	ARLNC1	0	0.447388	0	0	0.191252	0	0	1.23336	0	0.0597	1.57572	0	0.0577486	-4.11407	0.00824641	0.0240646	PV_vs_slide	0.0615279	-4.02261	0.00979239	0.0784505	pyr_vs_slide	0.938576	-0.0914542	0.960507	1	PV_vs_pyr
ENSG00000104442	ARMC1	6.91903	13.4014	22.2805	2.16183	8.63188	7.14339	94.6422	6.71193	7.93132	0	6.12121	5.15595	0.519199	-0.945641	NA	NA	PV_vs_slide	0.861086	-0.215771	NA	NA	pyr_vs_slide	0.602958	-0.72987	NA	NA	PV_vs_pyr
ENSG00000170632	ARMC10	0	3.19647	0.303521	1.07027	4.39729	3.394	0	3.39054	3.63267	0	3.22484	0.231508	0.0132524	-6.2376	5.09482e-07	4.47641e-06	PV_vs_slide	0.461422	-1.11584	0.257985	0.565294	pyr_vs_slide	0.0287209	-5.12175	4.31767e-05	0.000295893	PV_vs_pyr
ENSG00000157343	ARMC12	0	0.277659	0	0	0.112816	0	0	0.165681	0	0	0.130679	0	0.132561	-2.91527	0.261817	NA	PV_vs_slide	0.232857	-2.10249	0.418369	NA	pyr_vs_slide	1	0	1	NA	PV_vs_pyr
ENSG00000118690	ARMC2	36.9224	7.07593	1.65306	0	6.81241	9.7133	0.125839	4.77499	1.86658	0	5.90442	0.147769	0.554324	-0.8512	NA	NA	PV_vs_slide	0.518524	-0.947518	NA	NA	pyr_vs_slide	1.06904	0.0963179	NA	NA	PV_vs_pyr
ENSG00000165309	ARMC3	0	0.851455	0	0	0.230221	0.353297	0	0.299054	0	0	0.325278	0.075663	0.0290715	-5.10425	0.000842772	0.00334877	PV_vs_slide	0.290289	-1.78444	0.182909	0.465912	pyr_vs_slide	0.100147	-3.31981	0.0468767	0.115616	PV_vs_pyr
ENSG00000169126	ARMC4	0	0.961605	0	0	0.347147	0.429821	0	0.46719	0	0	0.09758	0.536837	0.0410086	-4.60793	0.00403462	0.0129858	PV_vs_slide	0.287809	-1.79682	0.229456	0.528919	pyr_vs_slide	0.142486	-2.81111	0.116762	0.233337	PV_vs_pyr
ENSG00000140691	ARMC5	0	1.43291	1.8707	1.04991	1.30999	2.02296	15.063	1.09448	1.79598	0	2.11644	2.19908	1.13246	0.179459	0.894225	0.938508	PV_vs_slide	1.42709	0.513074	0.704276	0.910222	pyr_vs_slide	0.793546	-0.333615	0.805354	0.920041	PV_vs_pyr
ENSG00000105676	ARMC6	0	3.57541	19.441	3.35624	3.24143	9.16644	12.9272	1.79512	6.95069	10.1516	2.22142	13.923	0.490106	-1.02883	0.221965	0.342308	PV_vs_slide	3.08789	1.62662	0.0488785	0.218812	pyr_vs_slide	0.158719	-2.65545	0.00162424	0.00709872	PV_vs_pyr
ENSG00000125449	ARMC7	1.61914	0.92387	1.5756	0	2.49511	2.04189	0	1.01849	1.25063	0	1.55611	1.9829	0.239314	-2.06302	0.0987823	0.185249	PV_vs_slide	1.36422	0.448073	0.713104	0.91375	pyr_vs_slide	0.175422	-2.5111	0.0458301	0.113689	PV_vs_pyr
ENSG00000114098	ARMC8	175.425	16.0318	15.6988	211.635	17.8503	12.5116	15.3616	18.1026	15.5884	16.6661	15.5941	17.724	1.08161	0.113183	0.862872	0.917484	PV_vs_slide	0.910284	-0.135612	0.836464	0.958133	pyr_vs_slide	1.18821	0.248794	0.705186	0.845974	PV_vs_pyr
ENSG00000135931	ARMC9	1.15008	6.89113	7.49682	17.9849	8.39156	8.68135	44.2609	4.74903	9.98661	0	3.01378	12.9649	0.874165	-0.194022	0.850394	0.908411	PV_vs_slide	1.03349	0.0475191	0.963213	0.991318	pyr_vs_slide	0.845841	-0.241541	0.814955	0.927365	PV_vs_pyr
ENSG00000126947	ARMCX1	17.7045	4.03313	5.22908	85.4751	4.37465	12.1	0	4.34771	8.89499	55.7072	4.71994	5.22464	5.82198	2.54151	0.0252713	0.0616746	PV_vs_slide	1.69642	0.762493	0.503118	0.797275	pyr_vs_slide	3.43192	1.77902	0.117839	0.235191	PV_vs_pyr
ENSG00000184867	ARMCX2	23.9613	4.27902	9.38612	4.42162	8.52313	15.1252	0.977118	5.22212	9.61081	0.557491	6.8353	15.1748	0.321352	-1.63777	0.0213684	0.053536	PV_vs_slide	1.95092	0.964152	0.169879	0.447136	pyr_vs_slide	0.164719	-2.60192	0.000263347	0.0014686	PV_vs_pyr
ENSG00000102401	ARMCX3	54.7903	22.7598	52.8114	145.987	32.4666	71.5654	215.883	20.3645	66.7794	161.973	34.1487	51.4054	1.2298	0.298422	0.607076	0.719675	PV_vs_slide	1.21206	0.277466	0.632905	0.876411	pyr_vs_slide	1.01463	0.0209558	0.971236	1	PV_vs_pyr
ENSG00000196440	ARMCX4	1.16576	6.64989	5.28462	10.7729	9.00828	7.90964	44.1739	6.06368	5.54211	8.00119	7.86559	6.61518	1.46867	0.554514	0.383246	0.51086	PV_vs_slide	0.855394	-0.225339	0.724385	0.918659	pyr_vs_slide	1.71696	0.779853	0.222576	0.376183	PV_vs_pyr
ENSG00000125962	ARMCX5	0	2.52807	6.62421	3.88605	2.26876	2.2323	25.0548	1.56323	1.44624	1.65288	1.64621	1.72962	2.2281	1.15582	0.288091	0.414249	PV_vs_slide	1.23266	0.30178	0.782477	0.942408	pyr_vs_slide	1.80755	0.854037	0.434387	0.604972	PV_vs_pyr
ENSG00000286237	ARMCX5-GPRASP2	0	1.40436	0.328945	0	0.271027	1.66462	0	0.834751	4.566	0	1.05967	1.1673	0.00442198	-7.82109	1.32012e-08	1.73232e-07	PV_vs_slide	1.9764	0.982874	0.29039	0.602424	pyr_vs_slide	0.00223739	-8.80397	1.65333e-10	4.00922e-09	PV_vs_pyr
ENSG00000198960	ARMCX6	12.9802	2.11577	3.86218	0	2.45719	1.69595	0	2.04794	3.56907	0	3.97444	1.3253	0.327254	-1.61152	0.257167	0.381617	PV_vs_slide	1.48541	0.570861	0.684711	0.90098	pyr_vs_slide	0.220312	-2.18238	0.126336	0.24831	PV_vs_pyr
ENSG00000198520	ARMH1	0	1.25043	3.76201	0	0.798152	0	0	1.2326	0	0	1.25009	0	0.0293658	-5.08972	0.0104909	0.029466	PV_vs_slide	0.518833	-0.946658	0.596503	0.858817	pyr_vs_slide	0.0565997	-4.14306	0.0430109	0.108374	PV_vs_pyr
ENSG00000120029	ARMH3	0	6.01457	4.93924	0	4.91606	6.61315	0	2.84494	2.74574	0	3.21591	2.58642	0.00244649	-8.67507	7.47597e-16	6.70224e-14	PV_vs_slide	1.04959	0.0698229	0.845676	0.96061	pyr_vs_slide	0.00233091	-8.74489	5.49063e-16	4.91931e-14	PV_vs_pyr
ENSG00000139971	ARMH4	56.472	20.7421	8.21395	6.55514	11.4163	10.7219	17.792	24.8652	23.1478	25.6193	9.00374	6.39305	2.16579	1.1149	0.0915168	0.174105	PV_vs_slide	0.893992	-0.161666	0.807202	0.950408	pyr_vs_slide	2.42261	1.27656	0.0539445	0.128649	PV_vs_pyr
ENSG00000146476	ARMT1	168.816	4.67669	6.60843	4.49061	3.71406	5.21287	0	3.11241	2.83543	2.92646	5.4156	4.7637	1.92545	0.945196	NA	NA	PV_vs_slide	1.21235	0.277811	NA	NA	pyr_vs_slide	1.58819	0.667384	NA	NA	PV_vs_pyr
ENSG00000143437	ARNT	51.3533	9.66405	6.08509	9.83654	11.8215	5.60874	4.29212	7.31926	4.5277	11.0242	6.24312	4.09962	0.704988	-0.50433	0.419527	0.54659	PV_vs_slide	0.821677	-0.283357	0.651283	0.886583	pyr_vs_slide	0.857987	-0.220973	0.725609	0.86065	PV_vs_pyr
ENSG00000172379	ARNT2	115.016	61.2017	49.2463	171.874	71.9763	54.7561	427.035	44.8944	83.4493	502.996	57.3537	54.1866	2.30759	1.20639	1.97729e-05	0.000121179	PV_vs_slide	1.04704	0.0663216	0.815028	0.952791	pyr_vs_slide	2.20391	1.14007	5.75744e-05	0.000381061	PV_vs_pyr
ENSG00000133794	ARNTL	50.7538	15.2679	7.5805	195.802	14.5436	25.3143	136.553	12.3485	42.747	0	15.2295	29.7638	1.22444	0.292125	0.769301	0.848397	PV_vs_slide	1.4614	0.547352	0.582964	0.850549	pyr_vs_slide	0.837855	-0.255227	0.798054	0.914817	PV_vs_pyr
ENSG00000029153	ARNTL2	0	7.23471	3.75333	0	6.69951	1.88584	0	4.49746	3.35874	0.229606	4.63467	4.78691	0.0270524	-5.2081	1.34868e-06	1.08911e-05	PV_vs_slide	0.751286	-0.412567	0.67757	0.897901	pyr_vs_slide	0.0360082	-4.79553	9.32471e-06	7.53011e-05	PV_vs_pyr
ENSG00000241685	ARPC1A	57.953	21.2476	36.45	13.238	25.0302	27.8239	7.87881	16.7361	24.6952	77.177	19.2721	29.0521	0.984711	-0.0222277	NA	NA	PV_vs_slide	1.50153	0.586434	NA	NA	pyr_vs_slide	0.655805	-0.608662	NA	NA	PV_vs_pyr
ENSG00000130429	ARPC1B	0	4.31548	1.17377	0	1.22086	0.983195	0	2.42245	2.46225	0	2.44766	2.34685	0.0118874	-6.39442	2.06271e-07	1.99487e-06	PV_vs_slide	1.08093	0.112269	0.87745	0.97115	pyr_vs_slide	0.0109974	-6.50669	1.76382e-07	2.06644e-06	PV_vs_pyr
ENSG00000163466	ARPC2	70.2322	34.6751	46.1174	0	35.8219	45.6948	30.7444	24.5717	71.4549	152.767	28.6987	52.3613	0.421316	-1.24703	0.240334	0.363145	PV_vs_slide	1.66783	0.737972	0.486651	0.784899	pyr_vs_slide	0.252613	-1.985	0.061735	0.142884	PV_vs_pyr
ENSG00000111229	ARPC3	11.1099	55.6336	89.8167	133.869	63.9794	96.163	13.7527	51.2127	83.9242	2.37822	71.8137	113.766	0.318246	-1.65178	NA	NA	PV_vs_slide	1.56115	0.642608	NA	NA	pyr_vs_slide	0.203854	-2.29439	NA	NA	PV_vs_pyr
ENSG00000241553	ARPC4	0	39.4982	46.0939	352.609	40.04	33.8874	90.8151	24.2952	60.7142	124.167	33.2547	69.2702	1.82166	0.865255	0.419	0.546116	PV_vs_slide	1.8696	0.902729	0.399416	0.712676	pyr_vs_slide	0.974359	-0.0374741	0.972095	1	PV_vs_pyr
ENSG00000250151	ARPC4-TTLL3	4.12327	0.573619	2.39273	0	15.4138	2.71345	0	3.00274	9.15007	0	4.30894	0	0.0778636	-3.68291	0.0186874	0.0479091	PV_vs_slide	0.60626	-0.721991	0.629728	0.8745	pyr_vs_slide	0.128433	-2.96092	0.06121	0.14192	PV_vs_pyr
ENSG00000162704	ARPC5	0	13.0271	3.52787	54.2863	15.6781	9.45257	0.867149	10.8859	8.17656	0.043318	15.1251	10.7606	0.155258	-2.68726	NA	NA	PV_vs_slide	0.545947	-0.873168	NA	NA	pyr_vs_slide	0.284383	-1.8141	NA	NA	PV_vs_pyr
ENSG00000136950	ARPC5L	0	12.4778	29.1116	7.60814	12.2934	19.7432	132.558	9.29511	27.2671	1.8879	12.2069	23.2587	1.60921	0.686356	NA	NA	PV_vs_slide	2.09904	1.06973	NA	NA	pyr_vs_slide	0.766644	-0.383372	NA	NA	PV_vs_pyr
ENSG00000242498	ARPIN	0	0.990238	1.27945	0	1.27975	0.659503	4.49272	1.56742	1.52084	0.036978	0.914126	1.09883	0.629431	-0.66788	NA	NA	PV_vs_slide	0.491493	-1.02476	NA	NA	pyr_vs_slide	1.28065	0.356878	NA	NA	PV_vs_pyr
ENSG00000250021	ARPIN-AP3S2	22.1866	1.06226	3.232	57.6206	1.38319	0	165.738	1.44607	1.30839	0	2.71818	1.27879	10.3364	3.36967	0.0138178	0.0371943	PV_vs_slide	1.44673	0.532795	0.699396	0.90797	pyr_vs_slide	7.14469	2.83687	0.0391385	0.100658	PV_vs_pyr
ENSG00000128989	ARPP19	8.01724	128.521	147.198	235.034	124.001	164.798	365.855	98.3702	98.4818	10.7401	126.744	125.886	0.358257	-1.48093	0.0655461	0.133605	PV_vs_slide	0.99972	-0.000404395	0.999599	1	pyr_vs_slide	0.358358	-1.48053	0.065697	0.150095	PV_vs_pyr
ENSG00000172995	ARPP21	0	62.1202	48.2716	2.25681	62.4551	79.0523	0	47.3726	62.0495	5.7094	54.8205	82.6165	0.0301106	-5.05358	2.28952e-05	0.000137609	PV_vs_slide	0.95981	-0.0591786	0.960185	0.990901	pyr_vs_slide	0.0313714	-4.99441	2.8656e-05	0.000205654	PV_vs_pyr
ENSG00000137486	ARRB1	53.4084	23.9563	9.09828	141.373	29.1527	29.2694	16.8022	19.1085	13.2206	45.5566	22.5981	11.4126	0.873352	-0.195365	0.669714	0.772483	PV_vs_slide	0.610748	-0.711351	0.121482	0.368879	pyr_vs_slide	1.42997	0.515986	0.261803	0.423115	PV_vs_pyr
ENSG00000141480	ARRB2	34.8255	11.0783	9.71834	13.807	17.2653	14.959	166.244	7.57136	20.8121	10.5556	9.9579	8.89083	2.35781	1.23745	0.129534	0.228257	PV_vs_slide	1.24005	0.310394	0.704865	0.910488	pyr_vs_slide	1.90139	0.927052	0.257719	0.418262	PV_vs_pyr
ENSG00000197070	ARRDC1	0	2.05816	0.482403	0	3.24586	1.94041	0	2.4316	4.14482	38.5188	2.82604	0.729486	11.9816	3.58275	NA	NA	PV_vs_slide	0.386821	-1.37026	NA	NA	pyr_vs_slide	30.9745	4.95301	NA	NA	PV_vs_pyr
ENSG00000203993	ARRDC1-AS1	0	1.33477	0.857207	0	1.10717	1.07265	0	1.5783	1.20479	8.94392	1.28186	0.714964	1.02757	0.0392319	NA	NA	PV_vs_slide	0.609837	-0.713504	NA	NA	pyr_vs_slide	1.68499	0.752736	NA	NA	PV_vs_pyr
ENSG00000105643	ARRDC2	0	5.92402	4.16648	0	5.33001	8.52744	0	3.51717	1.53584	1.78962	4.69688	1.9833	0.0882365	-3.50248	0.0100753	0.0285122	PV_vs_slide	0.592379	-0.755409	0.57363	0.846238	pyr_vs_slide	0.148953	-2.74707	0.044386	0.111017	PV_vs_pyr
ENSG00000113369	ARRDC3	0	6.5677	3.41993	0	5.00781	4.88694	9.06989	6.15439	1.14394	0.264907	4.53984	2.1171	0.385634	-1.3747	0.336573	0.464377	PV_vs_slide	0.662906	-0.593124	0.678437	0.898074	pyr_vs_slide	0.581732	-0.781573	0.585687	0.747833	PV_vs_pyr
ENSG00000281357	ARRDC3-AS1	0	0.926226	0	56.0206	0.398654	0	0	0.420086	0.180763	0	0.519867	0	11.061	3.46741	NA	NA	PV_vs_slide	0.0782926	-3.67498	NA	NA	pyr_vs_slide	141.277	7.14239	NA	NA	PV_vs_pyr
ENSG00000140450	ARRDC4	0.29008	3.3599	2.30608	23.4208	2.82702	0.975035	0	3.03991	0.652158	0	3.08082	1.41603	0.90976	-0.136442	NA	NA	PV_vs_slide	0.42453	-1.23606	NA	NA	pyr_vs_slide	2.14298	1.09962	NA	NA	PV_vs_pyr
ENSG00000205784	ARRDC5	0	0.089032	0	0	0.072198	0	0	0.10713	0	0	0.251921	0	0.112214	-3.15568	0.211747	NA	PV_vs_slide	0.197115	-2.34289	0.353859	NA	pyr_vs_slide	1	0	1	NA	PV_vs_pyr
ENSG00000100299	ARSA	3.83173	2.28688	1.36617	0	2.20836	1.6444	0.106531	2.14971	1.23141	5.78303	1.85957	1.01917	0.793478	-0.333739	0.785807	0.861055	PV_vs_slide	0.589633	-0.762111	0.536656	0.822659	pyr_vs_slide	1.34571	0.428372	0.728841	0.862799	PV_vs_pyr
ENSG00000113273	ARSB	7.71265	2.84814	1.1035	0	1.24286	0.883079	0	0.922456	1.48759	0.098609	1.30979	0.920962	1.15236	0.204587	NA	NA	PV_vs_slide	0.758082	-0.399575	NA	NA	pyr_vs_slide	1.5201	0.604162	NA	NA	PV_vs_pyr
ENSG00000006756	ARSD	0	1.11128	1.923	0	0.836915	0.436384	0	0.62417	0.085153	0	2.55472	1.69947	0.00732755	-7.09245	7.85657e-09	1.0888e-07	PV_vs_slide	0.665803	-0.586833	0.417713	0.729338	pyr_vs_slide	0.0110056	-6.50562	1.79464e-07	2.09823e-06	PV_vs_pyr
ENSG00000229851	ARSD-AS1	0	0	0	0	0	0	0	0.059671	0	0	0	0	1.12476	0.16962	0.964555	NA	PV_vs_slide	1.97575	0.982403	0.796888	NA	pyr_vs_slide	1	0	1	NA	PV_vs_pyr
ENSG00000062096	ARSF	0	0.295041	0	0	0.52353	0.295901	0	0.17325	0	0	0.304891	0	0.03772	-4.72853	0.00419287	0.013429	PV_vs_slide	0.185654	-2.42932	0.136132	0.393796	pyr_vs_slide	0.203174	-2.29921	0.228072	0.382773	PV_vs_pyr
ENSG00000141337	ARSG	0	1.74331	2.72731	0	2.66145	2.23629	4.10544	2.07327	1.41608	0.063588	2.52857	2.34518	0.109492	-3.1911	0.00108318	0.00418425	PV_vs_slide	0.609398	-0.714544	0.431928	0.741848	pyr_vs_slide	0.179672	-2.47656	0.0133	0.0421926	PV_vs_pyr
ENSG00000183876	ARSI	0	0.158834	0	0	0.168449	0	0	0.188505	0	0	0.06297	0	0.0680268	-3.87775	0.0816552	0.158987	PV_vs_slide	0.119496	-3.06496	0.168759	NA	pyr_vs_slide	1	0	1	NA	PV_vs_pyr
ENSG00000180801	ARSJ	0	0.365194	0	0	0.738826	0.647127	0	0.928766	0	0	0.181289	0.245528	0.0139706	-6.16146	1.89578e-05	0.000116749	PV_vs_slide	0.0982663	-3.34716	0.0111782	0.0861965	pyr_vs_slide	0.142171	-2.8143	0.0902237	0.192081	PV_vs_pyr
ENSG00000164291	ARSK	0	2.46378	2.54045	5.55304	1.20694	3.92871	0	1.56431	1.46397	0.777973	1.47091	1.19685	0.396247	-1.33553	0.271137	0.396377	PV_vs_slide	1.03384	0.0480069	0.968279	0.992805	pyr_vs_slide	0.383279	-1.38353	0.257682	0.418262	PV_vs_pyr
ENSG00000157399	ARSL	0	0.077667	0	0	0.251807	0	0	0.585194	0.623021	0	0	0.202348	0.0827068	-3.59585	0.098091	0.184238	PV_vs_slide	1.27299	0.348223	0.861933	0.965767	pyr_vs_slide	0.0649704	-3.94407	0.0753934	0.167286	PV_vs_pyr
ENSG00000129744	ART1	0	0	0	0	0.590799	0	0	0	0	0	0.053905	0	0.628192	-0.670723	0.859848	NA	PV_vs_slide	1.10347	0.142054	0.97017	NA	pyr_vs_slide	1	0	1	NA	PV_vs_pyr
ENSG00000156219	ART3	0	5.13151	1.07875	0	3.2206	0.199215	0	2.3226	2.08805	0	1.95033	1.58643	0.00891965	-6.8088	3.70873e-08	4.31854e-07	PV_vs_slide	0.270843	-1.88447	0.0197367	0.125812	pyr_vs_slide	0.0329329	-4.92433	0.000145233	0.000868876	PV_vs_pyr
ENSG00000111339	ART4	0	0.113343	0	0	0.233161	0	0	0.029416	0	0.072891	0.050302	0.172901	0.125042	-2.99951	0.104521	0.193239	PV_vs_slide	0.472434	-1.08181	0.527134	0.81544	pyr_vs_slide	0.264676	-1.9177	0.325671	0.498015	PV_vs_pyr
ENSG00000117407	ARTN	0	0	1.36414	0	0	0.236159	0	0	0	0	0	0	1	0	1	1	PV_vs_slide	38.1542	5.25377	0.156858	0.426152	pyr_vs_slide	0.0486038	-4.36279	0.239737	NA	PV_vs_pyr
ENSG00000173409	ARV1	40.4079	9.20465	10.8781	0	10.152	13.7078	0	8.19653	5.81208	0	6.37329	11.6146	0.821553	-0.283574	NA	NA	PV_vs_slide	1.24289	0.313696	NA	NA	pyr_vs_slide	0.661004	-0.59727	NA	NA	PV_vs_pyr
ENSG00000099889	ARVCF	0	2.17475	2.31394	16.2013	3.15047	2.68434	1.85049	2.43255	0.877023	13.4948	1.58166	1.82389	1.21579	0.281898	0.792728	0.86655	PV_vs_slide	0.758019	-0.399693	0.711206	0.91289	pyr_vs_slide	1.60391	0.681591	0.528286	0.694119	PV_vs_pyr
ENSG00000004848	ARX	88.4195	4.36952	0.410835	94.0631	3.0708	0.794528	38.0504	2.45782	0	152.175	4.12809	0.063012	18.9465	4.24386	1.04656e-07	1.07829e-06	PV_vs_slide	0.0825617	-3.59838	4.37436e-05	0.0016795	pyr_vs_slide	229.483	7.84224	4.44021e-19	8.9983e-17	PV_vs_pyr
ENSG00000214435	AS3MT	0.165386	0.92395	0	0	0	0.692568	25.294	1.19092	0	0.099881	0.500223	0	4.04461	2.016	0.343016	0.470889	PV_vs_slide	0.173054	-2.5307	0.256299	0.562966	pyr_vs_slide	23.3719	4.5467	0.0411197	0.104678	PV_vs_pyr
ENSG00000104763	ASAH1	31.3155	34.6927	47.5188	0	31.2725	43.8201	104.348	29.8307	47.234	29.6356	30.598	27.1699	0.802473	-0.317476	0.777721	0.854894	PV_vs_slide	1.0601	0.0841955	0.940338	0.985915	pyr_vs_slide	0.756981	-0.401671	0.721166	0.857553	PV_vs_pyr
ENSG00000188611	ASAH2	0	0.920541	2.98074	0	0.224579	3.40536	6.47009	1.58245	0.861997	0	0.914453	0	0.800422	-0.321167	NA	NA	PV_vs_slide	0.660618	-0.598112	NA	NA	pyr_vs_slide	1.21163	0.276945	NA	NA	PV_vs_pyr
ENSG00000204147	ASAH2B	0	1.07772	1.45727	0	4.32278	0.749607	0	1.59238	1.90749	0	4.58018	0.585532	0.00417128	-7.90529	7.31382e-11	1.64468e-09	PV_vs_slide	0.925933	-0.11102	0.86921	0.968144	pyr_vs_slide	0.00450495	-7.79427	1.68002e-10	4.06235e-09	PV_vs_pyr
ENSG00000153317	ASAP1	130.063	58.9508	38.8967	140.613	69.942	89.2637	205.972	54.0272	93.6191	112.376	73.7876	47.6785	1.26761	0.342112	0.338462	0.466311	PV_vs_slide	1.16199	0.216594	0.545438	0.828988	pyr_vs_slide	1.0909	0.125518	0.726265	0.861028	PV_vs_pyr
ENSG00000280543	ASAP1-IT2	0	0.412932	0	0	0.240646	0	0	0.233445	0	0	0.190768	0.366687	0.0432918	-4.52976	0.0128119	0.0348868	PV_vs_slide	0.37749	-1.40549	0.404495	0.718044	pyr_vs_slide	0.114683	-3.12427	0.109719	0.222749	PV_vs_pyr
ENSG00000151693	ASAP2	21.713	12.0018	10.6172	15.0465	13.4866	11.334	6.2871	9.90765	10.4638	42.2548	9.47444	11.8066	2.17363	1.1201	0.0367455	0.084096	PV_vs_slide	0.95283	-0.06971	0.897093	0.977245	pyr_vs_slide	2.28123	1.18981	0.0272313	0.0752164	PV_vs_pyr
ENSG00000088280	ASAP3	0	4.48367	8.18208	0	4.93682	4.33146	0	4.24967	1.92985	3.65917	4.03466	1.47956	0.140146	-2.835	0.0432139	0.0960566	PV_vs_slide	0.782291	-0.354224	0.798378	0.948104	pyr_vs_slide	0.179148	-2.48077	0.0780105	0.171639	PV_vs_pyr
ENSG00000065802	ASB1	0	4.04664	1.80787	5.50193	2.46278	14.8382	3.03631	4.02637	4.00564	0.388802	5.34074	7.20171	0.485792	-1.04159	0.295994	0.422541	PV_vs_slide	1.09215	0.127168	0.89838	0.977426	pyr_vs_slide	0.444804	-1.16876	0.241903	0.39885	PV_vs_pyr
ENSG00000165192	ASB11	0	0.169836	0	0	0.041286	0	0	0.015466	0	0	0.024398	0	0.135268	-2.88611	0.308976	NA	PV_vs_slide	0.23761	-2.07333	0.464867	NA	pyr_vs_slide	1	0	1	NA	PV_vs_pyr
ENSG00000196372	ASB13	0.708339	2.12845	4.65272	0.312045	1.95338	3.39593	17.2778	1.2034	3.70613	28.5012	1.79414	9.45282	1.9665	0.975628	0.298966	0.425585	PV_vs_slide	2.57396	1.36399	0.147064	0.410881	pyr_vs_slide	0.763997	-0.388361	0.67962	0.827615	PV_vs_pyr
ENSG00000239388	ASB14	0	0.043513	0	0	0	0	0	0	0	0	0	0	0.640692	-0.642298	0.865789	NA	PV_vs_slide	1.12543	0.17048	0.96422	NA	pyr_vs_slide	1	0	1	NA	PV_vs_pyr
ENSG00000146809	ASB15	0	0	0	0	0	0	0	0	0	0	0	0.116623	1	0	1	NA	PV_vs_slide	11.767	3.55667	0.34721	NA	pyr_vs_slide	0.157596	-2.6657	0.481093	NA	PV_vs_pyr
ENSG00000161664	ASB16	0	0.033196	0	0	0.067366	0	91.7043	0.049976	0	0	0	0	65.3521	6.03016	NA	NA	PV_vs_slide	2.56716e-05	-15.2495	NA	NA	pyr_vs_slide	2.5457e+06	21.2796	NA	NA	PV_vs_pyr
ENSG00000267080	ASB16-AS1	0	0.817924	0	0	0.686472	0.959595	0	1.22523	1.25908	0	0.5353	0	0.014072	-6.15102	0.000137196	0.000676827	PV_vs_slide	0.448245	-1.15764	0.377141	0.694725	pyr_vs_slide	0.0313937	-4.99338	0.00254092	0.0104302	PV_vs_pyr
ENSG00000182177	ASB18	0	0.182842	0.518816	0	0.298849	0	0	0.034489	0	0	0.175828	0.294916	0.152986	-2.70852	0.149749	0.254641	PV_vs_slide	3.74211	1.90385	0.246534	0.549992	pyr_vs_slide	0.0408824	-4.61238	0.0137136	0.0432951	PV_vs_pyr
ENSG00000100628	ASB2	0	1.3292	2.093	0	1.67966	1.51399	0	0.906242	1.42063	0	1.12561	1.79921	0.00748081	-7.06259	3.06659e-10	6.00891e-09	PV_vs_slide	1.44606	0.532132	0.281088	0.592251	pyr_vs_slide	0.00517322	-7.59472	1.6733e-11	5.19791e-10	PV_vs_pyr
ENSG00000115239	ASB3	38.9008	22.041	8.57791	1.70538	22.239	5.09826	21.478	18.5281	4.85965	197.449	19.5639	4.10838	0.957994	-0.0619119	0.944972	0.972721	PV_vs_slide	0.200969	-2.31496	0.0103669	0.0815193	pyr_vs_slide	4.76687	2.25304	0.0126421	0.0403839	PV_vs_pyr
ENSG00000005981	ASB4	0	0.563416	0	0	0.37909	0	0	0.272965	0	0.04266	0.4447	0	0.0263746	-5.24471	0.000113819	0.00057351	PV_vs_slide	0.0281007	-5.15325	0.000149579	0.00410703	pyr_vs_slide	0.938576	-0.0914543	0.956893	1	PV_vs_pyr
ENSG00000164122	ASB5	0	0.068552	0	0	0	0	0	0.013847	0	0	0.227174	0	0.159573	-2.64771	0.473931	NA	PV_vs_slide	0.280301	-1.83495	0.619703	NA	pyr_vs_slide	1	0	1	NA	PV_vs_pyr
ENSG00000148331	ASB6	0	3.33895	3.49536	0	2.59337	5.0388	1.35855	2.05352	4.43228	19.7798	2.6683	5.26017	0.848968	-0.236217	NA	NA	PV_vs_slide	1.34012	0.422365	NA	NA	pyr_vs_slide	0.6335	-0.658583	NA	NA	PV_vs_pyr
ENSG00000183475	ASB7	24.3363	2.83284	1.30648	0.387906	2.8947	2.78352	0	3.87188	2.78	0	1.35546	1.79318	0.974213	-0.0376907	NA	NA	PV_vs_slide	0.739318	-0.435732	NA	NA	pyr_vs_slide	1.31772	0.398042	NA	NA	PV_vs_pyr
ENSG00000177981	ASB8	9.32972	6.76989	5.85548	49.5668	7.02514	11.091	24.3029	4.7904	6.23123	16.9882	4.75721	6.28632	1.3904	0.475504	0.32823	0.455591	PV_vs_slide	1.21575	0.281844	0.56537	0.841598	pyr_vs_slide	1.14366	0.19366	0.693392	0.837656	PV_vs_pyr
ENSG00000102048	ASB9	0	0.26581	0	0	0.224898	0	0	0	0	0	0.386425	0	0.164584	-2.6031	0.483251	NA	PV_vs_slide	0.289104	-1.79034	0.62968	NA	pyr_vs_slide	1	0	1	NA	PV_vs_pyr
ENSG00000138303	ASCC1	0.586084	10.818	23.9626	0	13.2392	13.4929	0	10.4236	12.7025	38.9481	15.2203	4.83903	1.36508	0.448987	NA	NA	PV_vs_slide	0.81517	-0.294827	NA	NA	pyr_vs_slide	1.6746	0.743814	NA	NA	PV_vs_pyr
ENSG00000100325	ASCC2	101.511	5.73762	2.98779	0	8.70938	2.68293	50.6495	4.45686	1.67298	0	9.66125	7.20244	1.17899	0.237553	0.868395	0.921567	PV_vs_slide	0.655762	-0.608756	0.67219	0.895576	pyr_vs_slide	1.7979	0.846309	0.556581	0.721482	PV_vs_pyr
ENSG00000112249	ASCC3	0	6.09667	2.18936	0.228998	8.19768	7.08984	0.524883	4.28367	2.4534	7.02367	5.59977	1.93561	0.572955	-0.803507	NA	NA	PV_vs_slide	0.445648	-1.16602	NA	NA	pyr_vs_slide	1.28567	0.362518	NA	NA	PV_vs_pyr
ENSG00000139352	ASCL1	0	2.43262	0	0	2.70299	1.28549	0.095261	2.03612	0.911166	0	1.62956	2.4447	0.00712926	-7.13203	3.88668e-07	3.52183e-06	PV_vs_slide	0.526889	-0.924429	0.349347	0.667366	pyr_vs_slide	0.0135309	-6.2076	1.19264e-05	9.37753e-05	PV_vs_pyr
ENSG00000183734	ASCL2	0	0.077713	0	0	0.062989	0	0	0.046843	0	0	0.073331	0.202466	0.200259	-2.32006	0.28598	NA	PV_vs_slide	0.92077	-0.119086	0.956156	NA	pyr_vs_slide	0.217491	-2.20097	0.344495	NA	PV_vs_pyr
ENSG00000232237	ASCL5	0	0.052272	0	0	0.084833	0	0	0	0.333793	0	0.098543	0.405861	0.320144	-1.64321	0.467488	0.592504	PV_vs_slide	3.48828	1.80252	0.397157	NA	pyr_vs_slide	0.091777	-3.44572	0.126177	NA	PV_vs_pyr
ENSG00000286053	ASDURF	0	3.94081	0	0	4.78738	3.46453	0	4.01605	11.7638	0	4.84566	6.1478	0.0130059	-6.26469	1.71168e-05	0.000106709	PV_vs_slide	1.25377	0.326278	0.759326	0.933183	pyr_vs_slide	0.0103734	-6.59097	7.11173e-06	5.89976e-05	PV_vs_pyr
ENSG00000111875	ASF1A	0	3.76364	10.0491	0	2.9103	1.55046	0	2.30558	1.48779	0	4.99517	0.907163	0.00459521	-7.76565	2.56974e-10	5.10445e-09	PV_vs_slide	1.02569	0.0365914	0.95832	0.990719	pyr_vs_slide	0.00448012	-7.80225	2.60204e-10	6.01011e-09	PV_vs_pyr
ENSG00000105011	ASF1B	0	0	0	0	0	0	0	0.025897	0	0	0	0	1.12476	0.16962	0.964555	NA	PV_vs_slide	1.97575	0.982403	0.796888	NA	pyr_vs_slide	1	0	1	NA	PV_vs_pyr
ENSG00000141505	ASGR1	0	1.08189	1.69382	0.89548	1.61231	0	0	0.556634	1.30461	5.28758	0.732448	3.07433	0.962042	-0.0558276	0.968251	0.985964	PV_vs_slide	1.44417	0.530246	0.706321	0.911189	pyr_vs_slide	0.666154	-0.586073	0.67995	0.827776	PV_vs_pyr
ENSG00000161944	ASGR2	0	0.502728	0.909279	0	0.610491	0	0	0.225601	0.685866	0	0.778648	1.52863	0.0419238	-4.57609	0.0012063	0.00458898	PV_vs_slide	1.88948	0.917993	0.374397	0.692386	pyr_vs_slide	0.0221879	-5.49408	0.000121316	0.000739143	PV_vs_pyr
ENSG00000116539	ASH1L	24.4887	34.3268	14.0169	33.5968	39.6877	15.1299	25.9466	23.0959	17.1515	16.9291	27.7998	10.8603	0.654184	-0.612232	0.00135668	0.00507434	PV_vs_slide	0.622521	-0.683806	0.000367317	0.00808131	pyr_vs_slide	1.05086	0.0715738	0.710169	0.849856	PV_vs_pyr
ENSG00000235919	ASH1L-AS1	0	0.353503	0	0	1.43494	0	0	0.314369	0.300746	0	0.083036	0	0.0583503	-4.09912	0.0375535	0.0856548	PV_vs_slide	0.168991	-2.56498	0.193142	0.480288	pyr_vs_slide	0.345286	-1.53414	0.485335	NA	PV_vs_pyr
ENSG00000129691	ASH2L	68.0373	14.6987	23.3204	166.342	16.6382	11.0743	82.3689	16.9964	15.9206	19.4532	25.2268	27.5194	1.25994	0.333357	0.428669	0.555617	PV_vs_slide	1.31554	0.395652	0.349501	0.667441	pyr_vs_slide	0.957739	-0.0622949	0.883112	0.976564	PV_vs_pyr
ENSG00000110881	ASIC1	5.52937	3.19509	5.42511	3.52056	5.00646	4.75794	0	3.45448	3.63283	12.3658	3.34618	5.17952	0.550616	-0.860882	0.353218	0.480822	PV_vs_slide	1.29634	0.37444	0.685904	0.901578	pyr_vs_slide	0.424747	-1.23532	0.183955	0.327192	PV_vs_pyr
ENSG00000108684	ASIC2	2.85876	3.89661	4.04215	13.5805	7.59247	6.40342	208.051	2.15858	3.08701	67.4639	5.44238	3.57688	5.27648	2.39958	0.00996774	0.0282433	PV_vs_slide	0.937006	-0.0938703	0.920171	0.981298	pyr_vs_slide	5.63121	2.49345	0.00768987	0.0267043	PV_vs_pyr
ENSG00000213199	ASIC3	0	0.604861	1.03746	0	0.982366	0.806243	0	0.365475	0	0	0.660762	0	0.035591	-4.81235	0.00468796	0.0148061	PV_vs_slide	0.81954	-0.287114	0.841912	0.959536	pyr_vs_slide	0.043428	-4.52523	0.00965145	0.032215	PV_vs_pyr
ENSG00000072182	ASIC4	0	0.786801	0	0	0.310598	0	0	0.520556	0	0	0.61067	0	0.0142522	-6.13267	7.10616e-05	0.000376511	PV_vs_slide	0.0250355	-5.31988	0.000568595	0.0109844	pyr_vs_slide	1	0	1	1	PV_vs_pyr
ENSG00000126522	ASL	0	1.99017	4.06309	0	2.62845	6.07848	0	4.74179	0.919589	0	6.87049	2.03687	0.0060822	-7.36119	4.32014e-10	8.20745e-09	PV_vs_slide	1.03966	0.0561184	0.927395	0.98307	pyr_vs_slide	0.00585016	-7.41731	4.22333e-10	9.17011e-09	PV_vs_pyr
ENSG00000196433	ASMT	0	0.071229	0	0	0	0	0	0	0	0	0	0	1.12476	0.16962	0.964555	NA	PV_vs_slide	1.97575	0.982403	0.796888	NA	pyr_vs_slide	1	0	1	NA	PV_vs_pyr
ENSG00000169093	ASMTL	0	4.03653	10.2325	20.14	8.91343	14.1481	0	3.88248	8.53553	15.1903	6.06292	8.48437	1.08085	0.11217	0.934646	0.965799	PV_vs_slide	1.71975	0.782199	0.567502	0.842602	pyr_vs_slide	0.628494	-0.670029	0.624535	0.781597	PV_vs_pyr
ENSG00000070669	ASNS	531.801	19.8287	49.4772	96.1373	25.1869	29.0645	214.693	18.4711	29.4831	0.581941	22.501	37.5033	3.21061	1.68285	0.0975326	0.18338	PV_vs_slide	2.13115	1.09163	0.282769	0.59407	pyr_vs_slide	1.50652	0.591215	0.560629	0.725197	PV_vs_pyr
ENSG00000138381	ASNSD1	0	8.31398	11.45	0	4.54238	6.21515	0	5.84797	17.4785	0	5.47181	3.69784	0.00240747	-8.69826	3.14865e-15	2.44424e-13	PV_vs_slide	1.36997	0.454144	0.291112	0.603239	pyr_vs_slide	0.00175732	-9.15241	1.23664e-16	1.31571e-14	PV_vs_pyr
ENSG00000248498	ASNSP1	0	0	0	0	0.119768	0	0	0.044569	0	0	0.31382	0	0.105133	-3.24972	0.339486	NA	PV_vs_slide	0.184673	-2.43695	0.473819	NA	pyr_vs_slide	1	0	1	NA	PV_vs_pyr
ENSG00000108381	ASPA	0	6.26037	3.78343	0	8.93548	0.310095	14.2957	7.19863	2.4062	0	5.70831	0.523413	0.447616	-1.15967	NA	NA	PV_vs_slide	0.118075	-3.08223	NA	NA	pyr_vs_slide	3.79096	1.92256	NA	NA	PV_vs_pyr
ENSG00000204653	ASPDH	0	2.30526	14.016	29.5902	5.64006	18.754	0	2.88056	12.3586	53.1833	3.14357	8.74567	2.41038	1.26926	0.335638	0.463429	PV_vs_slide	2.22158	1.15159	0.383788	0.699823	pyr_vs_slide	1.08498	0.117674	0.929009	1	PV_vs_pyr
ENSG00000166183	ASPG	0	0	0.411422	0	0.0533	0	0	0	0	0	0.190199	0	0.219063	-2.19058	0.537722	0.658773	PV_vs_slide	1.66512	0.735627	0.833543	NA	pyr_vs_slide	0.13156	-2.92621	0.416126	NA	PV_vs_pyr
ENSG00000198363	ASPH	86.3835	67.9934	56.8463	161.49	79.2765	45.6709	53.9241	59.8246	34.4194	10.3971	63.839	32.945	0.406902	-1.29725	0.00652612	0.0196385	PV_vs_slide	0.723564	-0.466807	0.327624	0.644674	pyr_vs_slide	0.562358	-0.83044	0.0827637	0.179843	PV_vs_pyr
ENSG00000174939	ASPHD1	9.18057	5.17514	5.79934	110.209	8.14182	14.5448	3.48442	6.56672	12.235	2.44854	5.4513	2.65993	1.61522	0.691731	0.279688	0.405289	PV_vs_slide	0.892617	-0.163887	0.800996	0.949001	pyr_vs_slide	1.80953	0.855618	0.188571	0.333166	PV_vs_pyr
ENSG00000128203	ASPHD2	14.7682	2.02267	2.17056	0.467017	1.95107	1.35373	0	1.5241	3.69629	2.98713	2.68377	2.09503	1.65421	0.726143	0.545363	0.665919	PV_vs_slide	1.10144	0.139391	0.907886	0.978999	pyr_vs_slide	1.50186	0.586752	0.626287	0.783054	PV_vs_pyr
ENSG00000066279	ASPM	0	0.036695	0	0	0.088983	0	0	0.100286	0.590981	0	0.075222	0.04811	0.0340713	-4.8753	0.0059164	0.0180857	PV_vs_slide	0.832308	-0.26481	0.861421	0.965606	pyr_vs_slide	0.0409359	-4.61049	0.0110083	0.0359959	PV_vs_pyr
ENSG00000106819	ASPN	0	0.113686	0	0	0.276198	0	0	0.590501	0	0	0.409592	0	0.0542497	-4.20424	0.0385345	0.0874788	PV_vs_slide	0.0952954	-3.39145	0.0950979	0.321629	pyr_vs_slide	1	0	1	NA	PV_vs_pyr
ENSG00000244617	ASPRV1	0	0.423386	0	0	0.527676	0	0	0.432789	0.104743	0	0.430463	0	0.0240199	-5.37963	0.000143201	0.000702517	PV_vs_slide	0.0695654	-3.84549	0.00656459	0.0595758	pyr_vs_slide	0.345284	-1.53414	0.376124	0.551486	PV_vs_pyr
ENSG00000169696	ASPSCR1	0.441525	6.35977	5.79763	0	8.55622	6.74985	22.353	3.64212	8.90313	12.2592	4.97391	5.0525	0.866453	-0.206807	0.85985	0.915279	PV_vs_slide	1.22185	0.289065	0.805224	0.949995	pyr_vs_slide	0.709133	-0.495872	0.672847	0.822183	PV_vs_pyr
ENSG00000162174	ASRGL1	0	9.70812	17.1041	0	14.6804	3.88309	19.7096	11.0678	8.05664	4.94239	9.41446	4.46341	0.526286	-0.92608	0.497657	0.621364	PV_vs_slide	0.661356	-0.596502	0.662532	0.8913	pyr_vs_slide	0.795769	-0.329578	0.809773	0.923849	PV_vs_pyr
ENSG00000130707	ASS1	72.5406	6.41955	18.5008	208.803	9.82116	22.6201	151.803	6.62687	15.1731	25.818	5.01241	24.8814	3.30254	1.72357	7.44338e-05	0.000392735	PV_vs_slide	2.78294	1.47661	0.000751547	0.013274	pyr_vs_slide	1.18671	0.246963	0.570955	0.734359	PV_vs_pyr
ENSG00000034533	ASTE1	0	0.550447	0.358534	0	0.721584	2.05265	0	0.966482	0	0	1.07494	0.412318	0.0138172	-6.17739	3.68241e-06	2.719e-05	PV_vs_slide	0.464616	-1.10589	0.240769	0.542442	pyr_vs_slide	0.029739	-5.0715	0.000240909	0.00135615	PV_vs_pyr
ENSG00000188886	ASTL	0	0	0	0	0	0	0	0	0	0	0.382662	0	0.201947	-2.30795	0.535074	NA	PV_vs_slide	0.354734	-1.49519	0.687804	NA	pyr_vs_slide	1	0	1	NA	PV_vs_pyr
ENSG00000152092	ASTN1	32.2954	14.9819	18.0425	92.7293	19.6217	24.4716	47.5686	12.5772	21.7464	32.9008	14.6863	14.6434	1.47617	0.561859	0.0703608	0.141469	PV_vs_slide	1.15938	0.213353	0.493247	0.790595	pyr_vs_slide	1.27324	0.348506	0.263284	0.424904	PV_vs_pyr
ENSG00000148219	ASTN2	22.6722	6.88116	3.07663	18.1613	6.73376	3.69826	16.4272	4.83773	3.06776	54.4201	4.96392	3.15241	3.51642	1.81411	0.00141015	0.00524912	PV_vs_slide	0.56303	-0.828717	0.149601	0.41453	pyr_vs_slide	6.24554	2.64283	4.21737e-06	3.66287e-05	PV_vs_pyr
ENSG00000171456	ASXL1	8.9608	10.8278	3.80718	23.3751	11.1246	8.10034	110.438	8.17264	4.60275	23.3636	10.5367	4.73008	1.51912	0.603237	0.239831	0.36259	PV_vs_slide	0.81424	-0.296473	0.566434	0.842019	pyr_vs_slide	1.86569	0.89971	0.0820622	0.178569	PV_vs_pyr
ENSG00000143970	ASXL2	6.8471	14.805	9.69247	19.4215	19.0929	13.1878	75.6802	10.5429	16.0874	19.1042	14.4225	6.77926	1.48899	0.57433	0.328488	0.455856	PV_vs_slide	0.678941	-0.558643	0.343871	0.661519	pyr_vs_slide	2.1931	1.13297	0.0549658	0.130518	PV_vs_pyr
ENSG00000141431	ASXL3	2.6587	5.25456	1.12807	2.57319	3.80482	2.35807	0	3.89639	4.15551	1.32863	5.06754	1.59018	0.160952	-2.6353	0.00272232	0.00928098	PV_vs_slide	0.297843	-1.74738	0.0467291	0.212673	pyr_vs_slide	0.540391	-0.887926	0.31688	0.487599	PV_vs_pyr
ENSG00000154438	ASZ1	0	0	0	0	0.058268	0	0	0.030649	0	0	0	0	0.474128	-1.07665	0.775621	NA	PV_vs_slide	0.832846	-0.263878	0.944307	NA	pyr_vs_slide	1	0	1	NA	PV_vs_pyr
ENSG00000138138	ATAD1	14.6949	11.0312	13.2639	35.556	14.9162	10.3761	13.3457	16.1582	11.3705	30.8178	13.4557	13.0313	1.04999	0.0703794	0.880265	0.929513	PV_vs_slide	0.848232	-0.23747	0.612644	0.866331	pyr_vs_slide	1.23786	0.307849	0.512189	0.678967	PV_vs_pyr
ENSG00000156802	ATAD2	0	2.41536	3.56527	0.583691	4.07373	5.34242	0	2.26885	1.75573	0	4.41674	4.30188	0.0310513	-5.0092	3.2435e-07	2.99802e-06	PV_vs_slide	0.847221	-0.23919	0.787673	0.944232	pyr_vs_slide	0.0366507	-4.77001	1.27992e-06	1.23726e-05	PV_vs_pyr
ENSG00000119778	ATAD2B	2.10294	5.09304	0.187141	0	8.19978	0.150731	3.32793	3.7589	0.764457	0	3.24375	1.96673	0.243763	-2.03645	0.127287	0.225316	PV_vs_slide	0.100783	-3.31067	0.0145369	0.103142	pyr_vs_slide	2.41868	1.27422	0.34877	0.524203	PV_vs_pyr
ENSG00000197785	ATAD3A	0.873105	5.84221	6.19292	15.9442	6.04635	4.84366	214.421	4.0701	5.28429	21.0142	7.30588	6.81344	1.8531	0.88994	0.243306	0.366568	PV_vs_slide	1.54924	0.631558	0.409406	0.722302	pyr_vs_slide	1.19614	0.258381	0.735731	0.867878	PV_vs_pyr
ENSG00000160072	ATAD3B	0	1.42316	0.737977	3.17289	2.84439	2.39304	0	0.908556	0.119387	90.9561	1.07924	0.565382	11.4943	3.52285	NA	NA	PV_vs_slide	0.419466	-1.25338	NA	NA	pyr_vs_slide	27.4023	4.77623	NA	NA	PV_vs_pyr
ENSG00000215915	ATAD3C	0	1.1781	0.060806	0	0.397392	0	0	0.445176	0.401215	59.2732	0.702623	0	3.55176	1.82853	NA	NA	PV_vs_slide	0.33247	-1.5887	NA	NA	pyr_vs_slide	10.683	3.41724	NA	NA	PV_vs_pyr
ENSG00000176208	ATAD5	0	0.752634	0.632647	0	0.960184	0.960416	0	0.799491	0.083768	2.3391	0.369743	0	1.20235	0.265857	0.890495	0.936145	PV_vs_slide	0.397398	-1.33134	0.494937	0.791156	pyr_vs_slide	3.02555	1.5972	0.413297	0.585392	PV_vs_pyr
ENSG00000167654	ATCAY	246.751	36.9335	49.5087	409.535	38.214	54.4351	95.1478	34.7264	70.1103	198.649	40.0677	42.8817	2.26182	1.17749	0.00154315	0.00567229	PV_vs_slide	1.48318	0.568694	0.126655	0.377716	pyr_vs_slide	1.52498	0.608791	0.101964	0.210964	PV_vs_pyr
ENSG00000107669	ATE1	3.53185	21.0851	9.72505	0	19.7338	11.4108	0	18.8845	9.85919	1.20509	19.2579	12.1794	0.149296	-2.74375	NA	NA	PV_vs_slide	0.637891	-0.648618	NA	NA	pyr_vs_slide	0.234047	-2.09513	NA	NA	PV_vs_pyr
ENSG00000226864	ATE1-AS1	0	2.42463	0	0	1.36044	0	0	0.148974	0	0	2.43687	0	0.0181543	-5.78355	0.00241838	0.00837587	PV_vs_slide	0.0318899	-4.97076	0.00913221	0.0753366	pyr_vs_slide	1	0	1	1	PV_vs_pyr
ENSG00000123268	ATF1	0	1.03665	0.497961	0	2.84829	1.30042	0	2.25964	3.70887	0	6.98922	0.457965	0.0075097	-7.05703	1.97689e-08	2.46032e-07	PV_vs_slide	0.383414	-1.38303	0.0831461	0.297875	pyr_vs_slide	0.0195864	-5.674	1.10296e-05	8.73711e-05	PV_vs_pyr
ENSG00000115966	ATF2	52.6778	17.4391	19.0986	170.212	24.6527	12.9162	3.43467	13.2226	15.7223	45.1909	14.1174	12.0934	1.09567	0.131808	0.870647	0.923183	PV_vs_slide	0.910991	-0.134492	0.868235	0.968144	pyr_vs_slide	1.20272	0.2663	0.742678	0.872873	PV_vs_pyr
ENSG00000162772	ATF3	0	5.14409	0	0	6.67594	2.52272	0	3.56048	3.80943	0	3.8002	1.17034	0.00610685	-7.35536	1.35607e-08	1.77173e-07	PV_vs_slide	0.214654	-2.21992	0.0118782	0.0895537	pyr_vs_slide	0.0284498	-5.13544	0.00013486	0.000811782	PV_vs_pyr
ENSG00000128272	ATF4	148.524	31.5726	48.4659	199.819	36.466	48.5683	22.3029	26.6415	54.8574	6.10618	32.5561	58.8528	1.69334	0.759872	0.337028	0.464906	PV_vs_slide	1.61898	0.695085	0.380124	0.697415	pyr_vs_slide	1.04593	0.0647868	0.934805	1	PV_vs_pyr
ENSG00000169136	ATF5	0	0.782762	2.04896	0	1.19325	2.34682	0	0.866828	3.37553	0	0.736576	0.928476	0.0144793	-6.10986	1.3968e-07	1.39963e-06	PV_vs_slide	2.2583	1.17524	0.0431264	0.202986	pyr_vs_slide	0.00641161	-7.2851	3.93382e-10	8.62956e-09	PV_vs_pyr
ENSG00000118217	ATF6	0.497415	3.35286	8.12654	1.53861	3.33303	5.09684	2.15271	2.93514	2.73667	11.4047	3.23788	4.65807	0.993256	-0.00976276	NA	NA	PV_vs_slide	1.04641	0.0654516	NA	NA	pyr_vs_slide	0.949201	-0.0752144	NA	NA	PV_vs_pyr
ENSG00000213676	ATF6B	4.29898	8.92032	2.96673	15.2667	8.14155	0.411015	8.11385	3.17327	10.8982	64.6235	8.05056	0.908993	2.02328	1.0167	0.345603	0.47367	PV_vs_slide	0.754055	-0.407258	0.706838	0.911286	pyr_vs_slide	2.6832	1.42395	0.188441	0.333073	PV_vs_pyr
ENSG00000170653	ATF7	0	10.6939	15.5892	3.85609	5.73458	2.27054	0	4.83784	8.96931	0	7.79503	0.612485	0.220362	-2.18205	NA	NA	PV_vs_slide	0.591221	-0.758231	NA	NA	pyr_vs_slide	0.372724	-1.42382	NA	NA	PV_vs_pyr
ENSG00000171681	ATF7IP	0.130816	26.7008	18.4046	0	27.1746	9.41037	14.1633	25.6388	16.0671	0.267822	30.3729	7.73574	0.275625	-1.85922	NA	NA	PV_vs_slide	0.590728	-0.759435	NA	NA	pyr_vs_slide	0.466585	-1.09979	NA	NA	PV_vs_pyr
ENSG00000166669	ATF7IP2	0	6.87232	2.59472	0	7.77165	8.02303	0	3.41156	1.84532	0	4.94272	11.4247	0.002766	-8.49798	1.29423e-14	8.19447e-13	PV_vs_slide	0.55989	-0.836785	0.0612978	0.249612	pyr_vs_slide	0.00494026	-7.6612	5.56901e-12	1.89603e-10	PV_vs_pyr
ENSG00000152348	ATG10	0	2.2977	2.99824	0	2.72295	2.87283	0	1.82509	0.938493	0	0.925406	1.28146	0.00852719	-6.87371	2.16365e-09	3.45179e-08	PV_vs_slide	0.80757	-0.308341	0.591979	0.856221	pyr_vs_slide	0.0105591	-6.56537	1.76856e-08	2.5685e-07	PV_vs_pyr
ENSG00000123395	ATG101	11.0076	2.62601	12.2003	37.9912	3.34024	10.1558	0	2.71254	9.04461	0.326257	6.74275	3.59949	0.765852	-0.384862	0.729256	0.819567	PV_vs_slide	2.06441	1.04573	0.345622	0.663284	pyr_vs_slide	0.370978	-1.4306	0.199061	0.34613	PV_vs_pyr
ENSG00000145782	ATG12	9.96758	14.6857	23.3495	37.2847	16.8624	15.3043	144.851	10.8678	11.1125	9.43214	15.7202	10.8824	0.875489	-0.191839	0.754895	0.83834	PV_vs_slide	0.783273	-0.352413	0.56804	0.842818	pyr_vs_slide	1.11773	0.160574	0.795243	0.912902	PV_vs_pyr
ENSG00000175224	ATG13	19.8252	22.8628	16.1407	55.3805	22.7008	27.2001	39.2745	20.7056	23.3399	8.52724	17.5463	19.8172	0.796816	-0.327681	0.506711	0.629767	PV_vs_slide	0.983383	-0.0241753	0.961011	0.990958	pyr_vs_slide	0.810281	-0.303506	0.540525	0.706493	PV_vs_pyr
ENSG00000126775	ATG14	0	3.99379	1.72115	0	3.69798	1.42403	2.62432	2.91508	0.972919	12.7531	3.69929	1.38932	0.891812	-0.165188	NA	NA	PV_vs_slide	0.375814	-1.41191	NA	NA	pyr_vs_slide	2.37302	1.24672	NA	NA	PV_vs_pyr
ENSG00000085978	ATG16L1	5.73198	15.3737	20.6256	7.7966	17.8134	21.6609	0	10.4651	24.4173	33.9032	15.4814	19.3067	0.506788	-0.980546	0.288975	0.415273	PV_vs_slide	1.22306	0.290493	0.75316	0.930099	pyr_vs_slide	0.414361	-1.27104	0.170005	0.309551	PV_vs_pyr
ENSG00000168010	ATG16L2	0	3.0113	0.539487	72.2293	8.28719	7.61991	0	2.52261	4.41061	2.93601	5.10345	2.19477	3.49822	1.80662	NA	NA	PV_vs_slide	0.989906	-0.0146369	NA	NA	pyr_vs_slide	3.53389	1.82126	NA	NA	PV_vs_pyr
ENSG00000110046	ATG2A	0	2.4836	2.90119	8.8208	4.09064	2.54825	2.80198	2.40492	2.2271	10.2973	2.01441	1.19641	1.71438	0.777684	0.464186	0.58924	PV_vs_slide	1.09457	0.130364	0.902588	0.978533	pyr_vs_slide	1.56626	0.64732	0.543395	0.709052	PV_vs_pyr
ENSG00000066739	ATG2B	24.7129	14.8963	31.0125	3.43524	20.8812	7.41085	11.4212	11.3179	7.48228	1.57863	14.9872	14.3185	0.409137	-1.28934	0.0102301	0.02886	PV_vs_slide	0.944121	-0.082957	0.868615	0.968144	pyr_vs_slide	0.433353	-1.20639	0.0165466	0.050254	PV_vs_pyr
ENSG00000144848	ATG3	87.4085	31.6212	42.7527	60.3019	42.6155	32.9354	112.599	34.8266	35.3846	0	40.8887	28.6451	0.77846	-0.361305	0.715755	0.809394	PV_vs_slide	0.827847	-0.272565	0.783745	0.942408	pyr_vs_slide	0.940343	-0.0887405	0.928862	1	PV_vs_pyr
ENSG00000101844	ATG4A	0	0.98105	1.88541	0	1.01894	0.608314	0	0.928412	4.60167	0	0.953479	0.587742	0.0117248	-6.4143	5.73277e-08	6.34015e-07	PV_vs_slide	1.05939	0.0832401	0.896752	0.977235	pyr_vs_slide	0.0110674	-6.49754	5.75589e-08	7.43983e-07	PV_vs_pyr
ENSG00000168397	ATG4B	1.09512	10.4365	16.0853	4.24878	16.7324	26.8053	63.7516	7.04921	17.4858	0	11.0214	27.0411	0.552225	-0.856672	0.388968	0.516915	PV_vs_slide	1.91293	0.935781	0.345153	0.66287	pyr_vs_slide	0.288681	-1.79245	0.0718241	0.160834	PV_vs_pyr
ENSG00000125703	ATG4C	0	8.2966	0.658055	0	12.3786	4.87181	0	7.70246	3.02422	0	8.48979	2.64055	0.00129663	-9.59102	3.95089e-14	2.09552e-12	PV_vs_slide	0.343006	-1.54369	0.0438478	0.204802	pyr_vs_slide	0.00378019	-8.04733	2.74759e-10	6.27815e-09	PV_vs_pyr
ENSG00000130734	ATG4D	0	1.36888	3.52973	0	2.26214	3.50952	5.97125	1.847	5.04414	19.3402	1.89729	4.62691	1.21959	0.286397	0.814722	0.883819	PV_vs_slide	1.56628	0.647343	0.597305	0.859072	pyr_vs_slide	0.778654	-0.360946	0.768882	0.893167	PV_vs_pyr
ENSG00000057663	ATG5	0	11.9183	4.50806	0	10.1369	12.6992	0.088417	11.3269	28.4276	14.8155	11.0916	18.6147	0.105342	-3.24685	NA	NA	PV_vs_slide	1.12379	0.16837	NA	NA	pyr_vs_slide	0.0937382	-3.41522	NA	NA	PV_vs_pyr
ENSG00000197548	ATG7	0	6.44484	8.31615	10.6757	5.88523	5.11798	0.275108	15.5949	5.49553	1.67399	9.16701	12.3582	0.378171	-1.40289	0.19104	0.305354	PV_vs_slide	1.04621	0.065175	0.951454	0.988708	pyr_vs_slide	0.361467	-1.46806	0.172335	0.312391	PV_vs_pyr
ENSG00000198925	ATG9A	2.81728	9.80014	14.128	74.5122	11.311	15.4817	0.24896	10.9434	41.2471	30.235	12.7491	20.6758	0.668884	-0.580173	0.487277	0.611731	PV_vs_slide	1.7874	0.837865	0.315177	0.632358	pyr_vs_slide	0.374221	-1.41804	0.0898642	0.191483	PV_vs_pyr
ENSG00000181652	ATG9B	0	0.180518	0	0.115012	0.904016	9.64376	0	0.441818	0.096896	2.13941	0.981677	2.78649	1.2388	0.308942	0.844054	0.904217	PV_vs_slide	1.40043	0.485873	0.758628	0.932825	pyr_vs_slide	0.884582	-0.176932	0.911257	0.99782	PV_vs_pyr
ENSG00000138363	ATIC	57.3465	17.5877	24.0026	0	17.204	19.1941	66.1846	18.2347	25.7201	0	27.8958	19.9737	0.524036	-0.932262	0.493781	0.617638	PV_vs_slide	1.01009	0.0144878	0.991514	0.997997	pyr_vs_slide	0.5188	-0.94675	0.487593	0.656305	PV_vs_pyr
ENSG00000198513	ATL1	0.608699	33.3266	55.6424	28.1343	31.0047	99.2942	62.4998	33.8322	123.22	46.58	29.1435	90.9207	0.370776	-1.43138	0.0573601	0.12067	PV_vs_slide	2.09704	1.06835	0.155358	0.423946	pyr_vs_slide	0.176809	-2.49973	0.000905779	0.00427832	PV_vs_pyr
ENSG00000119787	ATL2	64.5487	20.867	23.1272	1.33178	21.1302	9.66041	12.9022	11.3696	16.1087	54.2451	20.8876	11.7619	1.99385	0.995553	0.327277	0.45458	PV_vs_slide	0.965429	-0.0507583	0.960235	0.990901	pyr_vs_slide	2.06524	1.04631	0.304027	0.47217	PV_vs_pyr
ENSG00000184743	ATL3	0	4.18265	1.19549	0	4.3433	3.09897	0	3.41304	1.65185	0	2.36103	2.37421	0.00145172	-9.42802	3.23558e-18	6.30346e-16	PV_vs_slide	0.495331	-1.01354	0.00832217	0.070236	pyr_vs_slide	0.0029308	-8.41449	1.10322e-14	7.22312e-13	PV_vs_pyr
ENSG00000149311	ATM	2.77306	37.3437	3.04669	48.3508	37.9155	9.52578	257.124	24.1982	11.563	3.07254	28.9018	3.96052	0.322817	-1.63121	0.0129571	0.0352097	PV_vs_slide	0.27019	-1.88795	0.00417378	0.0437792	pyr_vs_slide	1.19478	0.256744	0.697711	0.840366	PV_vs_pyr
ENSG00000166454	ATMIN	97.4937	10.595	13.9613	83.2496	13.6701	9.90723	0.426591	11.1508	13.3501	9.49153	11.2405	19.1458	1.60595	0.683429	0.453417	0.578891	PV_vs_slide	1.20284	0.266448	0.770215	0.936818	pyr_vs_slide	1.33513	0.41698	0.64761	0.800019	PV_vs_pyr
ENSG00000111676	ATN1	46.021	25.1055	18.2765	100.001	29.201	35.5619	58.5791	19.3711	25.8201	93.5003	24.1097	19.6768	1.9559	0.967834	0.0124793	0.0341911	PV_vs_slide	0.958171	-0.0616444	0.873894	0.969717	pyr_vs_slide	2.04129	1.02948	0.00803103	0.0276745	PV_vs_pyr
ENSG00000179774	ATOH7	0	0.299282	0	0	0.080935	0	0	0.089869	0	0	0.282155	0.258497	0.0884795	-3.49851	0.0794557	0.155647	PV_vs_slide	0.40761	-1.29474	0.514318	NA	pyr_vs_slide	0.217069	-2.20378	0.316692	NA	PV_vs_pyr
ENSG00000168874	ATOH8	0	0.38255	0	0	0.480609	0	0	0.329067	0.193077	0	1.12207	0	0.013227	-6.24037	0.00018446	0.000880204	PV_vs_slide	0.149521	-2.74158	0.0636264	0.255258	pyr_vs_slide	0.0884627	-3.49879	0.0506491	0.122704	PV_vs_pyr
ENSG00000177556	ATOX1	0	7.54539	18.6589	0	11.7046	5.6123	0	4.84374	14.3076	0	3.28864	22.6842	0.00676718	-7.20723	2.00746e-09	3.23317e-08	PV_vs_slide	1.65416	0.726101	0.264809	0.572644	pyr_vs_slide	0.004091	-7.93333	4.73565e-11	1.31207e-09	PV_vs_pyr
ENSG00000206190	ATP10A	0	1.61099	0	0	1.34111	0.083455	0	0.885578	0	0	0.836481	0.212387	0.00451088	-7.79237	1.36812e-07	1.37293e-06	PV_vs_slide	0.102029	-3.29295	0.00484726	0.0481675	pyr_vs_slide	0.0442118	-4.49942	0.00368021	0.0143163	PV_vs_pyr
ENSG00000118322	ATP10B	0.236642	7.55237	0.10181	85.6779	5.06791	0.135248	0.073967	3.53808	0.90574	2.10574	4.93045	0.733417	0.40552	-1.30215	0.235782	0.35819	PV_vs_slide	0.0848027	-3.55975	0.00168741	0.023717	pyr_vs_slide	4.78193	2.25759	0.0471255	0.116011	PV_vs_pyr
ENSG00000145246	ATP10D	0	1.77597	0.056442	8.72263	2.46806	0.041888	0	1.49322	1.00213	0	1.58932	0.800941	0.603427	-0.728749	NA	NA	PV_vs_slide	0.11304	-3.14509	NA	NA	pyr_vs_slide	5.33815	2.41634	NA	NA	PV_vs_pyr
ENSG00000068650	ATP11A	10.5794	10.2661	1.9593	18.6002	7.04496	4.63875	0	9.1773	6.72012	4.35211	13.0904	3.13132	0.24209	-2.04638	0.0573794	0.120698	PV_vs_slide	0.295577	-1.7584	0.102903	0.336709	pyr_vs_slide	0.819043	-0.287989	0.789896	0.909171	PV_vs_pyr
ENSG00000232684	ATP11A-AS1	0	0.032327	0	0	0	0	0	0	0	0	0	0	1.12476	0.16962	0.964555	NA	PV_vs_slide	1.97575	0.982403	0.796888	NA	pyr_vs_slide	1	0	1	NA	PV_vs_pyr
ENSG00000058063	ATP11B	79.625	19.6829	7.52098	48.2542	25.4332	18.3036	566.835	9.34863	13.2127	285.806	13.035	2.2731	4.96894	2.31294	6.2959e-06	4.39563e-05	PV_vs_slide	0.407326	-1.29574	0.0131301	0.0960322	pyr_vs_slide	12.1989	3.60868	4.55042e-12	1.60376e-10	PV_vs_pyr
ENSG00000101974	ATP11C	0	1.21985	0	0	3.64307	0	0	2.62411	1.28819	0	3.09552	0.398754	0.00477096	-7.7115	2.17599e-08	2.67037e-07	PV_vs_slide	0.105614	-3.24313	0.00182467	0.0250374	pyr_vs_slide	0.0451738	-4.46837	0.00212516	0.0089281	PV_vs_pyr
ENSG00000075673	ATP12A	0	0.055066	0	0	0.025878	0	0	0.029144	0	0	0.173491	0	0.0838641	-3.5758	0.141752	0.244367	PV_vs_slide	0.147316	-2.76302	0.256243	NA	pyr_vs_slide	1	0	1	NA	PV_vs_pyr
ENSG00000105726	ATP13A1	4.02377	6.69708	6.33948	149.391	6.30228	10.5379	5.2584	3.6985	4.86563	0.521028	6.59253	6.62468	0.627038	-0.673375	0.439484	0.565717	PV_vs_slide	1.29834	0.376669	0.665084	0.892032	pyr_vs_slide	0.482954	-1.05004	0.229601	0.384625	PV_vs_pyr
ENSG00000159363	ATP13A2	43.8512	21.9576	65.2244	164.027	26.7477	67.3328	69.4314	19.8139	58.2565	43.5071	20.4131	46.9461	1.81833	0.862615	0.0298582	0.0708381	PV_vs_slide	3.05283	1.61015	5.04214e-05	0.00185425	pyr_vs_slide	0.595621	-0.747532	0.0598452	0.139401	PV_vs_pyr
ENSG00000133657	ATP13A3	15.2018	8.85667	12.0147	206.06	19.3324	8.77058	2.69261	10.5664	14.6105	0	14.7974	11.9051	1.2071	0.27154	0.814595	0.883729	PV_vs_slide	0.558568	-0.840194	0.46898	0.771906	pyr_vs_slide	2.16105	1.11173	0.338094	0.512244	PV_vs_pyr
ENSG00000127249	ATP13A4	2.08745	7.81117	0.649775	0.960909	7.10697	0.641404	0	6.96522	2.59296	0	3.45514	0.423894	0.125613	-2.99294	NA	NA	PV_vs_slide	0.164782	-2.60137	NA	NA	pyr_vs_slide	0.762299	-0.391571	NA	NA	PV_vs_pyr
ENSG00000187527	ATP13A5	0	0.135615	0.531126	0	0.18506	0	0	0.030879	0	0	0.17215	0	0.0483391	-4.37067	0.0113992	0.0316557	PV_vs_slide	0.139998	-2.83653	0.100573	0.332531	pyr_vs_slide	0.345285	-1.53414	0.440108	0.61079	PV_vs_pyr
ENSG00000163399	ATP1A1	423.831	74.1769	181.352	442.299	106.144	268.105	304.923	82.7766	267.41	120.902	92.5489	207.194	1.67579	0.744841	0.0265207	0.0642055	PV_vs_slide	2.81818	1.49476	8.50621e-06	0.000464105	pyr_vs_slide	0.594635	-0.749923	0.0255188	0.071378	PV_vs_pyr
ENSG00000203865	ATP1A1-AS1	0	2.86596	0.305757	1.3394	0.47932	0.184761	0	1.04436	0.216177	0	1.01356	0.763096	0.219616	-2.18694	0.0937706	0.177609	PV_vs_slide	0.496838	-1.00915	0.435314	0.744352	pyr_vs_slide	0.442028	-1.17779	0.37838	0.553649	PV_vs_pyr
ENSG00000018625	ATP1A2	21.8629	102.609	39.8318	205.467	121.354	19.8711	124.397	104.706	15.9578	11.8413	86.8026	9.0055	0.19805	-2.33606	3.69076e-07	3.36386e-06	PV_vs_slide	0.203744	-2.29517	6.10527e-07	5.79337e-05	pyr_vs_slide	0.972053	-0.0408931	0.92932	1	PV_vs_pyr
ENSG00000105409	ATP1A3	555.935	74.472	225.724	1113.49	99.927	312.88	868.13	63.2498	318.036	485.852	88.5154	276.684	6.20365	2.63312	2.70009e-40	5.47065e-36	PV_vs_slide	3.49797	1.80652	8.4892e-20	2.22102e-16	pyr_vs_slide	1.7735	0.826599	3.01608e-05	0.000215093	PV_vs_pyr
ENSG00000132681	ATP1A4	0	0.251401	0.298918	0	0.564112	0	0	0.19495	0	0.046149	0.269656	0.047415	0.043684	-4.51675	0.00219932	0.00769609	PV_vs_slide	0.387534	-1.3676	0.260241	0.567253	pyr_vs_slide	0.112723	-3.14915	0.0453081	0.112711	PV_vs_pyr
ENSG00000143153	ATP1B1	1039.5	174.775	499.841	1445.12	259.965	479.351	950.84	201.173	568.721	483.682	230.093	494.315	2.95853	1.56488	2.48436e-06	1.90017e-05	PV_vs_slide	2.4602	1.29878	9.34225e-05	0.00296049	pyr_vs_slide	1.20256	0.266104	0.423312	0.59456	PV_vs_pyr
ENSG00000129244	ATP1B2	6.35339	35.0487	10.0186	0	29.8484	10.6968	43.5402	29.1163	8.22753	7.84342	20.246	3.25229	0.327456	-1.61062	0.161057	0.268861	PV_vs_slide	0.23662	-2.07936	0.0707212	0.271585	pyr_vs_slide	1.38389	0.468731	0.683923	0.831008	PV_vs_pyr
ENSG00000069849	ATP1B3	94.0661	9.96474	82.2725	0	12.7384	13.1643	20.2543	5.8217	32.0007	0.369659	11.056	20.2965	1.06803	0.0949508	0.938528	0.968647	PV_vs_slide	1.83498	0.875761	0.476904	0.777327	pyr_vs_slide	0.58204	-0.78081	0.526218	0.692173	PV_vs_pyr
ENSG00000101892	ATP1B4	0	0.235169	0	0	0.163187	0.147031	0	0.044409	0.30047	0	0.033884	0	0.0520172	-4.26487	0.0172372	0.0448783	PV_vs_slide	0.861851	-0.21449	0.891382	0.975953	pyr_vs_slide	0.0603553	-4.05038	0.0286601	0.0784453	PV_vs_pyr
ENSG00000166896	ATP23	0	3.75725	1.2323	0	1.96154	0	0	2.68372	3.48172	0	2.9819	1.81236	0.00381479	-8.03418	1.10978e-09	1.89271e-08	PV_vs_slide	0.212965	-2.23131	0.0119238	0.0895672	pyr_vs_slide	0.0179128	-5.80287	1.71738e-05	0.000130281	PV_vs_pyr
ENSG00000196296	ATP2A1	0	0.343152	0	0	0.031473	0	0	0.040164	0	18.0301	0.092736	0.290123	97.7073	6.61039	NA	NA	PV_vs_slide	1.90818	0.9322	NA	NA	pyr_vs_slide	51.2044	5.67819	NA	NA	PV_vs_pyr
ENSG00000260442	ATP2A1-AS1	0	0	0	0	0	0.714873	0	0	0.514354	0	0.337597	0.440475	0.65872	-0.602264	0.834068	NA	PV_vs_slide	4.65642	2.21922	0.430676	NA	pyr_vs_slide	0.141465	-2.82148	0.319697	NA	PV_vs_pyr
ENSG00000174437	ATP2A2	94.6943	50.6663	64.3975	340.405	61.1301	85.3107	360.55	46.1835	85.492	48.7617	60.1158	88.0733	1.82182	0.865379	0.00974375	0.027735	PV_vs_slide	1.51605	0.600321	0.0731676	0.276535	pyr_vs_slide	1.20168	0.265057	0.428876	0.599602	PV_vs_pyr
ENSG00000074370	ATP2A3	0	0.07225	0	0	1.16023	0	0	0.301181	0	0	0.34695	0	0.0140501	-6.15327	0.00102223	0.0039776	PV_vs_slide	0.0246805	-5.34049	0.00436514	0.0451656	pyr_vs_slide	1	0	1	1	PV_vs_pyr
ENSG00000070961	ATP2B1	31.1662	75.0453	97.0095	66.5048	84.9547	116.129	108.408	66.566	85.2539	34.46	81.4009	85.5408	0.490236	-1.02845	0.0601215	0.125141	PV_vs_slide	1.23737	0.30728	0.57425	0.84656	pyr_vs_slide	0.396191	-1.33573	0.0146541	0.0456294	PV_vs_pyr
ENSG00000271614	ATP2B1-AS1	17.6155	0.859324	1.4247	0	1.20134	0.625949	0	0.903145	0.427328	0	0.704581	0.646012	3.47043	1.79512	NA	NA	PV_vs_slide	0.837695	-0.255503	NA	NA	pyr_vs_slide	4.14284	2.05062	NA	NA	PV_vs_pyr
ENSG00000157087	ATP2B2	265.167	57.2878	108.899	244.161	75.2689	141.227	214.42	55.676	138.662	118.397	73.5511	118.735	1.70157	0.766868	0.00201177	0.00714095	PV_vs_slide	1.82583	0.86855	0.000471911	0.00967827	pyr_vs_slide	0.931946	-0.101682	0.682332	0.829727	PV_vs_pyr
ENSG00000067842	ATP2B3	30.2921	16.6321	39.8369	153.98	18.7065	38.2281	132.123	15.3017	34.4343	22.1886	20.7666	35.6554	3.3591	1.74807	4.10342e-06	2.99601e-05	PV_vs_slide	2.38893	1.25636	0.000949987	0.0157449	pyr_vs_slide	1.40611	0.491712	0.195417	0.341661	PV_vs_pyr
ENSG00000058668	ATP2B4	1.91124	26.6133	16.0249	0	31.5648	27.613	5.67638	20.0205	21.035	1.56662	29.4651	18.8226	0.0530266	-4.23714	7.51557e-06	5.14784e-05	PV_vs_slide	0.873889	-0.194478	0.836413	0.958133	pyr_vs_slide	0.0606788	-4.04266	1.943e-05	0.000145516	PV_vs_pyr
ENSG00000017260	ATP2C1	0.916716	34.5014	36.0887	160.021	54.0141	26.8128	0	30.353	25.0825	1.79522	47.929	40.0172	0.164445	-2.60432	NA	NA	PV_vs_slide	0.974823	-0.0367884	NA	NA	pyr_vs_slide	0.168693	-2.56753	NA	NA	PV_vs_pyr
ENSG00000064270	ATP2C2	0	0.601836	1.96557	0	0.919136	0.310509	0	0.903423	1.47265	0	1.36776	0.065655	0.0137229	-6.18727	7.55978e-07	6.43836e-06	PV_vs_slide	0.367078	-1.44584	0.0861662	0.303763	pyr_vs_slide	0.0373843	-4.74143	0.000311287	0.00170387	PV_vs_pyr
ENSG00000261286	ATP2C2-AS1	0	0	0	0	0.149702	0	0	0.112062	0.149219	0	0.196575	0	0.0674699	-3.88961	0.110741	0.202355	PV_vs_slide	0.317806	-1.65378	0.495964	0.792314	pyr_vs_slide	0.212299	-2.23583	0.392433	NA	PV_vs_pyr
ENSG00000105675	ATP4A	0	0.018475	0.127755	0	0.121629	0.076551	0	0.418472	0.240891	0	0	0	0.202487	-2.3041	0.232825	0.355028	PV_vs_slide	1.95607	0.967955	0.588697	NA	pyr_vs_slide	0.103517	-3.27205	0.0988791	NA	PV_vs_pyr
ENSG00000152234	ATP5F1A	229.856	47.1732	120.931	100.879	51.3982	115.884	121.504	38.6726	119.157	123.17	50.3733	105.624	1.35877	0.442305	0.159133	0.266462	PV_vs_slide	2.50756	1.32628	2.4137e-05	0.00108344	pyr_vs_slide	0.541872	-0.883977	0.0049209	0.0182741	PV_vs_pyr
ENSG00000110955	ATP5F1B	1004.14	102.619	283.486	508.648	140.171	231.474	711.75	107.853	281.271	396.265	124.175	274.42	2.07269	1.0515	0.0107404	0.0300691	PV_vs_slide	2.45887	1.298	0.00164606	0.0233328	pyr_vs_slide	0.842942	-0.246495	0.549958	0.715799	PV_vs_pyr
ENSG00000165629	ATP5F1C	63.0186	32.1369	89.0768	110.052	45.9177	95.3263	1.43575	30.1254	51.664	1.12563	39.9802	93.6435	0.214934	-2.21803	0.0216732	0.0541188	PV_vs_slide	2.29296	1.19721	0.212757	0.505965	pyr_vs_slide	0.0937364	-3.41525	0.000408803	0.00215317	PV_vs_pyr
ENSG00000099624	ATP5F1D	225.234	52.8144	181.364	168.293	81.2569	256.452	159.812	65.3757	180.067	21.8894	74.9208	148.71	1.40494	0.49051	0.16321	0.271358	PV_vs_slide	2.83726	1.5045	1.85601e-05	0.000871562	pyr_vs_slide	0.495176	-1.01399	0.00397411	0.0152574	PV_vs_pyr
ENSG00000124172	ATP5F1E	171.224	13.7117	20.302	0	18.2077	14.7817	3.38627	9.79955	32.5634	3.58403	11.0498	16.7971	0.649533	-0.622524	NA	NA	PV_vs_slide	1.40167	0.487147	NA	NA	pyr_vs_slide	0.4634	-1.10967	NA	NA	PV_vs_pyr
ENSG00000130770	ATP5IF1	325.215	158.628	310.199	99.6049	219.121	262.363	300.978	122.862	262.752	365.218	156.236	309.938	1.15418	0.206864	0.723241	0.814812	PV_vs_slide	1.70773	0.772082	0.186358	0.470382	pyr_vs_slide	0.675853	-0.565218	0.333581	0.507331	PV_vs_pyr
ENSG00000159199	ATP5MC1	18.9052	19.4046	97.2957	0.711731	18.744	42.0061	21.7159	15.1822	58.4262	0.546849	17.4997	62.9644	0.312012	-1.68033	0.0622884	0.128647	PV_vs_slide	4.52266	2.17717	0.0137928	0.0993682	pyr_vs_slide	0.0689886	-3.8575	1.83264e-05	0.00013804	PV_vs_pyr
ENSG00000135390	ATP5MC2	1.71425	14.0502	19.929	16.1774	10.1415	11.2081	0	10.1732	15.9501	2.27178	8.62344	19.2552	0.13368	-2.90314	0.000181172	0.000867168	PV_vs_slide	1.3125	0.39232	0.599785	0.860114	pyr_vs_slide	0.101851	-3.29546	2.32696e-05	0.000170888	PV_vs_pyr
ENSG00000154518	ATP5MC3	19.189	10.2675	27.8303	6.81247	9.89078	31.3272	3.03897	7.97046	17.0923	3.12628	8.30002	34.9417	0.686493	-0.542684	0.419656	0.54663	PV_vs_slide	2.27089	1.18326	0.0774467	0.286075	pyr_vs_slide	0.302301	-1.72594	0.0103531	0.0341922	PV_vs_pyr
ENSG00000173915	ATP5MD	146.979	49.1045	81.2905	0	74.3766	79.0852	0	48.0922	95.479	0	78.8501	96.7662	0.351311	-1.50918	NA	NA	PV_vs_slide	1.49563	0.58075	NA	NA	pyr_vs_slide	0.234892	-2.08993	NA	NA	PV_vs_pyr
ENSG00000169020	ATP5ME	0	128.191	189.445	288.329	118.387	127.321	0	92.1926	200.152	6.15109	123.251	174.755	0.284092	-1.81557	NA	NA	PV_vs_slide	1.61802	0.694232	NA	NA	pyr_vs_slide	0.175579	-2.5098	NA	NA	PV_vs_pyr
ENSG00000241468	ATP5MF	25.4693	91.6232	183.482	197.78	162.365	219.685	312.833	95.8139	242.011	11.2563	143.849	218.845	0.579685	-0.78666	0.294291	0.420852	PV_vs_slide	1.89673	0.923511	0.217312	0.512866	pyr_vs_slide	0.305624	-1.71017	0.0227371	0.0651058	PV_vs_pyr
ENSG00000248919	ATP5MF-PTCD1	0.162451	1.83181	0	0	2.19617	4.92701	0	0.926175	3.74062	0	0.514925	2.37006	0.0208198	-5.5859	0.000220506	0.00103062	PV_vs_slide	2.03108	1.02225	0.378809	0.696193	pyr_vs_slide	0.0102506	-6.60815	1.27685e-05	9.97057e-05	PV_vs_pyr
ENSG00000167283	ATP5MG	59.3881	51.9995	70.1274	140.584	45.4321	62.5021	222.974	43.0171	63.5585	4.93511	34.5477	71.1309	1.04772	0.0672529	0.92544	0.959489	PV_vs_slide	1.53637	0.619521	0.388857	0.703777	pyr_vs_slide	0.681947	-0.552268	0.442853	0.613251	PV_vs_pyr
ENSG00000249222	ATP5MGL	0	0.622612	0	0	1.1966	0	0	0.123363	0	0	0	0	0.0785678	-3.66992	0.252895	0.376991	PV_vs_slide	0.13801	-2.85715	0.373401	NA	pyr_vs_slide	1	0	1	NA	PV_vs_pyr
ENSG00000156411	ATP5MPL	0	34.212	67.8114	0	41.2103	63.5766	0	37.8199	75.5975	2.15707	39.7194	105.049	0.00677557	-7.20544	1.05726e-16	1.2527e-14	PV_vs_slide	2.02509	1.01799	0.0422723	0.200356	pyr_vs_slide	0.00334581	-8.22343	2.97425e-21	8.88257e-19	PV_vs_pyr
ENSG00000116459	ATP5PB	184.597	36.0186	90.9745	332.346	41.5803	58.6632	174.247	30.4828	51.8953	0.31416	49.3221	55.4231	1.7643	0.819098	0.361225	0.488603	PV_vs_slide	1.60314	0.680898	0.448165	0.755839	pyr_vs_slide	1.10053	0.1382	0.877656	0.972361	PV_vs_pyr
ENSG00000167863	ATP5PD	268.599	55.4427	136.498	104.585	53.7414	100.956	107.586	57.9799	132.449	170.095	53.2839	92.5351	1.88829	0.917082	0.06385	0.131044	PV_vs_slide	1.99367	0.99543	0.0446321	0.207197	pyr_vs_slide	0.947141	-0.0783485	0.874403	0.969326	PV_vs_pyr
ENSG00000154723	ATP5PF	219.969	50.291	88.2572	30.2619	73.1722	65.5556	62.8818	48.1238	77.3906	0	60.0874	67.0244	0.80652	-0.310217	0.786509	0.861562	PV_vs_slide	1.323	0.403814	0.724433	0.918659	pyr_vs_slide	0.609614	-0.714031	0.533292	0.699181	PV_vs_pyr
ENSG00000241837	ATP5PO	0	25.338	81.6152	12.3896	31.0317	71.422	116.95	26.1053	82.6773	19.5041	34.7346	67.5028	0.678328	-0.559944	0.579927	0.697027	PV_vs_slide	2.24506	1.16675	0.248186	0.55235	pyr_vs_slide	0.302143	-1.7267	0.0879913	0.188436	PV_vs_pyr
ENSG00000198899	ATP6	4845.02	4420.89	2602.37	6612.45	4992.04	2853.45	6034.56	3804.99	2534.43	4106.95	4695.41	2846.88	0.741637	-0.431214	0.0107717	0.0301445	PV_vs_slide	0.607344	-0.719414	2.126e-05	0.000975829	pyr_vs_slide	1.22112	0.2882	0.0886789	0.189574	PV_vs_pyr
ENSG00000071553	ATP6AP1	95.7209	16.8601	37.093	114.837	17.4484	44.4602	111.119	12.473	41.5459	8.06653	12.7219	32.1465	1.75685	0.81299	0.0608873	0.126384	PV_vs_slide	2.88817	1.53016	0.000420634	0.00888766	pyr_vs_slide	0.608291	-0.717168	0.0983962	0.205471	PV_vs_pyr
ENSG00000205464	ATP6AP1L	0	2.41286	0.095751	0	3.53719	1.9681	0.188716	1.94683	0.693742	0	1.90481	0.279198	0.0111162	-6.49119	6.37669e-06	4.4398e-05	PV_vs_slide	0.220466	-2.18137	0.0465932	0.212213	pyr_vs_slide	0.0504214	-4.30982	0.00330675	0.0130666	PV_vs_pyr
ENSG00000182220	ATP6AP2	0.383695	26.6196	45.346	42.3499	26.7843	58.7446	26.1544	25.0278	45.5311	1.15066	25.1133	53.097	0.22879	-2.12791	NA	NA	PV_vs_slide	2.28617	1.19293	NA	NA	pyr_vs_slide	0.100076	-3.32084	NA	NA	PV_vs_pyr
ENSG00000033627	ATP6V0A1	252.593	98.0646	138.275	213.864	90.0018	167.496	392.173	102.216	118.881	302.044	132.036	115.424	1.47259	0.558359	0.100539	0.187606	PV_vs_slide	1.45418	0.540201	0.112507	0.352627	pyr_vs_slide	1.01267	0.018158	0.957469	1	PV_vs_pyr
ENSG00000185344	ATP6V0A2	6.70407	5.45878	0.603491	0	6.49665	2.47481	0.373892	4.20515	5.54317	3.39842	4.27873	1.25776	0.249039	-2.00555	0.0585863	0.122608	PV_vs_slide	0.459648	-1.1214	0.290036	0.601962	pyr_vs_slide	0.541804	-0.884157	0.407848	0.580558	PV_vs_pyr
ENSG00000105929	ATP6V0A4	0	0	0	0	0.150034	0	0	0	0	0	0.376695	0	0.288991	-1.7909	0.631956	NA	PV_vs_slide	0.507636	-0.978134	0.793632	NA	pyr_vs_slide	1	0	1	NA	PV_vs_pyr
ENSG00000117410	ATP6V0B	0.291276	7.29257	31.8323	17.1426	13.1184	20.5848	0	7.33242	42.316	0	10.642	26.8108	0.188957	-2.40387	0.0539957	0.115074	PV_vs_slide	2.85305	1.51251	0.219301	0.515569	pyr_vs_slide	0.0662297	-3.91638	0.00169702	0.0073725	PV_vs_pyr
ENSG00000185883	ATP6V0C	780.507	128.474	246.933	299.278	191.601	322.069	449.111	110.694	295.138	213.924	160.148	233.205	2.3345	1.22311	0.00564044	0.0173574	PV_vs_slide	2.14525	1.10114	0.0127618	0.0943561	pyr_vs_slide	1.08822	0.12197	0.782623	0.903472	PV_vs_pyr
ENSG00000159720	ATP6V0D1	199.583	22.7549	48.6714	39.9672	22.2331	56.9166	1.18203	14.9161	77.5275	39.7242	23.7176	59.645	1.78397	0.835091	0.398251	0.526249	PV_vs_slide	2.99068	1.58047	0.109889	0.348022	pyr_vs_slide	0.59651	-0.745381	0.450874	0.621626	PV_vs_pyr
ENSG00000113732	ATP6V0E1	0	4.53477	0.786785	0	8.80227	4.36707	0	3.77104	4.82364	0	3.10078	2.79138	0.00697713	-7.16315	3.97944e-09	5.92413e-08	PV_vs_slide	0.530349	-0.914987	0.198542	0.486825	pyr_vs_slide	0.0131557	-6.24816	4.62772e-07	4.91439e-06	PV_vs_pyr
ENSG00000171130	ATP6V0E2	111.679	18.1348	30.2969	99.9641	21.1629	54.1196	133.505	16.5778	54.3048	60.0263	16.5558	36.0346	3.07972	1.6228	0.000268045	0.00122317	PV_vs_slide	2.34762	1.2312	0.00581066	0.0545166	pyr_vs_slide	1.31184	0.391597	0.379712	0.554931	PV_vs_pyr
ENSG00000204934	ATP6V0E2-AS1	0	0.44619	0	0	1.47276	1.54404	0	0.5579	1.35484	0	0.290291	0.310223	0.0173622	-5.84791	9.13637e-05	0.000472104	PV_vs_slide	1.63719	0.711225	0.524092	0.813356	pyr_vs_slide	0.0106048	-6.55913	1.2819e-05	0.000100008	PV_vs_pyr
ENSG00000114573	ATP6V1A	20.6337	42.2521	90.3322	280.598	42.8255	82.7092	44.2745	38.2212	97.8187	5.67568	57.9349	92.1784	0.584202	-0.775461	0.250289	0.374363	PV_vs_slide	1.84379	0.882678	0.190467	0.47622	pyr_vs_slide	0.316848	-1.65814	0.0139844	0.0439516	PV_vs_pyr
ENSG00000239322	ATP6V1B1-AS1	0	0	0	0	0.412378	0	0	0.150471	0	0	0	0	0.212161	-2.23677	0.547972	NA	PV_vs_slide	0.372676	-1.424	0.702101	NA	pyr_vs_slide	1	0	1	NA	PV_vs_pyr
ENSG00000147416	ATP6V1B2	93.3074	35.8601	123.206	261.667	44.4757	121.309	105.079	36.3974	119.263	25.3059	38.6958	108.501	1.2303	0.299011	0.569912	0.688673	PV_vs_slide	2.77468	1.47232	0.00513743	0.0503096	pyr_vs_slide	0.443403	-1.17331	0.0257928	0.0719199	PV_vs_pyr
ENSG00000155097	ATP6V1C1	112.038	49.1447	69.5321	55.5146	72.3891	83.6523	26.5582	42.6176	85.543	1.7241	68.2534	75.56	0.626671	-0.67422	0.312886	0.440266	PV_vs_slide	1.39084	0.475952	0.476089	0.776618	pyr_vs_slide	0.450572	-1.15017	0.0853171	0.184215	PV_vs_pyr
ENSG00000143882	ATP6V1C2	0	1.1985	0	0	0	0	0	0.040544	0	0	0.14748	0	0.0856551	-3.54532	0.263243	0.388212	PV_vs_slide	0.15046	-2.73255	0.388538	NA	pyr_vs_slide	1	0	1	NA	PV_vs_pyr
ENSG00000100554	ATP6V1D	167.336	50.3655	114.172	381.584	73.1309	117.749	39.3742	48.0856	94.0708	0	56.8939	100.434	1.6013	0.679245	0.569717	0.688556	PV_vs_slide	1.93558	0.952765	0.425295	0.736048	pyr_vs_slide	0.827299	-0.27352	0.818969	0.930041	PV_vs_pyr
ENSG00000131100	ATP6V1E1	233.644	126.337	291.662	285.716	180.803	265.076	171.212	136.646	326.745	3.04263	157.352	316.313	0.640455	-0.64283	0.447719	0.573843	PV_vs_slide	2.32159	1.21511	0.151093	0.416688	pyr_vs_slide	0.27587	-1.85794	0.028226	0.0774362	PV_vs_pyr
ENSG00000250565	ATP6V1E2	0	2.46682	1.80968	0.523214	1.48043	3.81531	0	1.5838	0.583401	0	2.13416	0.831158	0.0312584	-4.99961	2.69254e-06	2.0398e-05	PV_vs_slide	0.811527	-0.301288	0.696552	0.90593	pyr_vs_slide	0.038518	-4.69832	1.33626e-05	0.000103726	PV_vs_pyr
ENSG00000128524	ATP6V1F	411.655	55.857	157.576	286.592	71.9378	155.046	189.246	59.7581	171.503	20.654	57.5043	136.056	2.21055	1.14441	0.0815977	0.158936	PV_vs_slide	2.51456	1.33031	0.0430467	0.202767	pyr_vs_slide	0.879101	-0.185899	0.777334	0.899501	PV_vs_pyr
ENSG00000272899	ATP6V1FNB	0	0.457837	0.120824	0	0.313443	0.36492	0	0.470349	0	0	0.266316	0.370917	0.0152663	-6.0335	1.49612e-05	9.5204e-05	PV_vs_slide	0.543729	-0.879041	0.38907	0.703955	pyr_vs_slide	0.0280771	-5.15446	0.000327265	0.00178056	PV_vs_pyr
ENSG00000136888	ATP6V1G1	9.23197	13.5178	31.5191	0	15.2956	21.3935	4.75674	10.4286	23.8618	0	11.4674	20.9379	0.192476	-2.37725	0.0506901	0.109398	PV_vs_slide	1.82718	0.86962	0.472316	0.774534	pyr_vs_slide	0.10534	-3.24687	0.00764089	0.0265505	PV_vs_pyr
ENSG00000213760	ATP6V1G2	0	4.06924	1.63367	0	11.8612	3.91412	203.307	6.20284	33.7655	0	12.5094	15.5441	4.98492	2.31757	0.245364	0.368847	PV_vs_slide	1.58773	0.666966	0.738364	0.923007	pyr_vs_slide	3.13965	1.65061	0.408284	0.580724	PV_vs_pyr
ENSG00000254870	ATP6V1G2-DDX39B	37.0587	49.9721	111.233	43.2463	48.2623	111.576	0	40.8007	165.112	31.0228	53.3188	88.7852	0.320086	-1.64347	0.0609128	0.126395	PV_vs_slide	2.30518	1.20488	0.167394	0.443553	pyr_vs_slide	0.138855	-2.84835	0.00116739	0.00533631	PV_vs_pyr
ENSG00000047249	ATP6V1H	5.25769	98.3187	95.1618	137.952	124.719	149.528	106.573	43.2481	144.542	0	50.4654	109.402	0.201803	-2.30898	NA	NA	PV_vs_slide	1.62932	0.70427	NA	NA	pyr_vs_slide	0.123857	-3.01325	NA	NA	PV_vs_pyr
ENSG00000165240	ATP7A	0	1.31124	0.620547	4.26373	2.18568	1.10093	29.2357	1.97649	1.38272	5.20223	1.23235	0.972127	1.74177	0.800557	0.4297	0.556517	PV_vs_slide	0.762634	-0.390937	0.702269	0.909205	pyr_vs_slide	2.28389	1.19149	0.244066	0.401481	PV_vs_pyr
ENSG00000123191	ATP7B	0	1.13251	0.119283	0	1.52618	1.18725	0	2.42308	0.380222	9.43698	5.37803	2.49551	2.39558	1.26038	NA	NA	PV_vs_slide	0.622562	-0.683711	NA	NA	pyr_vs_slide	3.84795	1.94409	NA	NA	PV_vs_pyr
ENSG00000228253	ATP8	46963.9	8445.33	4315.36	12993.2	10315	5085.89	12926.2	7013.71	4524.67	6739.59	7936.95	4470.86	1.31102	0.390687	NA	NA	PV_vs_slide	0.620543	-0.688398	NA	NA	pyr_vs_slide	2.1127	1.07908	NA	NA	PV_vs_pyr
ENSG00000124406	ATP8A1	21.0627	70.3986	11.7328	22.9726	34.5097	38.5744	2.83797	37.5419	37.4999	0	31.9644	22.9957	0.319627	-1.64554	0.141649	0.24423	PV_vs_slide	0.760873	-0.394273	0.724693	0.918777	pyr_vs_slide	0.42008	-1.25127	0.263925	0.425576	PV_vs_pyr
ENSG00000132932	ATP8A2	35.1904	11.1957	28.2095	97.8343	15.9664	27.1867	77.9505	13.6261	37.4926	26.3476	9.81755	29.0131	2.831	1.50131	2.96132e-12	9.61526e-11	PV_vs_slide	1.79131	0.841016	9.9644e-05	0.00307219	pyr_vs_slide	1.58041	0.660298	0.00221524	0.0092608	PV_vs_pyr
ENSG00000081923	ATP8B1	0	1.76175	0.310919	0	2.59516	0	5.62234	1.35432	0.516184	0	1.93316	0.615221	0.103056	-3.2785	0.0174943	0.0454543	PV_vs_slide	0.544054	-0.878179	0.506938	0.800282	pyr_vs_slide	0.189423	-2.40032	0.0869512	0.186537	PV_vs_pyr
ENSG00000143515	ATP8B2	2.84891	4.46775	1.34628	39.7544	2.2958	3.88094	1.18522	2.04398	0.664582	2.57157	4.60751	1.53836	2.12258	1.08582	0.134202	0.234442	PV_vs_slide	0.677063	-0.562637	0.443775	0.752388	pyr_vs_slide	3.13498	1.64846	0.0247772	0.069578	PV_vs_pyr
ENSG00000130270	ATP8B3	0	0.706998	0	0	0.298606	0	0	0.136583	0	0	0.073759	0	0.054937	-4.18608	0.0539869	0.115067	PV_vs_slide	0.0965025	-3.37329	0.120474	0.367257	pyr_vs_slide	1	0	1	NA	PV_vs_pyr
ENSG00000104043	ATP8B4	0	1.94437	0.424427	0	0.962949	0	0	0.796424	0.523187	0	1.14175	0	0.0060933	-7.35856	9.64958e-10	1.67389e-08	PV_vs_slide	0.0290995	-5.10286	1.52077e-05	0.000742702	pyr_vs_slide	0.209395	-2.2557	0.147283	0.278919	PV_vs_pyr
ENSG00000179766	ATP8B5P	0	0	0	0	0.136005	0	0	0	0.091789	0	0	0.145625	0.32782	-1.60903	0.658812	NA	PV_vs_slide	2.11553	1.08102	0.764422	NA	pyr_vs_slide	0.154958	-2.69005	0.46475	NA	PV_vs_pyr
ENSG00000054793	ATP9A	21.2616	32.4081	44.7805	57.5006	39.4161	52.4013	53.6811	28.7851	46.2374	51.0554	35.7344	42.7023	0.896739	-0.157241	0.668244	0.771074	PV_vs_slide	1.37948	0.464129	0.205939	0.49652	pyr_vs_slide	0.650054	-0.62137	0.0905637	0.192684	PV_vs_pyr
ENSG00000166377	ATP9B	35.523	59.6152	11.9366	64.9361	71.9677	30.9386	230.404	59.3127	6.83264	96.7196	60.9511	12.9368	0.743577	-0.427446	0.354682	0.482491	PV_vs_slide	0.16587	-2.59188	3.15425e-08	4.93734e-06	pyr_vs_slide	4.4829	2.16443	3.9392e-06	3.45477e-05	PV_vs_pyr
ENSG00000123472	ATPAF1	446.589	43.3023	54.7484	231.514	51.7283	67.5654	362.704	53.102	59.623	237.112	37.2178	68.5668	2.64337	1.40238	1.19479e-09	2.02575e-08	PV_vs_slide	1.28721	0.364248	0.118501	0.363536	pyr_vs_slide	2.05357	1.03813	8.26837e-06	6.74748e-05	PV_vs_pyr
ENSG00000171953	ATPAF2	0	6.19719	15.1444	0	9.44957	7.10215	0	3.64766	11.9619	0.104015	4.51725	4.97247	0.0092561	-6.75538	3.25394e-09	4.94204e-08	PV_vs_slide	1.2462	0.317538	0.55178	0.832269	pyr_vs_slide	0.00742745	-7.07292	7.08864e-10	1.44342e-08	PV_vs_pyr
ENSG00000150756	ATPSCKMT	0	1.64371	4.69064	0	1.93838	1.35799	0	1.59902	3.34222	0	1.62847	0.775522	0.00655243	-7.25375	8.01663e-09	1.10568e-07	PV_vs_slide	0.738682	-0.436975	0.567809	0.842818	pyr_vs_slide	0.00887043	-6.81678	8.17361e-08	1.02384e-06	PV_vs_pyr
ENSG00000175054	ATR	1.0799	5.14877	13.4085	18.5491	11.1706	2.17772	24.0146	4.7493	6.87361	9.63076	7.12785	2.92372	0.66997	-0.577831	0.389266	0.517242	PV_vs_slide	0.863264	-0.212126	0.752238	0.929681	pyr_vs_slide	0.77609	-0.365705	0.587059	0.748735	PV_vs_pyr
ENSG00000138085	ATRAID	0	4.36169	4.30912	0	11.6236	3.24735	4.61605	3.28715	5.05215	64.0123	10.7045	27.913	2.20352	1.13981	NA	NA	PV_vs_slide	1.47236	0.558132	NA	NA	pyr_vs_slide	1.49659	0.581681	NA	NA	PV_vs_pyr
ENSG00000164053	ATRIP	0	0.761974	3.80396	0	3.63427	2.42646	0	1.12374	0.450189	0	2.47125	1.45989	0.00844164	-6.88826	1.84115e-08	2.31555e-07	PV_vs_slide	1.19508	0.257102	0.714376	0.914008	pyr_vs_slide	0.00706369	-7.14536	6.87986e-09	1.10837e-07	PV_vs_pyr
ENSG00000088812	ATRN	4.89581	10.6254	14.4447	46.5281	11.1081	14.0388	54.993	8.06846	13.3256	6.62984	9.00846	10.9158	1.53229	0.61569	0.313619	0.441053	PV_vs_slide	1.29876	0.377137	0.537373	0.823483	pyr_vs_slide	1.17981	0.238553	0.696463	0.839533	PV_vs_pyr
ENSG00000107518	ATRNL1	69.6372	82.4271	92.4803	250.471	85.8256	65.1329	482.369	84.744	68.1532	155.329	97.7511	114.627	1.01673	0.0239328	0.943071	0.971307	PV_vs_slide	1.14549	0.19596	0.558959	0.837608	pyr_vs_slide	0.887594	-0.172028	0.608099	0.767586	PV_vs_pyr
ENSG00000085224	ATRX	121.798	75.7142	65.4775	117.142	72.1804	75.0087	112.611	69.3369	54.6503	177.383	51.9774	54.3094	1.27412	0.349505	0.305919	0.432837	PV_vs_slide	0.734032	-0.446085	0.192011	0.478606	pyr_vs_slide	1.73579	0.795589	0.0200033	0.0588009	PV_vs_pyr
ENSG00000124788	ATXN1	7.64538	25.733	6.64595	34.4193	25.4076	8.86625	27.3226	15.1513	12.0458	33.9059	16.0364	6.35284	0.986082	-0.0202207	0.955275	0.979171	PV_vs_slide	0.484135	-1.04652	0.00386683	0.0414863	pyr_vs_slide	2.03679	1.0263	0.00464626	0.0174406	PV_vs_pyr
ENSG00000130638	ATXN10	4.33771	50.0243	55.7455	39.3819	50.6541	59.6835	110.231	34.2451	39.14	7.59951	44.5511	64.4001	0.507188	-0.979409	0.216172	0.335699	PV_vs_slide	1.31393	0.393883	0.618666	0.869022	pyr_vs_slide	0.38601	-1.37329	0.0831568	0.180463	PV_vs_pyr
ENSG00000224470	ATXN1L	4.8885	4.494	1.83574	4.01258	4.04002	2.28655	0.085186	2.46543	0.576802	1.7095	2.43543	0.582097	0.750225	-0.414605	0.656407	0.761275	PV_vs_slide	0.62906	-0.66873	0.474521	0.775787	pyr_vs_slide	1.19261	0.254126	0.786188	0.906357	PV_vs_pyr
ENSG00000204842	ATXN2	258.499	58.996	29.0188	197.831	59.9364	29.1941	333.507	42.5912	28.7558	111.247	71.7525	37.1918	1.28168	0.358035	0.0583168	0.122169	PV_vs_slide	0.721582	-0.470765	0.0143405	0.102152	pyr_vs_slide	1.77621	0.828801	1.70108e-05	0.000129159	PV_vs_pyr
ENSG00000258099	ATXN2-AS	0	0.206545	0	0	0	0	0	0.471926	0	0	0	0	0.342603	-1.54539	0.680278	NA	PV_vs_slide	0.60181	-0.732619	0.845117	NA	pyr_vs_slide	1	0	1	NA	PV_vs_pyr
ENSG00000168488	ATXN2L	130.618	25.1702	25.0889	24.2281	24.0659	36.7511	99.8961	17.0321	52.0445	47.911	24.8033	20.2983	1.55914	0.640752	0.157414	0.264414	PV_vs_slide	1.19804	0.260679	0.566491	0.842036	pyr_vs_slide	1.30141	0.380073	0.403469	0.576728	PV_vs_pyr
ENSG00000066427	ATXN3	7.8833	22.0147	11.6797	9.15215	23.4314	28.9327	23.2103	21.0598	31.5889	1.92656	29.4897	23.8844	0.263374	-1.92481	0.00513018	0.0160356	PV_vs_slide	0.884677	-0.176777	0.795921	0.947159	pyr_vs_slide	0.297707	-1.74804	0.0114178	0.0371505	PV_vs_pyr
ENSG00000285258	ATXN7	0	0.16913	0	12.078	0.397661	0	0	0.557178	0	0	1.37423	0	0.283031	-1.82097	0.353577	0.481201	PV_vs_slide	0.0135638	-6.20409	0.00469595	0.0474566	pyr_vs_slide	20.8666	4.38312	0.0472775	0.116268	PV_vs_pyr
ENSG00000163635	ATXN7	27.6808	5.61278	1.92151	258.571	6.12014	1.99761	23.6773	4.1436	2.17381	45.9461	3.84329	2.23144	2.30063	1.20203	0.0729972	0.145633	PV_vs_slide	0.579435	-0.78728	0.248137	0.552349	pyr_vs_slide	3.97046	1.98931	0.00349743	0.0137087	PV_vs_pyr
ENSG00000146776	ATXN7L1	4.12108	3.10922	2.49991	21.4706	5.85946	12.2506	0	4.47194	3.90357	20.4874	3.93019	2.35684	1.42736	0.513346	0.610039	0.722047	PV_vs_slide	0.78534	-0.348611	0.730116	0.920545	pyr_vs_slide	1.8175	0.861957	0.393874	0.567939	PV_vs_pyr
ENSG00000162650	ATXN7L2	0	1.48533	0.313937	0	1.55487	1.3821	0	0.795315	0.685644	12.5241	2.34133	0.421371	1.86699	0.900714	NA	NA	PV_vs_slide	0.483042	-1.04978	NA	NA	pyr_vs_slide	3.86507	1.95049	NA	NA	PV_vs_pyr
ENSG00000087152	ATXN7L3	111.582	24.793	29.2562	400.379	38.3823	57.634	349.365	27.5536	48.2561	293.264	35.5243	57.1687	2.31492	1.21096	0.000325892	0.00145246	PV_vs_slide	1.42068	0.506586	0.134764	0.392148	pyr_vs_slide	1.62944	0.704378	0.0374272	0.0970261	PV_vs_pyr
ENSG00000253719	ATXN7L3B	15.6216	8.55023	11.4153	35.472	8.6908	12.2826	18.0025	7.57847	15.0987	30.2222	8.73676	10.8641	1.94037	0.956328	0.0102879	0.0289988	PV_vs_slide	1.41619	0.502018	0.179102	0.459652	pyr_vs_slide	1.37013	0.45431	0.223991	0.377712	PV_vs_pyr
ENSG00000148090	AUH	1.57668	14.0527	13.2567	47.5658	12.873	13.3169	92.0718	10.0211	10.1257	0.117758	8.61916	10.9337	1.80528	0.852223	0.45081	0.5764	PV_vs_slide	1.3004	0.378961	0.737819	0.922905	pyr_vs_slide	1.38825	0.473263	0.675921	0.824404	PV_vs_pyr
ENSG00000127423	AUNIP	0	0.750243	0.868221	0	0.534724	0.438499	0	0.506886	2.0477	0	1.48834	1.05284	0.0207534	-5.59051	3.08144e-05	0.000178994	PV_vs_slide	1.564	0.645241	0.477514	0.777699	pyr_vs_slide	0.0132695	-6.23575	4.11879e-06	3.59192e-05	PV_vs_pyr
ENSG00000115307	AUP1	42.3149	9.56014	11.9271	0.229809	11.232	14.1572	0	9.62871	10.3724	6.54927	9.00878	10.5399	0.85785	-0.221203	NA	NA	PV_vs_slide	1.16382	0.218865	NA	NA	pyr_vs_slide	0.7371	-0.440068	NA	NA	PV_vs_pyr
ENSG00000087586	AURKA	0	0.366937	1.15634	0	0.830715	1.6183	0	0.068263	0	0	0.637538	0.175651	0.0385574	-4.69685	0.00420779	0.0134704	PV_vs_slide	1.56599	0.647072	0.627215	0.873085	pyr_vs_slide	0.0246218	-5.34392	0.00128534	0.00579205	PV_vs_pyr
ENSG00000175756	AURKAIP1	0	17.5394	44.3133	2.92269	20.4298	32.4443	0	21.7585	56.8024	43.855	17.9586	40.9462	0.387526	-1.36764	NA	NA	PV_vs_slide	2.21249	1.14567	NA	NA	pyr_vs_slide	0.175153	-2.51331	NA	NA	PV_vs_pyr
ENSG00000178999	AURKB	0	0	0	0	0	0	0	0	0	0	0	0.198735	1	0	1	NA	PV_vs_slide	5.37062	2.42509	0.525206	NA	pyr_vs_slide	0.345289	-1.53413	0.687738	NA	PV_vs_pyr
ENSG00000105146	AURKC	0	0.086942	0.616198	0	0.854542	0	0	0.374382	0	0	0.386328	0	0.0805666	-3.63367	0.0677007	0.137223	PV_vs_slide	0.402161	-1.31416	0.504634	0.798489	pyr_vs_slide	0.200334	-2.31952	0.289435	NA	PV_vs_pyr
ENSG00000158321	AUTS2	3.54119	27.9744	7.84294	38.1629	25.7596	7.86576	8.74797	20.4696	16.0603	29.9577	22.2011	4.15272	0.780794	-0.356986	0.684972	0.784743	PV_vs_slide	0.544548	-0.876869	0.319873	0.637657	pyr_vs_slide	1.43384	0.519883	0.555624	0.720859	PV_vs_pyr
ENSG00000169857	AVEN	0	1.60805	2.12368	0	1.66625	4.04014	0	1.85421	2.71734	3.39529	2.234	1.27645	0.434349	-1.20307	0.392565	0.520466	PV_vs_slide	1.40551	0.491094	0.725319	0.919082	pyr_vs_slide	0.309033	-1.69417	0.230627	0.385844	PV_vs_pyr
ENSG00000135407	AVIL	0	6.18701	0	0	7.50911	0	0	0.62233	0	0	1.12292	0	0.0137171	-6.18788	0.000100668	0.000514801	PV_vs_slide	0.0240955	-5.37509	0.000729787	0.0129886	pyr_vs_slide	1	0	1	1	PV_vs_pyr
ENSG00000105778	AVL9	3.79332	8.85107	18.1722	0.331248	9.66591	12.7532	2.40631	6.49984	11.4649	0.534248	9.88852	10.2064	0.147432	-2.76188	1.68562e-05	0.000105311	PV_vs_slide	1.12563	0.170739	0.787548	0.944232	pyr_vs_slide	0.130977	-2.93261	5.17149e-06	4.41053e-05	PV_vs_pyr
ENSG00000101200	AVP	0	0	0	0	0	0	0	0.169106	0.896713	0	0	0	0.766139	-0.384323	0.919665	NA	PV_vs_slide	3.60192	1.84876	0.627014	NA	pyr_vs_slide	0.212703	-2.23309	0.557884	NA	PV_vs_pyr
ENSG00000119986	AVPI1	0	3.36178	3.8531	21.5658	2.72837	4.66808	2.38592	2.95908	8.13096	5.94175	3.27049	6.30898	1.34661	0.429329	0.659664	0.763914	PV_vs_slide	1.80232	0.849853	0.384295	0.700157	pyr_vs_slide	0.747153	-0.420524	0.667369	0.817487	PV_vs_pyr
ENSG00000166148	AVPR1A	0	0.090033	0	0	1.02228	1.00551	0	0.131754	0	0	0.469231	0	0.0380662	-4.71534	0.00470023	0.0148405	PV_vs_slide	0.187506	-2.41499	0.142502	0.404368	pyr_vs_slide	0.203013	-2.30035	0.231284	0.386368	PV_vs_pyr
ENSG00000198049	AVPR1B	0	0.013465	0	0	0	0	0	0	0	0	0	0	1.12476	0.16962	0.964555	NA	PV_vs_slide	1.97575	0.982403	0.796888	NA	pyr_vs_slide	1	0	1	NA	PV_vs_pyr
ENSG00000162779	AXDND1	0	0.098123	0	0	0.353101	0	0	0.021906	0	0	0.171353	0	0.0758906	-3.71993	0.119336	0.214445	PV_vs_slide	0.133309	-2.90715	0.223514	NA	pyr_vs_slide	1	0	1	NA	PV_vs_pyr
ENSG00000103126	AXIN1	15.5813	2.63431	1.27856	59.526	2.25085	1.54501	0	1.65083	1.674	7.67515	1.92269	1.54173	3.25966	1.70472	0.099729	0.1866	PV_vs_slide	0.625205	-0.677598	0.516987	0.807871	pyr_vs_slide	5.21375	2.38232	0.0225853	0.0648346	PV_vs_pyr
ENSG00000168646	AXIN2	0	3.87111	3.20416	0.448189	3.25419	3.65585	3.8992	2.54775	2.71023	3.86847	4.28454	0.876296	0.252462	-1.98586	0.0654679	0.133526	PV_vs_slide	0.874709	-0.193125	0.856901	0.964398	pyr_vs_slide	0.288624	-1.79274	0.0979262	0.204841	PV_vs_pyr
ENSG00000167601	AXL	0	4.11223	1.48216	0	3.14371	1.13174	0	2.49374	0.970711	0.403467	3.02783	1.13176	0.0125445	-6.3168	4.23021e-11	1.02522e-09	PV_vs_slide	0.378474	-1.40173	0.036176	0.182347	pyr_vs_slide	0.033145	-4.91507	4.16576e-07	4.47675e-06	PV_vs_pyr
ENSG00000160862	AZGP1	0	0.718051	0	0	1.04972	2.11262	0	1.0119	0	0	1.23591	2.35589	0.026123	-5.25854	0.00180013	0.00647709	PV_vs_slide	0.956744	-0.063795	0.96341	0.991318	pyr_vs_slide	0.027304	-5.19474	0.00242184	0.010009	PV_vs_pyr
ENSG00000163512	AZI2	65.5236	14.0794	40.7702	122.221	28.8131	34.2331	0	20.7772	32.066	73.2775	27.2493	25.0277	3.01092	1.59021	0.153552	0.259519	PV_vs_slide	1.15563	0.208682	0.85167	0.962297	pyr_vs_slide	2.60543	1.38152	0.215621	0.367403	PV_vs_pyr
ENSG00000155096	AZIN1	92.2545	20.7712	29.5564	195.265	23.3563	21.1597	2.0735	17.747	19.0053	151.665	19.4351	15.5311	0.914723	-0.128593	0.850759	0.908652	PV_vs_slide	1.03469	0.0491979	0.942653	0.986433	pyr_vs_slide	0.884055	-0.177791	0.795017	0.912704	PV_vs_pyr
ENSG00000142920	AZIN2	28.4082	6.46371	2.75191	0	7.68536	2.24493	151.764	3.26641	3.32954	11.4011	9.50059	6.01397	1.23174	0.300698	0.772807	0.851039	PV_vs_slide	0.584417	-0.774929	0.460076	0.765707	pyr_vs_slide	2.10764	1.07563	0.305608	0.47402	PV_vs_pyr
ENSG00000166710	B2M	0.93966	61.4459	30.9666	0	86.1418	11.2775	1.55513	53.4049	1.08664	33.5431	71.896	5.63583	0.125826	-2.99049	NA	NA	PV_vs_slide	0.147691	-2.75935	NA	NA	pyr_vs_slide	0.851957	-0.231147	NA	NA	PV_vs_pyr
ENSG00000169255	B3GALNT1	127.237	8.36532	10.4709	0	6.95563	6.63709	7.27032	5.0935	6.14781	22.104	6.75651	4.61905	2.06109	1.04341	NA	NA	PV_vs_slide	0.802534	-0.317365	NA	NA	pyr_vs_slide	2.56823	1.36077	NA	NA	PV_vs_pyr
ENSG00000162885	B3GALNT2	0	2.81111	0.684778	0	1.69689	1.7385	7.77251	2.35624	0.246183	0	3.37602	0.563949	0.838156	-0.25471	NA	NA	PV_vs_slide	0.19047	-2.39236	NA	NA	pyr_vs_slide	4.40046	2.13765	NA	NA	PV_vs_pyr
ENSG00000172318	B3GALT1	2.06247	2.03326	3.01182	19.157	2.26095	2.25953	1.78367	1.62672	1.29423	0.030408	1.26311	2.13754	1.62461	0.700097	0.494821	0.618633	PV_vs_slide	1.18693	0.247233	0.810037	0.951756	pyr_vs_slide	1.36876	0.452865	0.659788	0.810709	PV_vs_pyr
ENSG00000162630	B3GALT2	0	11.1421	3.68045	35.9296	14.4555	10.5521	0.141667	9.59137	5.98662	0	15.903	7.75069	0.336762	-1.5702	NA	NA	PV_vs_slide	0.529959	-0.916047	NA	NA	pyr_vs_slide	0.63545	-0.65415	NA	NA	PV_vs_pyr
ENSG00000235863	B3GALT4	0	0.476552	0.337448	0	0.506578	0	0	0	0	3.50777	0	0	3.25239	1.7015	0.545831	0.66637	PV_vs_slide	0.430239	-1.21679	0.682441	0.900188	pyr_vs_slide	7.55951	2.91829	0.323675	0.495943	PV_vs_pyr
ENSG00000183778	B3GALT5	0	0.050306	0.308426	0	0.154506	0.104647	0	0.098137	0	0	0.085657	0.039988	0.0175679	-5.83091	1.88442e-05	0.000116085	PV_vs_slide	0.4785	-1.06341	0.287558	0.599061	pyr_vs_slide	0.0367145	-4.76751	0.000778826	0.00376219	PV_vs_pyr
ENSG00000176022	B3GALT6	0	1.16606	1.18838	0	1.92821	3.59123	0	0.931535	0.880234	30.8728	1.61718	2.73376	4.97383	2.31436	NA	NA	PV_vs_slide	1.47018	0.555991	NA	NA	pyr_vs_slide	3.38315	1.75837	NA	NA	PV_vs_pyr
ENSG00000109956	B3GAT1	19.4878	30.7173	8.36182	13.4422	35.7588	11.9513	1.5738	18.7708	11.995	26.1207	28.0803	12.157	0.271408	-1.88147	0.00467613	0.0147736	PV_vs_slide	0.426506	-1.22936	0.0646634	0.257445	pyr_vs_slide	0.636351	-0.652104	0.328308	0.501191	PV_vs_pyr
ENSG00000112309	B3GAT2	0	2.08599	0.223115	0	1.64086	0.169901	0	2.05838	0.252382	0	1.42548	0	0.00207117	-8.91534	2.33181e-12	7.73239e-11	PV_vs_slide	0.0758136	-3.7214	1.02465e-05	0.000540791	pyr_vs_slide	0.0273193	-5.19394	8.58389e-05	0.000542806	PV_vs_pyr
ENSG00000149541	B3GAT3	38.3812	3.25197	6.36085	0	3.75363	2.64936	32.3697	2.62476	10.42	4.33149	2.52949	3.31117	4.44087	2.15084	0.0723935	0.144694	PV_vs_slide	1.78933	0.83942	0.484972	0.783546	pyr_vs_slide	2.48186	1.31142	0.274435	0.437836	PV_vs_pyr
ENSG00000187676	B3GLCT	0	2.13368	3.93945	0	2.51074	1.60859	0	1.53151	2.35367	0	2.3074	1.32032	0.00258558	-8.5953	6.07439e-14	3.05393e-12	PV_vs_slide	1.06258	0.0875681	0.869167	0.968144	pyr_vs_slide	0.00243331	-8.68287	4.04262e-14	2.27872e-12	PV_vs_pyr
ENSG00000170340	B3GNT2	0	3.1034	3.88401	22.7577	3.26835	2.65429	0	2.39859	6.10251	0	3.62526	2.97812	0.766465	-0.383709	NA	NA	PV_vs_slide	1.20365	0.267416	NA	NA	pyr_vs_slide	0.636784	-0.651125	NA	NA	PV_vs_pyr
ENSG00000176383	B3GNT4	0	0.76773	1.73418	0	1.39796	3.60506	0	0.651547	1.38552	0	0.766551	2.68887	0.0111895	-6.48171	7.86122e-08	8.35656e-07	PV_vs_slide	1.31853	0.39893	0.555728	0.835198	pyr_vs_slide	0.00848634	-6.88064	1.57875e-08	2.32082e-07	PV_vs_pyr
ENSG00000176597	B3GNT5	0	0.374028	0	0	0.771785	0	0	0.241487	0	0	0.6739	0.06651	0.013503	-6.21058	8.38258e-06	5.67645e-05	PV_vs_slide	0.0391068	-4.67644	0.000794676	0.0138343	pyr_vs_slide	0.345285	-1.53414	0.372779	0.548329	PV_vs_pyr
ENSG00000198488	B3GNT6	0	0.424436	0	0.080453	0.628679	0	0	0.12467	0	0	0.130488	0	0.0504434	-4.30919	0.00970097	0.0276478	PV_vs_slide	0.0537446	-4.21774	0.0113604	0.0868911	pyr_vs_slide	0.938577	-0.0914528	0.962427	1	PV_vs_pyr
ENSG00000156966	B3GNT7	0	0.562838	0.46573	0	0.602236	0	0	0.493143	0.250877	0	0.389598	0.153154	0.0135089	-6.20994	1.74279e-06	1.37717e-05	PV_vs_slide	0.44632	-1.16385	0.19236	0.479111	pyr_vs_slide	0.0302673	-5.0461	0.000181163	0.00105376	PV_vs_pyr
ENSG00000177191	B3GNT8	0	0.038355	0	0	0.124348	0	0	0.023123	0	0	0	0	0.301359	-1.73045	0.643732	NA	PV_vs_slide	0.529361	-0.917676	0.806256	NA	pyr_vs_slide	1	0	1	NA	PV_vs_pyr
ENSG00000237172	B3GNT9	0	0.852012	0.529812	29.6627	0.83616	0.320239	0	0.703368	0	1.09768	0.682876	0	4.87925	2.28666	NA	NA	PV_vs_slide	0.263086	-1.92639	NA	NA	pyr_vs_slide	18.5462	4.21305	NA	NA	PV_vs_pyr
ENSG00000175711	B3GNTL1	46.3655	2.80492	2.36415	1.62027	1.93256	0.744579	0	0.990824	0.115057	0	1.38633	0	2.83481	1.50325	NA	NA	PV_vs_slide	0.212999	-2.23108	NA	NA	pyr_vs_slide	13.309	3.73433	NA	NA	PV_vs_pyr
ENSG00000135454	B4GALNT1	4.70263	9.2206	17.5691	2.26369	14.4576	17.8371	219.15	5.20326	15.3314	22.6772	11.0414	16.4744	4.04344	2.01558	0.0212202	0.0532701	PV_vs_slide	1.92307	0.943415	0.281466	0.592707	pyr_vs_slide	2.10259	1.07217	0.220671	0.373743	PV_vs_pyr
ENSG00000167080	B4GALNT2	0.044275	0.428425	0.13267	0	0.706332	0.160156	0.026669	0.386997	0.225102	0.12671	0.49564	0	0.0772472	-3.69437	0.000264743	0.00121001	PV_vs_slide	0.240072	-2.05846	0.03396	0.175889	pyr_vs_slide	0.321768	-1.63591	0.123107	0.243285	PV_vs_pyr
ENSG00000139044	B4GALNT3	0	1.11138	0.459763	0	0.70057	0	0	0.847171	0.119499	0	0.552315	0.498354	0.0090307	-6.79095	3.30483e-06	2.46353e-05	PV_vs_slide	0.36352	-1.45989	0.185407	0.468834	pyr_vs_slide	0.0248424	-5.33105	0.000370096	0.00197744	PV_vs_pyr
ENSG00000182272	B4GALNT4	8.55597	4.08519	2.32215	8.29631	11.1734	4.69214	0	7.43222	2.59816	0.645591	6.14661	2.11511	0.299303	-1.74032	0.103946	0.192409	PV_vs_slide	0.588233	-0.76554	0.474137	0.775507	pyr_vs_slide	0.508818	-0.974779	0.364568	0.540361	PV_vs_pyr
ENSG00000086062	B4GALT1	0	0.519052	0	0	0.569397	0.470793	0	0.334944	0	0	0.368011	0	0.0132905	-6.23346	0.00100734	0.00392419	PV_vs_slide	0.251712	-1.99016	0.235636	0.53673	pyr_vs_slide	0.0528004	-4.24331	0.0302656	0.0818835	PV_vs_pyr
ENSG00000117411	B4GALT2	75.9136	4.04956	5.6124	0.746245	3.75777	5.53458	0	3.15966	7.77906	10.4272	5.79945	3.98567	2.42896	1.28034	0.296432	0.422899	PV_vs_slide	1.17861	0.237089	0.847216	0.961216	pyr_vs_slide	2.06087	1.04325	0.396337	0.569979	PV_vs_pyr
ENSG00000158850	B4GALT3	88.9078	3.8359	39.0835	8.38357	2.53775	3.55462	3.50177	5.07042	2.99746	0	4.99759	8.02503	1.17132	0.228138	0.823614	0.889986	PV_vs_slide	1.69813	0.763945	0.455966	0.761913	pyr_vs_slide	0.689773	-0.535807	0.601839	0.761888	PV_vs_pyr
ENSG00000121578	B4GALT4	0	2.85349	0	0	5.24226	0.139185	0.03903	2.19917	1.67458	3.82802	2.94568	3.19863	0.85007	-0.234347	0.893855	0.938363	PV_vs_slide	0.142263	-2.81337	0.116177	0.358979	pyr_vs_slide	5.97535	2.57902	0.150262	0.283082	PV_vs_pyr
ENSG00000158470	B4GALT5	19.5031	3.85597	8.19054	6.03179	4.99315	8.93905	17.0303	3.17261	6.41852	42.2653	4.52075	9.16761	3.9212	1.9713	0.00288064	0.00973458	PV_vs_slide	1.93923	0.955486	0.149606	0.41453	pyr_vs_slide	2.02204	1.01581	0.125124	0.246612	PV_vs_pyr
ENSG00000118276	B4GALT6	3.90817	11.9196	24.3536	49.8421	16.1197	21.5905	60.0453	12.9548	22.7759	30.4415	18.3008	11.3513	1.38434	0.469195	0.496053	0.619791	PV_vs_slide	1.40201	0.487493	0.479829	0.779524	pyr_vs_slide	0.987397	-0.0182982	0.978848	1	PV_vs_pyr
ENSG00000027847	B4GALT7	0	1.53764	3.05229	7.95019	2.23607	13.2293	0	2.20426	4.77041	0	2.83377	2.33546	0.339797	-1.55725	0.231911	0.354061	PV_vs_slide	2.16405	1.11373	0.385022	0.70056	pyr_vs_slide	0.157019	-2.67099	0.0407025	0.103833	PV_vs_pyr
ENSG00000174684	B4GAT1	25.7913	29.9584	69.1075	51.9828	34.309	76.2717	5.63974	20.9547	61.3805	23.6841	31.8364	59.0511	0.580568	-0.784464	0.153514	0.259499	PV_vs_slide	2.22557	1.15418	0.0354012	0.179854	pyr_vs_slide	0.260862	-1.93864	0.000422732	0.00221625	PV_vs_pyr
ENSG00000108641	B9D1	0	3.75948	3.86303	0	3.87438	4.97086	0	2.19735	1.79572	0	5.1852	6.35569	0.00651077	-7.26296	1.06646e-10	2.29623e-09	PV_vs_slide	0.801874	-0.318552	0.535983	0.822174	pyr_vs_slide	0.00811944	-6.9444	1.05152e-09	2.08383e-08	PV_vs_pyr
ENSG00000123810	B9D2	0	0.330167	0.261709	0	0.380717	0	0	0.464277	1.78328	0	0.954138	1.21963	0.0483273	-4.37102	0.00398298	0.0128347	PV_vs_slide	1.39818	0.483553	0.686561	0.901699	pyr_vs_slide	0.0345644	-4.85457	0.00173144	0.00750365	PV_vs_pyr
ENSG00000164929	BAALC	212.591	103.142	82.5698	89.2124	105.138	91.1259	63.6005	73.2327	83.7212	92.9506	78.3695	103.805	0.495496	-1.01305	0.0728588	0.145423	PV_vs_slide	0.860075	-0.217465	0.700207	0.908217	pyr_vs_slide	0.576108	-0.79559	0.159446	0.295733	PV_vs_pyr
ENSG00000236939	BAALC-AS2	0	0.774273	0	0	0	0	0	0.228559	0	0	0.743907	0	0.163894	-2.60916	0.474364	NA	PV_vs_slide	0.287892	-1.7964	0.622337	NA	pyr_vs_slide	1	0	1	NA	PV_vs_pyr
ENSG00000136881	BAAT	0	0.251165	0.964359	0	0.203451	0	0	0.308336	0	1.7827	0.059286	0.107206	1.82225	0.865717	0.661904	0.765633	PV_vs_slide	1.31404	0.394005	0.844357	0.960047	pyr_vs_slide	1.38675	0.471713	0.814182	0.92683	PV_vs_pyr
ENSG00000105393	BABAM1	80.1367	34.6699	67.97	160.622	62.3218	51.8562	31.7096	31.2496	72.8071	8.41253	64.088	48.9418	0.562329	-0.830515	0.196103	0.31153	PV_vs_slide	1.33172	0.413295	0.519479	0.809198	pyr_vs_slide	0.422256	-1.24381	0.0533609	0.127615	PV_vs_pyr
ENSG00000158019	BABAM2	0	5.19571	8.22862	0	3.32342	18.4146	4.20313	3.73309	6.56972	111.208	4.1175	3.14682	3.29953	1.72226	NA	NA	PV_vs_slide	1.68834	0.755606	NA	NA	pyr_vs_slide	1.9543	0.966655	NA	NA	PV_vs_pyr
ENSG00000186318	BACE1	55.9811	16.0293	14.7092	96.1895	11.3496	16.7808	178.336	10.6578	9.32557	29.7293	15.9857	20.0721	1.78513	0.836031	0.0599242	0.124794	PV_vs_slide	0.888602	-0.17039	0.702486	0.909211	pyr_vs_slide	2.00892	1.00642	0.0240688	0.0680379	PV_vs_pyr
ENSG00000182240	BACE2	0	0.832376	0.168565	0	2.62615	1.88532	0	0.576015	1.21364	0	0.67173	0.386206	0.00684949	-7.18979	6.12714e-09	8.66913e-08	PV_vs_slide	0.539603	-0.890031	0.231068	0.531563	pyr_vs_slide	0.0126936	-6.29976	5.49245e-07	5.74665e-06	PV_vs_pyr
ENSG00000156273	BACH1	60.0111	7.62218	3.69	1.26844	10.6416	13.081	0	5.27913	1.47811	0	7.30994	5.74063	0.591177	-0.758337	NA	NA	PV_vs_slide	0.446117	-1.16451	NA	NA	pyr_vs_slide	1.32516	0.40617	NA	NA	PV_vs_pyr
ENSG00000112182	BACH2	2.51824	2.02386	1.03316	26.2225	4.47168	3.09052	0	1.60837	0.16627	0	4.09416	0.077456	2.44796	1.29158	0.403177	0.530991	PV_vs_slide	0.650165	-0.621123	0.689261	0.902168	pyr_vs_slide	3.76514	1.9127	0.218047	0.37044	PV_vs_pyr
ENSG00000002330	BAD	133.56	13.7102	25.6557	68.5602	19.0154	27.025	0	10.5952	27.7119	0	15.9811	24.0031	1.2975	0.375736	NA	NA	PV_vs_slide	2.09856	1.0694	NA	NA	pyr_vs_slide	0.618283	-0.693662	NA	NA	PV_vs_pyr
ENSG00000107262	BAG1	104.783	30.6303	47.1126	70.5214	35.2783	43.9049	30.4331	23.6372	24.1797	29.2354	28.0386	24.7924	1.09532	0.131353	0.836693	0.898987	PV_vs_slide	1.24045	0.310861	0.626179	0.872922	pyr_vs_slide	0.883004	-0.179508	0.778723	0.900522	PV_vs_pyr
ENSG00000112208	BAG2	0.493014	0.92233	1.71482	7.43472	0.822309	0.754442	0	0.712426	0.359979	0	0.398275	0.746663	1.36257	0.446328	0.75357	0.837253	PV_vs_slide	1.22308	0.290517	0.838458	0.958376	pyr_vs_slide	1.11405	0.155812	0.912988	0.999222	PV_vs_pyr
ENSG00000151929	BAG3	0	5.58293	1.30295	9.41576	4.0947	0.90016	137.853	3.18545	0.822341	0	3.67731	0.071344	2.23614	1.16101	0.463079	0.588389	PV_vs_slide	0.168477	-2.56937	0.108921	0.345954	pyr_vs_slide	13.2726	3.73038	0.0199261	0.0586146	PV_vs_pyr
ENSG00000156735	BAG4	51.8699	12.653	23.2142	40.8179	18.5361	17.784	0.621771	10.2796	14.0278	2.68351	13.9744	12.6941	0.898223	-0.154855	0.886879	0.933907	PV_vs_slide	1.17732	0.235503	0.82876	0.955807	pyr_vs_slide	0.76294	-0.390358	0.72005	0.856981	PV_vs_pyr
ENSG00000166170	BAG5	8.9254	15.2896	22.7848	19.7318	17.4253	30.0273	27.4018	12.4999	16.5531	15.2715	16.3826	14.072	0.862838	-0.212838	0.59307	0.707532	PV_vs_slide	1.25188	0.324095	0.41658	0.728661	pyr_vs_slide	0.689235	-0.536933	0.180252	0.322499	PV_vs_pyr
ENSG00000204463	BAG6	0	0	2.643	0	4.28455	6.406	3.37541	0	3.53181	0	3.36703	0.000113	0.274966	-1.86268	0.477681	0.602633	PV_vs_slide	1.7474	0.805206	0.758412	0.932825	pyr_vs_slide	0.157358	-2.66788	0.309334	0.478534	PV_vs_pyr
ENSG00000187172	BAGE2	0	0.049804	0	0	0	0	0	0	0	0	0	0	1.12476	0.16962	0.964555	NA	PV_vs_slide	1.97575	0.982403	0.796888	NA	pyr_vs_slide	1	0	1	NA	PV_vs_pyr
ENSG00000266074	BAHCC1	1.82896	4.05768	0.221499	6.44393	2.84401	3.16086	3.36329	3.23603	2.60804	7.50351	4.48883	0.974936	1.62825	0.703323	0.453306	0.578839	PV_vs_slide	0.389243	-1.36126	0.149699	0.41453	pyr_vs_slide	4.18312	2.06458	0.0289162	0.0789479	PV_vs_pyr
ENSG00000140320	BAHD1	3.91755	1.64748	0.892811	0	1.19341	2.01715	11.1016	1.20691	2.78078	23.6965	1.16066	1.53671	5.5635	2.47599	0.0351055	0.0809178	PV_vs_slide	1.26844	0.343052	0.771345	0.937627	pyr_vs_slide	4.38611	2.13294	0.0703811	0.158395	PV_vs_pyr
ENSG00000175866	BAIAP2	0	42.698	87.6793	0	45.461	55.473	0	44.3831	61.9994	91.7535	38.6595	50.6492	0.171107	-2.54703	NA	NA	PV_vs_slide	1.46659	0.552462	NA	NA	pyr_vs_slide	0.11667	-3.09949	NA	NA	PV_vs_pyr
ENSG00000226137	BAIAP2-DT	16.5458	4.33591	5.07298	0	4.48691	4.44236	10.4444	3.75034	6.43435	0.215156	3.37345	3.98545	1.0573	0.0803894	0.947957	0.974557	PV_vs_slide	1.19825	0.260932	0.832317	0.957225	pyr_vs_slide	0.882371	-0.180543	0.883583	0.976903	PV_vs_pyr
ENSG00000006453	BAIAP2L1	0	2.20139	0	0	0.598206	0.556081	0	0.181008	0	0	1.27022	0.311856	0.035624	-4.81101	0.00202421	0.00717756	PV_vs_slide	0.250157	-1.99909	0.167355	0.443552	pyr_vs_slide	0.142407	-2.81191	0.109171	0.221795	PV_vs_pyr
ENSG00000128298	BAIAP2L2	0	0.561488	1.57717	0	0.558933	2.41801	0	0.438841	3.421	0	0.436534	2.14881	0.022403	-5.48016	9.48163e-07	7.91216e-06	PV_vs_slide	3.77402	1.9161	8.77583e-05	0.00282461	pyr_vs_slide	0.00593612	-7.39626	3.3712e-11	9.64502e-10	PV_vs_pyr
ENSG00000007516	BAIAP3	0	11.8328	19.3646	14.5016	16.7699	23.6071	30.5556	7.53947	21.068	0	13.9175	9.42056	0.241613	-2.04923	NA	NA	PV_vs_slide	1.60107	0.679039	NA	NA	pyr_vs_slide	0.150907	-2.72827	NA	NA	PV_vs_pyr
ENSG00000030110	BAK1	0	0.228855	1.36342	0	0.688384	0.943924	0	0.730391	0.321344	0	0.524529	1.13144	0.0197381	-5.66287	8.35284e-06	5.66009e-05	PV_vs_slide	1.65042	0.722833	0.364017	0.681726	pyr_vs_slide	0.0119594	-6.38571	6.34541e-07	6.52676e-06	PV_vs_pyr
ENSG00000095739	BAMBI	0	1.37492	0	0	2.3497	0	0	0.982808	0	0	1.09431	0	0.0101851	-6.61739	3.2026e-06	2.39439e-05	PV_vs_slide	0.0178913	-5.8046	4.40172e-05	0.00168647	pyr_vs_slide	1	0	1	1	PV_vs_pyr
ENSG00000175334	BANF1	0	7.95829	25.1882	0	6.95706	14.1189	0	6.55462	15.4521	19.8908	6.49221	15.5683	0.458454	-1.12515	0.449362	0.575144	PV_vs_slide	2.01841	1.01322	0.493757	0.790605	pyr_vs_slide	0.227136	-2.13837	0.150964	0.284057	PV_vs_pyr
ENSG00000153064	BANK1	0	0.839702	0.343795	0	0.067146	0.277237	0	0.523091	0	0	0.554211	0	0.0316087	-4.98354	0.00253131	0.00870263	PV_vs_slide	0.403829	-1.30818	0.363572	0.681148	pyr_vs_slide	0.0782723	-3.67535	0.0357633	0.0935198	PV_vs_pyr
ENSG00000172530	BANP	0	6.26797	1.72016	0.239617	5.65923	0.980743	0	2.85943	4.76515	19.4811	3.00846	2.36666	0.432246	-1.21008	NA	NA	PV_vs_slide	0.410959	-1.28294	NA	NA	pyr_vs_slide	1.0518	0.0728599	NA	NA	PV_vs_pyr
ENSG00000163930	BAP1	205.567	17.7857	14.0847	28.9817	18.8329	13.4134	30.9038	20.7983	18.9872	23.453	21.387	15.3135	1.01755	0.0251022	0.906704	0.946901	PV_vs_slide	0.868765	-0.202963	0.349777	0.66769	pyr_vs_slide	1.17126	0.228065	0.296111	0.462831	PV_vs_pyr
ENSG00000138376	BARD1	63.5956	1.79354	0	0.051268	1.4038	0.376924	0	1.43671	0.377367	0.067289	0.401879	1.49206	3.23531	1.6939	NA	NA	PV_vs_slide	0.476969	-1.06803	NA	NA	pyr_vs_slide	6.78307	2.76194	NA	NA	PV_vs_pyr
ENSG00000043039	BARX2	0	0.367227	0.135333	0	0.160099	0	0	0.212375	0	0	0.179473	0	0.0511646	-4.28871	0.00995951	0.0282363	PV_vs_slide	0.148181	-2.75457	0.0978621	0.327172	pyr_vs_slide	0.345285	-1.53414	0.426986	NA	PV_vs_pyr
ENSG00000176788	BASP1	140.663	115.713	235.867	184.038	160.463	326.462	156.589	101.141	292.349	223.014	159.577	275.962	0.893371	-0.162669	0.65062	0.756816	PV_vs_slide	2.03935	1.02811	0.00419232	0.0439234	pyr_vs_slide	0.438066	-1.19078	0.000919006	0.00433119	PV_vs_pyr
ENSG00000215196	BASP1-AS1	30.7587	5.31848	5.51641	0.277888	9.56832	2.58761	0.576922	4.72814	3.37837	4.76555	8.73393	3.03272	0.925787	-0.111247	0.918536	0.955216	PV_vs_slide	0.524378	-0.93132	0.394009	0.708223	pyr_vs_slide	1.7655	0.820073	0.453403	0.623908	PV_vs_pyr
ENSG00000156127	BATF	0	0	0	0	0	0	0	0	0	0	0.303268	0	0.352726	-1.50338	0.688672	NA	PV_vs_slide	0.619592	-0.690609	0.853976	NA	pyr_vs_slide	1	0	1	NA	PV_vs_pyr
ENSG00000168062	BATF2	0	0.073479	0	0	0	0	0	0.294613	0	0	0.232196	0	0.103281	-3.27535	0.321904	NA	PV_vs_slide	0.181422	-2.46258	0.456428	NA	pyr_vs_slide	1	0	1	NA	PV_vs_pyr
ENSG00000123685	BATF3	0	3.20378	4.24243	0	1.38889	0	0	1.68729	0	1.10316	1.94884	7.93939	0.0588264	-4.08739	0.0178729	0.0462364	PV_vs_slide	1.31595	0.396102	0.79793	0.947708	pyr_vs_slide	0.0447027	-4.4835	0.00973633	0.0324602	PV_vs_pyr
ENSG00000087088	BAX	1.36341	1.01488	0.569913	0	0.622372	2.53102	0	0.55742	0	0	1.8088	4.12581	0.223539	-2.1614	0.129487	0.228233	PV_vs_slide	0.886937	-0.173096	0.897855	0.977426	pyr_vs_slide	0.252034	-1.98831	0.175578	0.316517	PV_vs_pyr
ENSG00000198604	BAZ1A	0	2.64347	0	0	6.01138	0.781424	0	4.23315	0	2.46237	1.83388	0.155312	0.303307	-1.72115	NA	NA	PV_vs_slide	0.118745	-3.07406	NA	NA	pyr_vs_slide	2.55427	1.35291	NA	NA	PV_vs_pyr
ENSG00000009954	BAZ1B	27.833	21.2865	16.4274	71.6823	24.086	16.3074	23.1727	17.9674	15.7482	17.2906	19.9215	11.0287	0.980746	-0.0280485	0.937949	0.968247	PV_vs_slide	0.700726	-0.513077	0.155753	0.424348	pyr_vs_slide	1.39961	0.485029	0.180075	0.32237	PV_vs_pyr
ENSG00000076108	BAZ2A	2.7175	34.0876	29.7683	274.692	43.9013	33.3246	162.813	40.2053	26.7056	99.6802	36.8428	20.2368	1.17594	0.233812	0.672367	0.774773	PV_vs_slide	0.674496	-0.568119	0.305973	0.620709	pyr_vs_slide	1.74343	0.801931	0.148718	0.280914	PV_vs_pyr
ENSG00000226266	BAZ2B	0	0.838828	0	0	2.84525	0	0	3.48401	0	0	1.61277	0	0.027711	-5.1734	0.00807422	0.0236439	PV_vs_slide	0.0486773	-4.36061	0.0255645	0.148067	pyr_vs_slide	1	0	1	1	PV_vs_pyr
ENSG00000123636	BAZ2B	30.3674	88.9165	20.4825	113.345	83.1956	35.3625	321.163	82.4346	33.3237	165.677	65.1501	8.71141	0.670726	-0.576204	0.135403	0.23585	PV_vs_slide	0.266014	-1.91043	8.89518e-07	7.79456e-05	pyr_vs_slide	2.5214	1.33422	0.000608708	0.00303961	PV_vs_pyr
ENSG00000105327	BBC3	0	1.32659	0	0	0.446065	0.649643	0	0.569404	0.502831	0	0.831131	0.10273	0.0217536	-5.5226	0.000114748	0.000577762	PV_vs_slide	0.473739	-1.07784	0.332717	0.649545	pyr_vs_slide	0.0459189	-4.44477	0.00301081	0.0120737	PV_vs_pyr
ENSG00000214413	BBIP1	0	6.17821	6.50955	0	4.65325	0.444575	0	7.13483	0.882971	0	9.11049	0.853054	0.00250112	-8.64321	1.25679e-11	3.44572e-10	PV_vs_slide	0.162129	-2.62479	0.00128252	0.0194716	pyr_vs_slide	0.0154267	-6.01842	3.94631e-06	3.45744e-05	PV_vs_pyr
ENSG00000119636	BBOF1	0	8.88436	8.32332	0	11.346	4.99783	0	8.05262	6.86794	0	7.15757	6.02739	0.00322581	-8.27612	3.52887e-14	1.90663e-12	PV_vs_slide	0.749822	-0.41538	0.318993	0.636687	pyr_vs_slide	0.0043021	-7.86074	8.80633e-13	3.71986e-11	PV_vs_pyr
ENSG00000129151	BBOX1	0	1.8202	0	0	2.44631	0	0	1.53859	0	0	0.834512	0	0.0114818	-6.44451	1.93545e-05	0.000118903	PV_vs_slide	0.0201691	-5.63171	0.000188929	0.00491487	pyr_vs_slide	1	0	1	1	PV_vs_pyr
ENSG00000254560	BBOX1-AS1	0	1.27646	3.38156	0	1.88411	0	2.34175	0.948442	0	0	0.202366	0	0.30521	-1.71212	0.402339	0.530188	PV_vs_slide	0.83335	-0.263005	0.896104	0.97721	pyr_vs_slide	0.366245	-1.44912	0.486756	0.655697	PV_vs_pyr
ENSG00000174483	BBS1	0	10.5189	9.54797	2.33655	9.09152	8.33745	2.14461	7.74831	4.54764	9.20846	9.2867	7.38858	0.639051	-0.645998	NA	NA	PV_vs_slide	0.781017	-0.356574	NA	NA	pyr_vs_slide	0.818228	-0.289425	NA	NA	PV_vs_pyr
ENSG00000179941	BBS10	0	2.55904	1.18745	0	2.30433	3.42746	0	2.26475	3.04721	0	2.40039	1.92355	0.00268956	-8.53841	2.77835e-14	1.57241e-12	PV_vs_slide	0.947198	-0.0782625	0.871191	0.968884	pyr_vs_slide	0.00283949	-8.46015	5.96446e-14	3.19286e-12	PV_vs_pyr
ENSG00000181004	BBS12	0	2.00311	1.53311	0	1.00032	1.32335	0	1.09822	2.13346	0	1.02697	2.00353	0.00553152	-7.49811	5.0335e-11	1.19699e-09	PV_vs_slide	1.34705	0.429808	0.418576	0.730146	pyr_vs_slide	0.00410638	-7.92792	4.67321e-12	1.63687e-10	PV_vs_pyr
ENSG00000125124	BBS2	113.176	29.5238	21.8624	164.91	49.3686	19.0311	35.5716	29.4565	16.2084	8.39611	24.0652	5.5035	1.11377	0.155453	0.768806	0.847978	PV_vs_slide	0.46687	-1.09891	0.0398645	0.193481	pyr_vs_slide	2.38561	1.25436	0.0191437	0.0566458	PV_vs_pyr
ENSG00000140463	BBS4	0	4.09325	3.50044	0	7.03333	3.87976	0	3.53959	8.03578	0	3.93856	9.12676	0.0028625	-8.44851	1.65035e-14	1.01326e-12	PV_vs_slide	0.926172	-0.110648	0.797722	0.947708	pyr_vs_slide	0.00309068	-8.33786	4.67128e-14	2.5902e-12	PV_vs_pyr
ENSG00000163093	BBS5	0	4.58547	2.89046	7.44886	2.12863	2.10901	0	3.04291	2.3	3.71597	4.16481	0.202869	0.808129	-0.307342	0.818093	0.88591	PV_vs_slide	0.781897	-0.354949	0.79119	0.945232	pyr_vs_slide	1.03355	0.0476078	0.971735	1	PV_vs_pyr
ENSG00000138686	BBS7	19.7039	9.68188	16.222	0.856335	6.23955	9.07926	8.52778	7.39741	8.48669	1.4278	9.50743	14.4509	0.882914	-0.179656	0.86008	0.915476	PV_vs_slide	1.62874	0.703753	0.489839	0.788412	pyr_vs_slide	0.542085	-0.883409	0.38645	0.561309	PV_vs_pyr
ENSG00000122507	BBS9	0	3.19202	5.18906	5.48455	3.61013	2.4341	0	3.5865	2.22969	11.1155	3.50209	1.14905	1.1238	0.168381	NA	NA	PV_vs_slide	0.727223	-0.45953	NA	NA	pyr_vs_slide	1.54533	0.627911	NA	NA	PV_vs_pyr
ENSG00000114439	BBX	25.623	25.9739	8.80643	382.694	32.3656	8.75285	61.1418	36.9652	11.2233	39.7119	23.3132	11.0228	1.66821	0.738301	0.0430167	0.0956924	PV_vs_slide	0.381505	-1.39023	0.000183072	0.00482415	pyr_vs_slide	4.37271	2.12853	1.0234e-08	1.58089e-07	PV_vs_pyr
ENSG00000187244	BCAM	0	2.87528	0	0.251472	5.19833	0.118283	0	1.88306	0.092222	0.642459	2.21363	0.478448	0.0277632	-5.17068	4.3379e-08	4.96555e-07	PV_vs_slide	0.0479227	-4.38315	3.96668e-06	0.000256699	pyr_vs_slide	0.579334	-0.787533	0.507303	0.675359	PV_vs_pyr
ENSG00000132692	BCAN	123.292	23.949	13.659	222.517	26.2601	10.8193	135.732	17.3719	13.3223	33.2232	20.0239	13.3338	2.36779	1.24354	0.00715057	0.0212649	PV_vs_slide	0.568691	-0.814283	0.0804672	0.292512	pyr_vs_slide	4.16358	2.05783	9.91576e-06	7.97336e-05	PV_vs_pyr
ENSG00000075790	BCAP29	5.98241	51.1853	84.0905	8.99542	42.9632	41.8049	53.8842	39.6706	43.8093	9.71699	39.6306	46.6657	0.924908	-0.112618	0.859078	0.914841	PV_vs_slide	1.18882	0.249531	0.694173	0.905017	pyr_vs_slide	0.778005	-0.362149	0.568505	0.731948	PV_vs_pyr
ENSG00000185825	BCAP31	79.2771	21.6719	56.5465	29.4686	24.7874	52.4205	24.9611	29.6192	46.5898	67.4995	23.6471	82.5741	1.32889	0.410221	0.481035	0.605545	PV_vs_slide	2.17745	1.12264	0.0538459	0.231596	pyr_vs_slide	0.610297	-0.712416	0.221423	0.374791	PV_vs_pyr
ENSG00000050820	BCAR1	6.20706	17.9162	8.10039	3.89078	14.7519	29.455	120.481	8.6275	18.8929	14.0947	12.1282	15.5681	0.682471	-0.55116	0.440173	0.566424	PV_vs_slide	0.897091	-0.156674	0.826584	0.954902	pyr_vs_slide	0.76076	-0.394486	0.582319	0.745045	PV_vs_pyr
ENSG00000137936	BCAR3	0	1.91342	0	0	1.32704	1.88036	0	1.39397	0.776126	3.58209	0.851104	0.176892	0.453009	-1.14239	0.502506	0.625808	PV_vs_slide	0.260506	-1.94061	0.261349	0.568652	pyr_vs_slide	1.73896	0.798222	0.645766	0.798495	PV_vs_pyr
ENSG00000064787	BCAS1	3.21152	52.0242	4.19817	0.080806	44.8343	4.62234	0	35.2262	4.1911	0	39.1818	5.66705	0.00282822	-8.46589	3.16305e-19	7.39593e-17	PV_vs_slide	0.0944074	-3.40496	8.42497e-05	0.00272606	pyr_vs_slide	0.0299576	-5.06093	9.5455e-08	1.17493e-06	PV_vs_pyr
ENSG00000116752	BCAS2	12.4561	17.2098	26.2026	0	22.6154	29.3289	0.926167	16.6658	21.8427	47.767	14.7957	23.7705	0.534446	-0.903884	NA	NA	PV_vs_slide	1.37031	0.454499	NA	NA	pyr_vs_slide	0.390019	-1.35838	NA	NA	PV_vs_pyr
ENSG00000141376	BCAS3	18.9387	21.9274	20.7169	12.9175	18.5104	23.0436	88.5013	13.3049	36.4671	0.402456	10.9788	13.8047	0.671391	-0.574774	0.532939	0.654099	PV_vs_slide	1.09669	0.13316	0.885159	0.973388	pyr_vs_slide	0.612196	-0.707935	0.443221	0.613675	PV_vs_pyr
ENSG00000124243	BCAS4	23.4725	1.75355	5.07821	56.2132	3.22119	1.58308	40.0518	2.25491	11.7347	6.23476	3.00551	5.20204	3.76684	1.91335	0.0201753	0.0511349	PV_vs_slide	0.76774	-0.381311	0.646243	0.883297	pyr_vs_slide	4.9064	2.29467	0.00568466	0.0206113	PV_vs_pyr
ENSG00000060982	BCAT1	65.6748	4.72307	2.82611	175.509	7.20048	8.13655	49.6865	4.3998	15.3826	19.2096	7.72024	7.74852	3.0667	1.61669	0.0111389	0.0310263	PV_vs_slide	0.974938	-0.0366173	0.954342	0.98994	pyr_vs_slide	3.14553	1.6533	0.0096889	0.032321	PV_vs_pyr
ENSG00000105552	BCAT2	0	2.52601	0	0	1.78825	0.943009	0	1.82307	0	0	0.738921	1.17352	0.0125681	-6.31409	8.90571e-05	0.000461834	PV_vs_slide	0.370135	-1.43388	0.274962	0.584726	pyr_vs_slide	0.0339553	-4.88022	0.00322948	0.0128058	PV_vs_pyr
ENSG00000107949	BCCIP	0	13.8695	19.6928	0	11.0995	13.388	18.3421	11.1795	23.2506	1.96441	14.064	8.99356	0.100361	-3.31673	0.00618829	0.018778	PV_vs_slide	0.994655	-0.00773189	0.994852	0.999656	pyr_vs_slide	0.1009	-3.309	0.00639261	0.0228089	PV_vs_pyr
ENSG00000186666	BCDIN3D	0	0.415374	1.17544	0	0.223729	0.682546	0	0.655383	1.99327	0.241886	0.616388	0.42122	0.124133	-3.01004	0.0121008	0.0332983	PV_vs_slide	2.382	1.25217	0.230321	0.530378	pyr_vs_slide	0.0521131	-4.26221	0.000397104	0.0020987	PV_vs_pyr
ENSG00000258057	BCDIN3D-AS1	0.064768	0.609495	0.703382	0	1.30493	0.465215	0	0.651842	0.798323	0	0.741756	0.482244	0.016819	-5.89376	3.16318e-07	2.93852e-06	PV_vs_slide	0.671178	-0.575232	0.340022	0.656681	pyr_vs_slide	0.0250589	-5.31853	6.36181e-06	5.34376e-05	PV_vs_pyr
ENSG00000114200	BCHE	0	0.380219	0	0	0.852737	0.483198	0	0.655487	0.381691	0	1.57899	0	0.0143827	-6.11952	7.59747e-05	0.000399991	PV_vs_slide	0.183465	-2.44643	0.063766	0.255561	pyr_vs_slide	0.0783948	-3.6731	0.02703	0.074733	PV_vs_pyr
ENSG00000248098	BCKDHA	4.9889	6.14868	5.08455	0	5.15095	5.47446	49.8317	4.03791	7.72839	0	3.49063	5.23453	1.68011	0.748552	NA	NA	PV_vs_slide	1.30081	0.379407	NA	NA	pyr_vs_slide	1.29159	0.369145	NA	NA	PV_vs_pyr
ENSG00000083123	BCKDHB	0.122877	4.60754	4.29051	0	4.31095	5.02274	0	5.70876	2.64912	0	4.42404	3.54493	0.00655459	-7.25328	7.77791e-12	2.24165e-10	PV_vs_slide	0.684676	-0.546507	0.19973	0.488105	pyr_vs_slide	0.00957328	-6.70677	3.20811e-10	7.12015e-09	PV_vs_pyr
ENSG00000103507	BCKDK	5.32665	4.28506	11.147	35.8845	5.2009	12.0399	0	4.581	12.9295	15.4837	5.88324	6.17422	0.767689	-0.381406	0.668819	0.771606	PV_vs_slide	2.14997	1.10431	0.214435	0.508635	pyr_vs_slide	0.35707	-1.48572	0.0960651	0.201726	PV_vs_pyr
ENSG00000142867	BCL10	0	2.51279	0.771107	0	3.22292	0.497616	0	3.12843	8.59471	3.36179	5.33495	11.4528	0.698031	-0.518637	0.749399	0.834616	PV_vs_slide	1.19904	0.261885	0.871871	0.968934	pyr_vs_slide	0.582156	-0.780522	0.631997	0.78736	PV_vs_pyr
ENSG00000119866	BCL11A	69.5948	22.7153	30.2252	93.1638	25.2775	29.953	10.5475	20.2454	21.5349	107.524	25.7425	14.8367	0.760205	-0.395539	0.12239	0.218701	PV_vs_slide	0.818964	-0.288129	0.265258	0.572901	pyr_vs_slide	0.928253	-0.10741	0.680748	0.82857	PV_vs_pyr
ENSG00000127152	BCL11B	0	1.52572	1.12526	20.5373	2.75603	1.52864	28.18	3.47459	1.346	26.3192	2.7964	0.583058	2.85024	1.51108	0.185359	0.298392	PV_vs_slide	0.537637	-0.895295	0.434675	0.743707	pyr_vs_slide	5.30142	2.40638	0.0356944	0.0934235	PV_vs_pyr
ENSG00000171791	BCL2	7.67082	4.56066	2.00238	29.3623	8.98019	0.202407	2.80394	5.89666	0.695311	0.022905	5.70888	0.392045	0.177579	-2.49347	0.0099661	0.0282433	PV_vs_slide	0.213626	-2.22684	0.0222889	0.136066	pyr_vs_slide	0.83126	-0.266628	0.78724	0.907263	PV_vs_pyr
ENSG00000140379	BCL2A1	0	0	0	0	0.523298	0	0	0.189189	0	0	0.401621	0	0.132429	-2.91671	0.402846	NA	PV_vs_slide	0.232621	-2.10394	0.546223	NA	pyr_vs_slide	1	0	1	NA	PV_vs_pyr
ENSG00000171552	BCL2L1	0	11.8271	27.2427	13.83	17.3893	23.4425	173.589	10.7065	15.9869	4.13714	12.7231	12.2066	1.09359	0.129068	NA	NA	PV_vs_slide	1.28162	0.357968	NA	NA	pyr_vs_slide	0.853285	-0.2289	NA	NA	PV_vs_pyr
ENSG00000137875	BCL2L10	0	0.060547	0	0	0.294991	0	0	0.036234	1.87645	0	0	0	0.232048	-2.10751	0.455192	0.580698	PV_vs_slide	3.0881	1.62672	0.547098	0.829942	pyr_vs_slide	0.0751427	-3.73422	0.186127	NA	PV_vs_pyr
ENSG00000153094	BCL2L11	0	2.91267	0.186256	32.4104	0.423607	0.674837	0	1.05438	0.47328	0	1.29155	1.43906	2.16075	1.11153	NA	NA	PV_vs_slide	0.650818	-0.619675	NA	NA	pyr_vs_slide	3.32006	1.73121	NA	NA	PV_vs_pyr
ENSG00000126453	BCL2L12	0	0.223799	0	0	0.730185	0	0	0.206107	0	0	0.042216	0	0.132196	-2.91925	0.276305	NA	PV_vs_slide	0.232215	-2.10647	0.432134	NA	pyr_vs_slide	1	0	1	NA	PV_vs_pyr
ENSG00000099968	BCL2L13	101.788	20.9101	32.6637	125.372	21.1706	32.5625	121.771	19.318	26.0412	97.1693	18.7883	25.0245	2.6807	1.42261	2.27506e-05	0.000136943	PV_vs_slide	1.37194	0.456217	0.177356	0.4569	pyr_vs_slide	1.95395	0.966392	0.0042192	0.0160643	PV_vs_pyr
ENSG00000121380	BCL2L14	0	0.518207	0	0	0.43475	0	0	0.177797	0	1.4899	0.178084	0	1.19238	0.253841	0.902371	0.943954	PV_vs_slide	0.122514	-3.02898	0.182191	0.464454	pyr_vs_slide	9.7326	3.28283	0.150513	0.283459	PV_vs_pyr
ENSG00000188761	BCL2L15	0	0.389602	0	0	0.493502	0.051657	0	1.51055	0	0	1.78601	0	0.00617199	-7.34005	1.27534e-06	1.03524e-05	PV_vs_slide	0.017875	-5.80591	0.000127521	0.00368946	pyr_vs_slide	0.345286	-1.53414	0.400338	0.573552	PV_vs_pyr
ENSG00000129473	BCL2L2	76.5424	16.011	18.1079	6.47141	16.7932	16.7254	88.3723	14.1886	15.1322	8.79371	16.7898	17.3419	0.741431	-0.431616	0.406294	0.533864	PV_vs_slide	0.983096	-0.0245954	0.962293	0.990971	pyr_vs_slide	0.754179	-0.407021	0.434821	0.605378	PV_vs_pyr
ENSG00000258643	BCL2L2-PABPN1	0	19.8952	13.6664	0	25.0567	18.3768	0	17.5322	13.5519	0	21.8742	19.7631	0.000972314	-10.0063	1.99209e-20	7.20746e-18	PV_vs_slide	0.769156	-0.378651	0.298456	0.611525	pyr_vs_slide	0.00126413	-9.62764	5.89418e-19	1.14019e-16	PV_vs_pyr
ENSG00000069399	BCL3	0	0.497742	0.334555	0	0.327772	0	0	0.092332	7.04518	0	0.377734	0.698457	0.0603623	-4.05021	0.0174344	0.0453218	PV_vs_slide	3.45161	1.78727	0.200472	0.488979	pyr_vs_slide	0.0174882	-5.83748	0.000602268	0.00301187	PV_vs_pyr
ENSG00000113916	BCL6	0	7.29672	7.89594	77.9792	9.32078	8.71866	7.85212	6.62101	11.9506	10.052	5.56996	5.17834	1.01855	0.0265197	0.979694	0.993771	PV_vs_slide	1.18625	0.246412	0.813185	0.952345	pyr_vs_slide	0.85863	-0.219892	0.833085	0.940051	PV_vs_pyr
ENSG00000161940	BCL6B	0	0.173833	2.93072	0	0.250075	0	18.571	0.070311	0	0	0.109527	0	17.8516	4.15798	NA	NA	PV_vs_slide	0.566061	-0.82097	NA	NA	pyr_vs_slide	31.5366	4.97895	NA	NA	PV_vs_pyr
ENSG00000110987	BCL7A	12.3592	8.3543	7.45992	7.52958	8.89685	13.538	2.56416	6.74654	10.7596	0	9.93668	4.70443	1.37062	0.454834	0.671819	0.774273	PV_vs_slide	1.17496	0.232615	0.828728	0.955807	pyr_vs_slide	1.16653	0.222219	0.836331	0.942756	PV_vs_pyr
ENSG00000106635	BCL7B	7.05702	15.819	25.441	45.7096	22.0868	31.0954	18.3179	14.4262	26.9704	107.394	15.378	22.8222	1.14433	0.194507	0.777632	0.854894	PV_vs_slide	1.43827	0.524333	0.446919	0.754992	pyr_vs_slide	0.795632	-0.329827	0.63266	0.787955	PV_vs_pyr
ENSG00000099385	BCL7C	0	1.74082	0.58077	0	2.13842	1.71292	0	1.5576	0.200536	1.50616	2.00385	0.606488	0.116562	-3.10083	0.0154983	0.0409616	PV_vs_slide	0.367326	-1.44487	0.247016	0.550683	pyr_vs_slide	0.317325	-1.65596	0.208422	0.358414	PV_vs_pyr
ENSG00000116128	BCL9	0	4.76255	8.79645	0.310292	9.88973	6.97406	1.82328	5.46281	15.4984	1.40504	6.47614	6.30102	0.180995	-2.46598	NA	NA	PV_vs_slide	1.30057	0.379141	NA	NA	pyr_vs_slide	0.139166	-2.84512	NA	NA	PV_vs_pyr
ENSG00000186174	BCL9L	3.34245	6.59786	7.35446	95.1097	4.64308	2.19181	63.0792	2.6541	7.62409	96.6076	3.13375	7.02427	1.6516	0.723864	0.164997	0.273657	PV_vs_slide	0.761186	-0.393679	0.455535	0.761749	pyr_vs_slide	2.16977	1.11754	0.0342229	0.0903921	PV_vs_pyr
ENSG00000029363	BCLAF1	104.422	85.4682	106.956	363.666	94.3634	102.487	574.551	69.3873	77.9709	44.023	80.5155	66.7374	0.956615	-0.0639893	0.915069	0.952875	PV_vs_slide	0.987607	-0.0179912	0.976093	0.994469	pyr_vs_slide	0.968619	-0.0459981	0.938952	1	PV_vs_pyr
ENSG00000173681	BCLAF3	10.7644	6.71194	3.17765	0	14.4255	3.82839	0	6.59107	3.19844	5.04832	8.36168	3.20091	0.213712	-2.22626	0.0952887	0.18002	PV_vs_slide	0.375703	-1.41234	0.289923	0.601865	pyr_vs_slide	0.568831	-0.813927	0.543061	0.708773	PV_vs_pyr
ENSG00000135697	BCO1	0	0.419111	0	0	0.409184	0	0	0.0875	0	0	0.292458	0	0.066173	-3.91761	0.0629083	0.129571	PV_vs_slide	0.11624	-3.10482	0.14049	NA	pyr_vs_slide	1	0	1	NA	PV_vs_pyr
ENSG00000197580	BCO2	0.16231	4.80677	1.37349	188.244	4.39345	1.52926	0	3.3585	5.44708	0	2.99309	1.69496	2.02991	1.02142	NA	NA	PV_vs_slide	0.385233	-1.3762	NA	NA	pyr_vs_slide	5.2693	2.39761	NA	NA	PV_vs_pyr
ENSG00000183337	BCOR	0.279009	3.48969	1.77981	16.3814	3.35457	4.57748	10.6087	2.63114	2.69683	8.46417	2.61625	1.03155	0.685531	-0.544706	0.447172	0.573319	PV_vs_slide	0.525105	-0.929321	0.197808	0.485958	pyr_vs_slide	1.30551	0.384615	0.595295	0.756077	PV_vs_pyr
ENSG00000085185	BCORL1	4.15289	2.0381	1.63457	27.3316	2.7951	4.1743	26.0997	1.25398	4.84015	1.60042	1.95389	1.42062	4.25703	2.08985	0.00162758	0.00594384	PV_vs_slide	1.33499	0.416832	0.533969	0.820739	pyr_vs_slide	3.1888	1.67302	0.012285	0.0394431	PV_vs_pyr
ENSG00000215580	BCORP1	0	0.13306	0.303804	0	0.25838	0	0	0.161304	0.071599	0	0.398136	0	0.0317088	-4.97897	0.00200816	0.00712939	PV_vs_slide	0.387906	-1.36622	0.329661	0.646612	pyr_vs_slide	0.0817435	-3.61275	0.0355957	0.0932081	PV_vs_pyr
ENSG00000186716	BCR	28.4496	20.4861	20.4192	13.2184	14.2872	28.8161	26.1128	20.4505	29.4785	41.7402	14.3955	10.0495	0.487736	-1.03583	0.000749139	0.00302357	PV_vs_slide	0.909224	-0.137292	0.654801	0.888255	pyr_vs_slide	0.536431	-0.898535	0.00368873	0.0143363	PV_vs_pyr
ENSG00000074582	BCS1L	0	2.07553	3.47468	0	5.4549	0.722427	0	4.37642	1.95374	2.2676	1.72405	3.03055	0.0700394	-3.83569	0.000377435	0.00165667	PV_vs_slide	0.42231	-1.24363	0.187158	0.471261	pyr_vs_slide	0.165848	-2.59206	0.0210546	0.0612985	PV_vs_pyr
ENSG00000236824	BCYRN1	4044.56	15010.4	11563	4056.48	14929.8	12913.7	4029.95	10808	12698.2	4675.73	11677.1	10598.3	0.171952	-2.53992	2.4503e-19	6.05703e-17	PV_vs_slide	1.03154	0.0447958	0.873783	0.969717	pyr_vs_slide	0.166695	-2.58472	5.96162e-20	1.42936e-17	PV_vs_pyr
ENSG00000161267	BDH1	5.65006	8.5518	3.67976	0	8.04493	12.4775	9.55955	6.35752	6.2548	49.4135	9.13303	9.83243	1.3748	0.459227	0.689578	0.788061	PV_vs_slide	0.91803	-0.123387	0.914697	0.980185	pyr_vs_slide	1.49756	0.582614	0.613109	0.772079	PV_vs_pyr
ENSG00000164039	BDH2	0	4.35466	4.74669	0	4.30024	0.108903	0	3.20949	0.133261	0	3.63152	0.686412	0.00254022	-8.62083	5.74324e-11	1.34525e-09	PV_vs_slide	0.129958	-2.94389	0.000918576	0.0153353	pyr_vs_slide	0.0195465	-5.67695	2.65104e-05	0.000192282	PV_vs_pyr
ENSG00000100739	BDKRB1	0	0.337613	0	0	0	0	0	0.097557	0	0	0	0	0.492795	-1.02094	0.787095	NA	PV_vs_slide	0.865637	-0.208165	0.956084	NA	pyr_vs_slide	1	0	1	NA	PV_vs_pyr
ENSG00000168398	BDKRB2	0	0.147103	0.115955	0	0.074123	0.244195	0	0.123104	0	0	0.081064	0	0.0564028	-4.14809	0.0275597	0.066293	PV_vs_slide	1.2018	0.2652	0.872653	0.96918	pyr_vs_slide	0.0469319	-4.41329	0.0215893	0.062545	PV_vs_pyr
ENSG00000176697	BDNF	14.4052	1.23218	2.86081	0	1.25942	0.300549	0	0.857173	1.78825	0	2.09454	0.763639	1.76973	0.823525	0.650345	0.756724	PV_vs_slide	0.963905	-0.0530367	0.976763	0.994687	pyr_vs_slide	1.83599	0.876562	0.630246	0.785868	PV_vs_pyr
ENSG00000245573	BDNF-AS	0	5.16882	3.31575	0	5.11966	1.65091	0	4.5552	0.293933	0.238888	9.49351	3.61266	0.0103528	-6.59384	4.54474e-08	5.176e-07	PV_vs_slide	0.474387	-1.07586	0.141467	0.402836	pyr_vs_slide	0.0218235	-5.51798	6.07545e-06	5.12246e-05	PV_vs_pyr
ENSG00000145734	BDP1	41.7654	46.0569	27.1228	96.2428	34.7905	20.1236	104.865	24.8065	12.579	62.9618	26.1599	7.64505	1.19617	0.258421	0.67082	0.77343	PV_vs_slide	0.52174	-0.938596	0.123216	0.371575	pyr_vs_slide	2.29265	1.19702	0.0493595	0.120224	PV_vs_pyr
ENSG00000166546	BEAN1	0	1.12621	0.934792	0	1.37154	2.24571	0	1.36684	0.739387	0	1.41923	0.843937	0.00821088	-6.92825	2.95194e-09	4.54133e-08	PV_vs_slide	0.832382	-0.264683	0.664132	0.891722	pyr_vs_slide	0.00986432	-6.66356	1.77175e-08	2.56903e-07	PV_vs_pyr
ENSG00000261656	BEAN1-AS1	0	0	0	0	0.296827	0	0	0	0	0	0	0	1.12476	0.16962	0.964555	NA	PV_vs_slide	1.97575	0.982403	0.796888	NA	pyr_vs_slide	1	0	1	NA	PV_vs_pyr
ENSG00000126581	BECN1	118.728	27.859	25.2327	57.7992	33.0979	36.799	264.66	20.2317	28.4095	12.4795	22.6056	40.9885	2.3903	1.25719	0.0669793	0.13606	PV_vs_slide	1.26783	0.342358	0.618605	0.869022	pyr_vs_slide	1.88535	0.914833	0.18331	0.326547	PV_vs_pyr
ENSG00000183092	BEGAIN	27.0232	16.8795	33.0049	0	18.6607	22.048	10.3704	11.9255	11.0898	0	12.8125	12.1638	0.430862	-1.2147	0.351208	0.479019	PV_vs_slide	0.994995	-0.00723845	0.995564	1	pyr_vs_slide	0.433029	-1.20746	0.354881	0.530064	PV_vs_pyr
ENSG00000177324	BEND2	0	0.074481	0	0	0	0	0	0.053998	0.047667	0.995402	0.02239	0	5.44426	2.44474	NA	NA	PV_vs_slide	0.347201	-1.52616	NA	NA	pyr_vs_slide	15.6805	3.9709	NA	NA	PV_vs_pyr
ENSG00000178409	BEND3	0	0.108443	0.111897	0	0.140305	0	0.47316	0.184745	0	0	0.15384	0.0573	0.438551	-1.18918	0.465257	0.590095	PV_vs_slide	0.286663	-1.80257	0.291084	0.603239	pyr_vs_slide	1.52985	0.613389	0.724782	0.860028	PV_vs_pyr
ENSG00000188848	BEND4	0	0.928254	0.364658	0.949544	1.23134	0.385734	0	0.580481	0.125499	0	0.343415	0.286453	0.263714	-1.92295	0.162713	0.27082	PV_vs_slide	0.500327	-0.999058	0.46766	0.77118	pyr_vs_slide	0.527084	-0.923896	0.507975	0.675804	PV_vs_pyr
ENSG00000162373	BEND5	0	7.84449	28.407	0	13.3801	16.3232	0	7.68272	37.4408	0	8.66532	15.3497	0.00289491	-8.43226	7.71539e-14	3.76678e-12	PV_vs_slide	2.905	1.53854	0.00156869	0.0224833	pyr_vs_slide	0.000996528	-9.9708	9.79457e-19	1.83223e-16	PV_vs_pyr
ENSG00000151917	BEND6	63.3255	27.9462	38.0781	199.788	44.5873	33.5173	22.3407	23.2816	22.4045	39.6232	25.8558	31.3703	0.95951	-0.05963	0.919537	0.955365	PV_vs_slide	1.38402	0.468868	0.427356	0.738079	pyr_vs_slide	0.693276	-0.528498	0.371743	0.547326	PV_vs_pyr
ENSG00000165626	BEND7	0.090231	1.848	2.51997	26.0712	0.987655	0.755827	0	1.66011	1.53775	0.061848	1.21688	0.833003	1.43555	0.521601	NA	NA	PV_vs_slide	0.872003	-0.197594	NA	NA	pyr_vs_slide	1.64626	0.719195	NA	NA	PV_vs_pyr
ENSG00000167995	BEST1	0.867019	2.34149	0.471314	0	2.32569	0.293356	0	2.0579	0.671374	0.027456	1.45924	0.590183	0.0317552	-4.97686	2.52164e-08	3.0502e-07	PV_vs_slide	0.246584	-2.01985	0.00615795	0.0569292	pyr_vs_slide	0.12878	-2.95701	0.00149367	0.0066078	PV_vs_pyr
ENSG00000039987	BEST2	0	0	0	0	0	0	0	0.241397	0	0	0	0	0.577249	-0.792735	0.834393	NA	PV_vs_slide	1.01399	0.0200409	0.995783	NA	pyr_vs_slide	1	0	1	NA	PV_vs_pyr
ENSG00000127325	BEST3	0	0.933781	0	0	1.30086	0	0	0.538973	0	0	0.152437	0	0.0234415	-5.41479	0.00199329	0.00708154	PV_vs_slide	0.0411775	-4.602	0.00860888	0.072124	pyr_vs_slide	1	0	1	1	PV_vs_pyr
ENSG00000142959	BEST4	0	0.027912	0	0	0.135618	0	0	0.16886	0	0	0.052723	0.073115	0.0936825	-3.41608	0.0964278	0.181708	PV_vs_slide	0.271318	-1.88194	0.359753	NA	pyr_vs_slide	0.345286	-1.53414	0.497639	NA	PV_vs_pyr
ENSG00000105829	BET1	0	4.35295	0.572457	0	2.83551	0	0	2.6588	0.480226	0	1.37695	1.16237	0.00823706	-6.92365	3.54731e-07	3.24772e-06	PV_vs_slide	0.27972	-1.83794	0.0600181	0.24634	pyr_vs_slide	0.0294475	-5.08571	0.000304237	0.00167012	PV_vs_pyr
ENSG00000177951	BET1L	0.497886	2.4129	0.33776	0	5.77008	2.93603	0	12.5049	4.63516	0.466163	3.59625	0.647499	0.0968487	-3.36812	0.00137704	0.00514003	PV_vs_slide	0.488016	-1.035	0.306949	0.621913	pyr_vs_slide	0.198454	-2.33312	0.0292382	0.0796739	PV_vs_pyr
ENSG00000133169	BEX1	804.633	196.115	410.527	604.292	304.524	380.22	79.6168	175.308	344.951	36.6298	247.475	323.011	1.01414	0.0202558	0.979539	0.993664	PV_vs_slide	1.58716	0.666449	0.398792	0.712274	pyr_vs_slide	0.638964	-0.646194	0.413352	0.585392	PV_vs_pyr
ENSG00000133134	BEX2	272.545	92.5535	151.016	278.731	121.436	201.857	149.916	78.6476	154.795	353.64	101.374	142.527	1.43236	0.518395	0.211246	0.329921	PV_vs_slide	1.72662	0.787954	0.0576324	0.240556	pyr_vs_slide	0.829573	-0.269559	0.516219	0.682478	PV_vs_pyr
ENSG00000166681	BEX3	122.947	145.729	306.368	485.445	192.922	321.767	269.945	140.643	304.065	402.636	165.009	283.6	1.22313	0.290577	0.537543	0.658594	PV_vs_slide	1.85552	0.891824	0.0584965	0.242742	pyr_vs_slide	0.659184	-0.601247	0.202271	0.350103	PV_vs_pyr
ENSG00000102409	BEX4	21.8977	31.1657	72.192	247.545	32.032	64.9485	62.972	31.0729	75.5456	37.2398	36.9769	60.6432	1.51675	0.600986	0.300511	0.42719	PV_vs_slide	2.01838	1.0132	0.0810555	0.293776	pyr_vs_slide	0.751469	-0.412215	0.477964	0.647123	PV_vs_pyr
ENSG00000184515	BEX5	108.563	35.3727	115.228	31.7603	47.6295	72.0319	70.9886	42.5801	100.601	0	51.6038	91.6353	0.727211	-0.459554	0.662473	0.766116	PV_vs_slide	2.12835	1.08974	0.300356	0.613569	pyr_vs_slide	0.341678	-1.54929	0.141248	0.270426	PV_vs_pyr
ENSG00000103429	BFAR	0	2.25221	1.24623	1.02707	2.04901	1.58329	0	0	2.80171	0	1.83883	0	0.0855165	-3.54765	0.0672641	0.13653	PV_vs_slide	0.893024	-0.163228	0.931488	0.983706	pyr_vs_slide	0.0957605	-3.38442	0.081759	0.178023	PV_vs_pyr
ENSG00000125864	BFSP1	0	1.82013	2.39712	0	3.80477	3.13246	0	1.30161	0.616332	0	1.17334	1.71284	0.0058518	-7.4169	1.61435e-09	2.65705e-08	PV_vs_slide	0.990751	-0.0134059	0.984881	0.996364	pyr_vs_slide	0.00590643	-7.4035	2.21072e-09	4.04222e-08	PV_vs_pyr
ENSG00000242252	BGLAP	0	0	0	0	0	0	0	0	0	0	0	0.937918	1	0	1	NA	PV_vs_slide	8.44739	3.0785	0.419439	NA	pyr_vs_slide	0.219526	-2.18754	0.56615	NA	PV_vs_pyr
ENSG00000182492	BGN	0	3.53338	0.108541	54.4369	2.52226	0.12365	0	1.6522	0.303384	0	2.3793	0.997913	2.60351	1.38046	NA	NA	PV_vs_slide	0.133058	-2.90987	NA	NA	pyr_vs_slide	19.5666	4.29032	NA	NA	PV_vs_pyr
ENSG00000180535	BHLHA15	0	0.417041	0	0	0.794771	0	0	0.071405	0	0	0.342291	0.526267	0.103652	-3.27018	0.114516	0.207644	PV_vs_slide	0.477011	-1.06791	0.60474	NA	pyr_vs_slide	0.217295	-2.20227	0.33115	NA	PV_vs_pyr
ENSG00000205899	BHLHA9	0	0.178388	0.29794	0	0.290403	0.723814	0	0.052879	0.56195	0	0	0	0.253761	-1.97846	0.305332	0.432157	PV_vs_slide	3.13093	1.64659	0.348797	NA	pyr_vs_slide	0.0810497	-3.62505	0.0607521	NA	PV_vs_pyr
ENSG00000198908	BHLHB9	5.54656	3.69604	8.03753	17.3104	5.86871	7.79172	0	3.16791	4.78972	0	2.84809	4.15301	0.768071	-0.380688	0.78362	0.859188	PV_vs_slide	1.56432	0.64554	0.641396	0.880951	pyr_vs_slide	0.490992	-1.02623	0.459423	0.629336	PV_vs_pyr
ENSG00000180828	BHLHE22	0	0.718908	2.97018	0	0.992543	1.31315	0	0.602571	1.22925	0	0.579439	2.16741	0.00994265	-6.65215	9.01601e-09	1.2219e-07	PV_vs_slide	2.65728	1.40995	0.0123029	0.091666	pyr_vs_slide	0.00374167	-8.0621	3.44096e-12	1.241e-10	PV_vs_pyr
ENSG00000134107	BHLHE40	10.7154	11.6003	28.2294	4.12858	23.2403	35.828	129.664	15.2092	49.8455	0	13.3287	16.7002	0.754796	-0.405841	0.728188	0.818792	PV_vs_slide	2.1351	1.0943	0.348567	0.666882	pyr_vs_slide	0.353518	-1.50014	0.198993	0.346083	PV_vs_pyr
ENSG00000235831	BHLHE40-AS1	0	0.500085	0	0	0.437666	0	0	0.221928	0	0	0.122429	0	0.0298499	-5.06613	0.00514206	0.0160628	PV_vs_slide	0.0524346	-4.25334	0.0188196	0.12184	pyr_vs_slide	1	0	1	1	PV_vs_pyr
ENSG00000123095	BHLHE41	127.258	59.3879	46.7071	0.209121	86.4278	64.3793	134.652	66.03	23.7609	0	73.0257	18.8483	0.356484	-1.48809	0.226801	0.348229	PV_vs_slide	0.60059	-0.735547	0.550248	0.831223	pyr_vs_slide	0.593556	-0.752544	0.541526	0.70742	PV_vs_pyr
ENSG00000145692	BHMT	0	0.426322	0	0	0.230165	0	0	0.034382	0	0	0.408609	0	0.0424307	-4.55875	0.029497	0.0701289	PV_vs_slide	0.0745339	-3.74596	0.0736683	0.277187	pyr_vs_slide	1	0	1	1	PV_vs_pyr
ENSG00000132840	BHMT2	0	1.68018	0	0	1.96183	0	0	2.05214	0.611504	0	3.06829	0.493124	0.00817742	-6.93414	1.69557e-06	1.34195e-05	PV_vs_slide	0.197465	-2.34033	0.0373937	0.185943	pyr_vs_slide	0.0414121	-4.5938	0.00241097	0.00997132	PV_vs_pyr
ENSG00000122870	BICC1	0	1.02595	0.986558	0	0.976904	0.460513	0	0.779565	0.159764	0	0.885848	1.28722	0.00462698	-7.75571	1.2503e-11	3.43257e-10	PV_vs_slide	0.416812	-1.26253	0.0268743	0.152828	pyr_vs_slide	0.0111009	-6.49318	2.54306e-08	3.57478e-07	PV_vs_pyr
ENSG00000151746	BICD1	7.95768	17.2798	14.0607	178.936	21.0357	22.1341	59.4877	24.0116	15.1168	31.7172	23.0036	16.15	1.66619	0.736555	0.122412	0.218701	PV_vs_slide	0.868266	-0.203792	0.670024	0.894571	pyr_vs_slide	1.91899	0.940347	0.0493013	0.120134	PV_vs_pyr
ENSG00000185963	BICD2	18.0685	6.66018	6.34682	15.1399	8.84963	6.89252	2.50797	5.05913	3.44503	7.68591	5.45389	5.34472	0.943428	-0.0840158	0.886049	0.93352	PV_vs_slide	0.86214	-0.214006	0.715799	0.914421	pyr_vs_slide	1.09429	0.12999	0.825216	0.93433	PV_vs_pyr
ENSG00000135127	BICDL1	29.1268	11.7894	5.67229	37.2264	9.35669	4.7622	43.1068	6.87349	10.0421	26.5825	14.5503	7.8598	1.71905	0.781608	0.122392	0.218701	PV_vs_slide	0.471504	-1.08466	0.036249	0.182631	pyr_vs_slide	3.64588	1.86627	0.000315504	0.00172363	PV_vs_pyr
ENSG00000162069	BICDL2	0	0.290649	0.270991	0.82255	0.387403	1.97003	0	0.097994	0.116683	0	0.40109	0.207421	0.605543	-0.7237	0.624378	0.734983	PV_vs_slide	2.02063	1.01481	0.483548	0.782375	pyr_vs_slide	0.299679	-1.73851	0.243209	0.400512	PV_vs_pyr
ENSG00000063169	BICRA	1.19855	2.54381	4.8971	0.270337	4.69317	1.07254	0	2.34243	0.038344	3.31151	1.52313	2.84694	0.731822	-0.450435	0.716153	0.809663	PV_vs_slide	0.489993	-1.02917	0.409195	0.722173	pyr_vs_slide	1.49354	0.578733	0.64339	0.796656	PV_vs_pyr
ENSG00000112624	BICRAL	0.029647	4.32081	2.34002	14.1692	5.18338	2.95614	4.81136	3.47372	2.7405	2.90989	4.20145	2.61662	0.704884	-0.504543	0.583906	0.700653	PV_vs_slide	0.600465	-0.735847	0.425363	0.736096	pyr_vs_slide	1.1739	0.231304	0.802373	0.91793	PV_vs_pyr
ENSG00000015475	BID	0	9.75945	12.288	0	11.9094	9.99352	0	4.76398	35.1912	0	7.24132	21.4458	0.00302396	-8.36935	8.90827e-14	4.27702e-12	PV_vs_slide	1.64493	0.718025	0.133038	0.389274	pyr_vs_slide	0.00183835	-9.08737	6.39314e-16	5.55257e-14	PV_vs_pyr
ENSG00000136717	BIN1	55.2258	41.1784	41.7585	57.2404	47.287	48.4415	108.829	37.5931	37.1423	81.0295	46.0347	36.6369	1.12327	0.167703	0.710698	0.805068	PV_vs_slide	0.896032	-0.158378	0.726625	0.919942	pyr_vs_slide	1.2536	0.326081	0.471911	0.641436	PV_vs_pyr
ENSG00000110934	BIN2	0	2.33537	0	0	0.863421	0	0	0.946269	1.16155	0	2.22876	0.186093	0.00792233	-6.97986	1.03407e-05	6.84492e-05	PV_vs_slide	0.193664	-2.36837	0.066725	0.262232	pyr_vs_slide	0.0409076	-4.61149	0.00498254	0.018446	PV_vs_pyr
ENSG00000147439	BIN3	0	5.63392	5.83087	0	9.08984	5.18775	0	6.70078	12.6812	0	7.44856	9.21187	0.00407494	-7.93901	6.67492e-13	2.56138e-11	PV_vs_slide	0.86948	-0.201776	0.654493	0.888209	pyr_vs_slide	0.00468664	-7.73723	3.52507e-12	1.26597e-10	PV_vs_pyr
ENSG00000110330	BIRC2	0.476528	18.0816	5.57155	0	15.1623	5.01167	0	13.8108	7.52675	0	12.0986	11.8487	0.0139745	-6.16106	3.16833e-11	7.86686e-10	PV_vs_slide	0.630037	-0.666491	0.400285	0.713278	pyr_vs_slide	0.0221804	-5.49457	3.76137e-09	6.52035e-08	PV_vs_pyr
ENSG00000023445	BIRC3	0	0.331565	0	0	0.157667	0.066648	0	0.341235	0	0	0.410684	0	0.0117636	-6.40952	3.75734e-06	2.76526e-05	PV_vs_slide	0.0340693	-4.87538	0.000435628	0.00909704	pyr_vs_slide	0.345285	-1.53414	0.371202	0.546856	PV_vs_pyr
ENSG00000089685	BIRC5	0	0.708392	0.551219	0	0.875664	0	0	0.936448	0.429371	0	0.766251	0.409933	0.0275351	-5.18258	6.87906e-05	0.000365434	PV_vs_slide	0.452324	-1.14457	0.242019	0.544112	pyr_vs_slide	0.0608748	-4.03801	0.00387563	0.01494	PV_vs_pyr
ENSG00000115760	BIRC6	5.01505	34.9695	28.3536	18.3197	39.6136	13.8132	280.097	31.8233	20.5012	11.6987	33.6655	26.7354	0.722778	-0.468376	0.378669	0.506079	PV_vs_slide	0.58259	-0.779446	0.143493	0.405796	pyr_vs_slide	1.24063	0.31107	0.55963	0.724234	PV_vs_pyr
ENSG00000282851	BISPR	0	0.102763	0	0	0.561747	0	0	0.723693	0	0	0.758065	0.776741	0.0460587	-4.44038	0.0157999	0.0417106	PV_vs_slide	0.212677	-2.23326	0.222154	0.519227	pyr_vs_slide	0.216566	-2.20712	0.287998	0.454056	PV_vs_pyr
ENSG00000134897	BIVM	3.66419	7.45718	10.0473	9.95362	6.00785	0.790965	0	5.34271	0.980703	0.219432	4.21544	0.796557	0.336248	-1.5724	0.173484	0.284106	PV_vs_slide	0.403445	-1.30956	0.258116	0.565311	pyr_vs_slide	0.833442	-0.262847	0.821197	0.93139	PV_vs_pyr
ENSG00000204960	BLACE	0	0.200168	0	0	0	0	0	0	0	0	0	0	0.195541	-2.35446	0.52673	NA	PV_vs_slide	0.343483	-1.54169	0.678519	NA	pyr_vs_slide	1	0	1	NA	PV_vs_pyr
ENSG00000166619	BLCAP	87.0223	14.6558	24.0979	71.6952	16.3807	21.9011	5.29785	9.27317	31.7595	135.423	19.6701	25.3745	3.86489	1.95043	0.00354281	0.0116263	PV_vs_slide	1.95279	0.965535	0.14975	0.41453	pyr_vs_slide	1.97916	0.984891	0.141348	0.270569	PV_vs_pyr
ENSG00000259571	BLID	0	2.16975	0	0	0.614577	0	0	0.837529	0	0	0.53173	0	0.0300464	-5.05666	0.00698019	0.0208312	PV_vs_slide	0.0527797	-4.24387	0.0235652	0.140624	pyr_vs_slide	1	0	1	1	PV_vs_pyr
ENSG00000197299	BLM	0	0.551119	0	0	0.753379	0.177657	0.606284	0.396416	0.377062	0	0.634242	0.136153	0.146567	-2.77037	0.0623877	0.128799	PV_vs_slide	0.234697	-2.09113	0.160777	0.432375	pyr_vs_slide	0.624494	-0.679239	0.658259	0.809239	PV_vs_pyr
ENSG00000108578	BLMH	0	6.35097	3.14242	57.6325	4.54178	15.3532	0	3.23915	7.18665	0	5.02627	4.89415	1.90426	0.929229	NA	NA	PV_vs_slide	1.33186	0.413442	NA	NA	pyr_vs_slide	1.42977	0.515787	NA	NA	PV_vs_pyr
ENSG00000095585	BLNK	0	1.47	0.454446	0	0.480131	0	0	0.700336	0	0	0.990091	0	0.0207377	-5.5916	0.000260954	0.00119511	PV_vs_slide	0.101502	-3.30041	0.0287425	0.159115	pyr_vs_slide	0.204307	-2.29119	0.206222	0.355562	PV_vs_pyr
ENSG00000135441	BLOC1S1	0	22.9309	36.0044	0	25.2974	31.4081	6.2649	23.2041	49.3736	0	24.2813	26.4218	0.0306313	-5.02885	3.61898e-07	3.31035e-06	PV_vs_slide	1.4645	0.550411	0.532918	0.819845	pyr_vs_slide	0.0209158	-5.57926	1.76987e-08	2.5685e-07	PV_vs_pyr
ENSG00000196072	BLOC1S2	3.85216	8.78904	5.2183	0	8.39608	6.99938	23.6989	8.71683	23.1948	0	11.8922	17.8522	0.777347	-0.36337	0.792011	0.86597	PV_vs_slide	1.19658	0.258921	0.850996	0.962227	pyr_vs_slide	0.649638	-0.622291	0.65205	0.804076	PV_vs_pyr
ENSG00000189114	BLOC1S3	0	0.645514	1.28704	0	1.90865	0.66686	15.0518	0.649348	0.519996	0.063535	1.04138	0.916185	0.295186	-1.7603	0.145159	0.248822	PV_vs_slide	0.814358	-0.296265	0.80424	0.949608	pyr_vs_slide	0.362477	-1.46404	0.231958	0.386974	PV_vs_pyr
ENSG00000186222	BLOC1S4	0	0.587102	0.613356	0	0.512745	0.928221	0	0.135826	0.289143	0	1.10743	0.469176	0.0264774	-5.23909	8.62858e-05	0.000448841	PV_vs_slide	0.965579	-0.0505343	0.956955	0.990461	pyr_vs_slide	0.0274213	-5.18856	0.000151697	0.000902601	PV_vs_pyr
ENSG00000188428	BLOC1S5	0	8.49694	0	0	12.9564	5.93432	0	4.33742	1.35467	0	2.3635	6.01895	0.00443749	-7.81604	2.72874e-08	3.28308e-07	PV_vs_slide	0.551199	-0.859355	0.384658	0.700408	pyr_vs_slide	0.00805062	-6.95669	9.30335e-07	9.23984e-06	PV_vs_pyr
ENSG00000259040	BLOC1S5-TXNDC5	0	0	0	0	0	0	0	0.100423	0	0	0	0	0.262531	-1.92944	0.605303	NA	PV_vs_slide	0.461156	-1.11667	0.764871	NA	pyr_vs_slide	1	0	1	NA	PV_vs_pyr
ENSG00000104164	BLOC1S6	111.288	127.946	43.68	33.8379	140.462	46.2875	104.997	89.356	28.1808	447.589	103.118	21.3436	0.811107	-0.302036	0.711972	0.806106	PV_vs_slide	0.183759	-2.44411	0.00287085	0.0338768	pyr_vs_slide	4.41397	2.14208	0.00899196	0.0303711	PV_vs_pyr
ENSG00000106605	BLVRA	62.3999	12.4698	26.7143	1.86208	12.5176	32.0722	341.314	6.96373	29.313	0	11.4911	18.8882	1.80625	0.852996	0.475925	0.600905	PV_vs_slide	2.42335	1.277	0.286054	0.597557	pyr_vs_slide	0.745351	-0.424007	0.723178	0.859031	PV_vs_pyr
ENSG00000090013	BLVRB	0	2.86374	1.78837	0	4.93794	9.43422	9.36981	3.15654	9.64097	0	5.18359	13.1967	0.218759	-2.19258	0.104895	0.193789	PV_vs_slide	2.04811	1.03429	0.433603	0.743192	pyr_vs_slide	0.10681	-3.22688	0.0172168	0.0519371	PV_vs_pyr
ENSG00000117475	BLZF1	0	5.65156	7.82941	0	6.2811	6.77006	0.103399	4.55496	6.14907	8.63832	6.84196	5.53907	0.346601	-1.52865	NA	NA	PV_vs_slide	0.970047	-0.043873	NA	NA	pyr_vs_slide	0.357303	-1.48478	NA	NA	PV_vs_pyr
ENSG00000166780	BMERB1	201.816	89.389	119.244	287.281	109.37	139.865	420.397	89.4505	240.085	285.201	90.8242	155.609	1.62511	0.700535	0.0168577	0.0441228	PV_vs_slide	2.08183	1.05785	0.000312653	0.00719338	pyr_vs_slide	0.780615	-0.357317	0.223563	0.377228	PV_vs_pyr
ENSG00000104081	BMF	0	0.059781	0	0	0.096716	2.38126	0	0.081727	0	0.351859	0.07065	0	1.00275	0.00395906	0.998368	1	PV_vs_slide	0.51751	-0.950342	0.642321	0.881013	pyr_vs_slide	1.93764	0.954301	0.644218	0.797333	PV_vs_pyr
ENSG00000168283	BMI1	289.492	29.0085	44.3607	0	43.0919	3.5249	182.911	18.3648	22.2687	0	34.8139	34.6	0.667107	-0.58401	0.684442	0.784448	PV_vs_slide	0.761177	-0.393697	0.784214	0.942408	pyr_vs_slide	0.876415	-0.190313	0.894755	0.985597	PV_vs_pyr
ENSG00000168487	BMP1	0	1.94915	0.979023	0	5.25609	0.316519	0	2.53416	0.418759	0	3.17532	0	0.00626232	-7.31909	2.99627e-09	4.60254e-08	PV_vs_slide	0.154089	-2.69816	0.00110298	0.0175348	pyr_vs_slide	0.0406409	-4.62092	0.000417321	0.00219261	PV_vs_pyr
ENSG00000125845	BMP2	0	0.600532	0	0	0.376225	0	0	0.458366	0	0	0.292936	0.050961	0.0148213	-6.07618	1.23226e-05	8.00473e-05	PV_vs_slide	0.0429249	-4.54204	0.00108318	0.01728	pyr_vs_slide	0.345285	-1.53414	0.371676	0.547275	PV_vs_pyr
ENSG00000138756	BMP2K	0	9.44711	5.91928	0	8.29082	2.68935	8.98631	5.40788	4.92867	0	5.84949	6.75254	0.128824	-2.95653	NA	NA	PV_vs_slide	0.332739	-1.58754	NA	NA	pyr_vs_slide	0.387163	-1.36899	NA	NA	PV_vs_pyr
ENSG00000152785	BMP3	0	0.332158	0	0	0.410519	0	0	0.114753	0.071595	0	0.220402	0.116674	0.0143486	-6.12295	1.79788e-05	0.000111329	PV_vs_slide	0.191974	-2.38102	0.0418864	0.1993	pyr_vs_slide	0.0747425	-3.74193	0.0154504	0.0475867	PV_vs_pyr
ENSG00000125378	BMP4	0	0.185573	0	0	0.602267	0	0	1.15341	1.85662	0	0.160648	0.221433	0.0565255	-4.14496	0.0100718	0.0285101	PV_vs_slide	0.757396	-0.400881	0.772655	0.938252	pyr_vs_slide	0.0746314	-3.74407	0.0273116	0.0753485	PV_vs_pyr
ENSG00000112175	BMP5	0	0	0	0	0.139208	0	0	0.062679	0	0	0.048793	0	0.0948833	-3.3977	0.296295	0.422821	PV_vs_slide	0.16667	-2.58493	0.426865	NA	pyr_vs_slide	1	0	1	NA	PV_vs_pyr
ENSG00000153162	BMP6	0	0.361826	0	0	0.585526	0	0	0.417267	0	0	0.393298	0	0.0138736	-6.17152	1.93329e-05	0.000118806	PV_vs_slide	0.0243705	-5.35872	0.000207456	0.00529896	pyr_vs_slide	1	0	1	1	PV_vs_pyr
ENSG00000101144	BMP7	0	5.47405	0.698353	0	7.8659	0.351911	1.41151	2.28059	3.73905	0.250374	1.61689	0.447178	0.0425775	-4.55376	1.59297e-08	2.03373e-07	PV_vs_slide	0.311612	-1.68218	0.015434	0.107108	pyr_vs_slide	0.136636	-2.87159	0.000583197	0.00293114	PV_vs_pyr
ENSG00000183682	BMP8A	0	0.322262	0	0	0.349869	0.049667	0	0.418481	0.07754	0	0.581963	0.442226	0.00946419	-6.72331	9.18688e-06	6.15527e-05	PV_vs_slide	0.350548	-1.51232	0.199865	0.488239	pyr_vs_slide	0.0269983	-5.21099	0.000803886	0.00385915	PV_vs_pyr
ENSG00000116985	BMP8B	0	0.466019	0	0	0.295355	0.116537	0	0.498081	0	0	0.233151	0	0.0122568	-6.35028	1.67668e-05	0.000104817	PV_vs_slide	0.0598319	-4.06294	0.00515886	0.0504428	pyr_vs_slide	0.204853	-2.28734	0.196167	0.342568	PV_vs_pyr
ENSG00000285905	BMP8B-AS1	0	0	0	0	0	0	0	0.074447	0	0	0	0	0.766133	-0.384333	0.919663	NA	PV_vs_slide	1.34578	0.428446	0.91048	NA	pyr_vs_slide	1	0	1	NA	PV_vs_pyr
ENSG00000164619	BMPER	48.2846	5.3039	9.51258	0	4.57537	6.62365	21.0447	3.39249	6.21245	0	5.78907	9.05028	0.533642	-0.906057	0.490444	0.614564	PV_vs_slide	1.10869	0.14886	0.909752	0.979483	pyr_vs_slide	0.481325	-1.05492	0.422784	0.59411	PV_vs_pyr
ENSG00000107779	BMPR1A	7.37058	5.56057	2.41988	0.830839	2.16022	4.66014	0	4.41966	15.3161	0	3.03069	1.17646	1.27065	0.345567	NA	NA	PV_vs_slide	0.563968	-0.826315	NA	NA	pyr_vs_slide	2.25306	1.17188	NA	NA	PV_vs_pyr
ENSG00000138696	BMPR1B	0	3.93998	0.086149	0	6.57006	1.1498	0	5.57884	0.121811	0	3.67369	0.975428	0.00201529	-8.95479	5.97563e-12	1.77006e-10	PV_vs_slide	0.176177	-2.5049	0.0029594	0.0346383	pyr_vs_slide	0.011439	-6.4499	1.06855e-06	1.05083e-05	PV_vs_pyr
ENSG00000204217	BMPR2	59.7645	24.6018	33.6766	101.938	33.0324	40.1317	50.9144	21.211	35.6071	21.7625	28.2466	26.5073	1.14607	0.196697	0.604399	0.717383	PV_vs_slide	1.14594	0.19653	0.605024	0.862356	pyr_vs_slide	1.00012	0.00016734	0.999649	1	PV_vs_pyr
ENSG00000165733	BMS1	2.74249	6.60948	10.6194	13.0426	7.31008	8.07192	3.87376	6.37723	12.5379	1.36099	5.477	8.59446	0.447595	-1.15973	0.0253266	0.0617798	PV_vs_slide	1.4816	0.567151	0.272883	0.582062	pyr_vs_slide	0.302104	-1.72688	0.000883985	0.00419173	PV_vs_pyr
ENSG00000204177	BMS1P1	0	3.44975	1.02424	2.03822	3.04685	0	4.1172	2.71786	0.110616	0.250181	3.15291	0.531546	0.29318	-1.77014	0.125378	0.222636	PV_vs_slide	0.0730834	-3.77431	0.00165093	0.0233837	pyr_vs_slide	4.01158	2.00417	0.0964182	0.202308	PV_vs_pyr
ENSG00000228294	BMS1P17	0	0	0	0	0.580271	0	0	0	0	0	0	0	0.327223	-1.61166	0.667108	NA	PV_vs_slide	0.574793	-0.798886	0.831168	NA	pyr_vs_slide	1	0	1	NA	PV_vs_pyr
ENSG00000232775	BMS1P22	0	0.065984	0	0	0	0	0	0.197086	0	0	1.11828	0	0.0619922	-4.01177	0.2059	0.323241	PV_vs_slide	0.108894	-3.199	0.313147	NA	pyr_vs_slide	1	0	1	NA	PV_vs_pyr
ENSG00000271816	BMS1P4	0	1.86074	0.893783	0	1.69383	0	0	1.53714	0	0	1.86837	0	0.00716294	-7.12523	7.46735e-05	0.000393795	PV_vs_slide	0.126212	-2.98608	0.0578627	0.241005	pyr_vs_slide	0.0567534	-4.13915	0.0271071	0.0748977	PV_vs_pyr
ENSG00000242288	BMS1P4-AGAP5	0	0.801009	0	0	0	0	0	0.222886	0	0	0	0	0.0229669	-5.4443	0.137305	0.238322	PV_vs_slide	0.0403424	-4.63156	0.206207	0.496904	pyr_vs_slide	1	0	1	1	PV_vs_pyr
ENSG00000164603	BMT2	0	1.80367	3.51078	0.099095	3.96095	2.22849	245.181	3.73313	1.51452	0.735476	6.08056	4.34651	1.58502	0.664501	NA	NA	PV_vs_slide	1.02851	0.0405618	NA	NA	pyr_vs_slide	1.54108	0.623939	NA	NA	PV_vs_pyr
ENSG00000102010	BMX	0	0	0	0	0	0	0	0.108694	0	0	0	0	1.12476	0.16962	0.964555	NA	PV_vs_slide	1.97575	0.982403	0.796888	NA	pyr_vs_slide	1	0	1	NA	PV_vs_pyr
ENSG00000173068	BNC2	0	0.875052	0.115117	0	0.143758	0	0	0.81218	0	0	0.322143	0	0.0232091	-5.42916	0.000312405	0.00140005	PV_vs_slide	0.0672174	-3.89502	0.00970516	0.0779017	pyr_vs_slide	0.345285	-1.53414	0.396418	0.570048	PV_vs_pyr
ENSG00000113734	BNIP1	0	3.15282	2.17174	0	3.96283	10.6949	0	1.59563	1.22868	0	2.85435	1.87713	0.00781289	-6.99993	7.09075e-08	7.65774e-07	PV_vs_slide	1.37365	0.458017	0.577215	0.847601	pyr_vs_slide	0.00568767	-7.45795	1.10264e-08	1.68646e-07	PV_vs_pyr
ENSG00000140299	BNIP2	0	6.55047	1.75357	0	5.90577	3.72001	0	10.4792	1.51545	12.6542	6.41192	3.55627	0.137342	-2.86415	0.0584406	0.122359	PV_vs_slide	0.164797	-2.60124	0.0867859	0.305117	pyr_vs_slide	0.833406	-0.262909	0.863548	0.963125	PV_vs_pyr
ENSG00000176171	BNIP3	69.6386	40.023	88.8337	81.2879	58.0996	70.477	33.4362	39.6723	89.5999	44.9357	49.5263	78.6752	0.84454	-0.243762	0.396722	0.524707	PV_vs_slide	1.61761	0.693865	0.0157786	0.108635	pyr_vs_slide	0.522091	-0.937627	0.00115822	0.00530012	PV_vs_pyr
ENSG00000104765	BNIP3L	37.6182	42.8281	38.9906	185.13	56.9709	39.366	100.322	40.3052	59.75	2.22641	49.3924	59.1608	0.686532	-0.542601	0.508475	0.631414	PV_vs_slide	1.0135	0.0193413	0.981199	0.995764	pyr_vs_slide	0.67739	-0.561942	0.493825	0.662294	PV_vs_pyr
ENSG00000189325	BNIP5	0	0	0	0	0.029679	0	0	0	0	0	0	0	1.12476	0.16962	0.964555	NA	PV_vs_slide	1.97575	0.982403	0.796888	NA	pyr_vs_slide	1	0	1	NA	PV_vs_pyr
ENSG00000163141	BNIPL	0	0.235177	0.451887	0	0.70337	0.273321	0	0.045335	0	0	0.233804	0	0.0469584	-4.41247	0.00855388	0.024826	PV_vs_slide	0.720554	-0.472821	0.744231	0.926146	pyr_vs_slide	0.0651699	-3.93965	0.0244883	0.0689373	PV_vs_pyr
ENSG00000144857	BOC	0	1.04171	0.327997	0	1.80598	0.545407	0	2.07188	0.30919	0	2.45552	2.35051	0.00639116	-7.28971	2.19206e-10	4.42115e-09	PV_vs_slide	0.556581	-0.845337	0.144477	0.407258	pyr_vs_slide	0.0114829	-6.44437	3.51992e-08	4.78974e-07	PV_vs_pyr
ENSG00000145919	BOD1	0	10.5983	6.05288	34.0003	8.72673	14.8758	0	10.1645	11.4716	0	10.6322	17.7654	0.294088	-1.76568	NA	NA	PV_vs_slide	1.20631	0.270604	NA	NA	pyr_vs_slide	0.243791	-2.03628	NA	NA	PV_vs_pyr
ENSG00000038219	BOD1L1	45.5631	23.7949	20.2318	78.7607	28.1171	24.3543	34.9924	20.6455	20.6867	111.984	25.0327	18.2149	1.74458	0.802883	0.0100322	0.0284085	PV_vs_slide	0.834927	-0.260278	0.405047	0.718731	pyr_vs_slide	2.0895	1.06316	0.000671482	0.00330079	PV_vs_pyr
ENSG00000176720	BOK	0	7.45279	0.819051	0	4.91385	1.5403	0	4.61502	0.943722	16.9157	4.32427	0.767451	0.75349	-0.408339	NA	NA	PV_vs_slide	0.194317	-2.36352	NA	NA	pyr_vs_slide	3.87764	1.95518	NA	NA	PV_vs_pyr
ENSG00000178096	BOLA1	0	1.17717	7.53967	0	4.87647	6.42259	68.6544	1.6098	5.98729	0	1.36144	6.00797	3.39337	1.76272	NA	NA	PV_vs_slide	2.48542	1.31349	NA	NA	pyr_vs_slide	1.36531	0.449228	NA	NA	PV_vs_pyr
ENSG00000183336	BOLA2	0	0.844367	0.286071	0	0.528639	2.61931	0	0.055446	0.635941	0	0.418955	0.53566	0.044315	-4.49606	0.00335079	0.0110733	PV_vs_slide	1.65049	0.722893	0.547213	0.829942	pyr_vs_slide	0.0268497	-5.21895	0.000781612	0.00377351	PV_vs_pyr
ENSG00000169627	BOLA2B	89.4652	16.209	26.5101	0	3.31167	17.4602	0	7.92067	16.3762	17.9039	7.30715	22.3987	1.83015	0.871961	0.509619	0.632411	PV_vs_slide	2.0504	1.03591	0.434652	0.743707	pyr_vs_slide	0.892581	-0.163945	0.901597	0.991081	PV_vs_pyr
ENSG00000261740	BOLA2-SMG1P6	0	1.68119	4.66203	0	0.977875	0	0	0.398132	0.26408	0.65232	0.729297	3.12932	0.110527	-3.17752	0.0253794	0.0618787	PV_vs_slide	1.16337	0.218315	0.867179	0.967982	pyr_vs_slide	0.0950059	-3.39584	0.0179934	0.0539453	PV_vs_pyr
ENSG00000163170	BOLA3	0	11.8175	18.0855	0.590661	7.14819	14.0906	24.1235	6.88719	4.82009	0	10.9224	19.6228	1.16168	0.216218	0.881639	0.930315	PV_vs_slide	1.50095	0.585879	0.686939	0.901699	pyr_vs_slide	0.773964	-0.369661	0.799499	0.915909	PV_vs_pyr
ENSG00000225439	BOLA3-AS1	0	2.52209	4.18037	5.85501	3.14877	2.70446	28.6073	2.00635	3.27206	10.7407	1.29905	1.69614	2.63482	1.3977	0.156462	0.26323	PV_vs_slide	0.951082	-0.0723589	0.942127	0.986392	pyr_vs_slide	2.77034	1.47006	0.139768	0.268208	PV_vs_pyr
ENSG00000261236	BOP1	0	2.41902	14.7669	0	3.32925	4.78322	12.2788	2.2585	3.35632	0	6.25557	11.1094	0.103211	-3.27633	0.0083382	0.0242835	PV_vs_slide	1.80644	0.853149	0.479293	0.778867	pyr_vs_slide	0.0571349	-4.12948	0.000898712	0.00424848	PV_vs_pyr
ENSG00000136122	BORA	0	0	0	0	0.119424	0	0	0.059561	0	0	0	0	0.190163	-2.39469	0.519563	NA	PV_vs_slide	0.334035	-1.58193	0.670522	NA	pyr_vs_slide	1	0	1	NA	PV_vs_pyr
ENSG00000165714	BORCS5	2.03741	3.98512	1.2649	0	7.15263	0.564766	56.9566	4.8527	1.83146	194.802	5.40823	3.22521	1.90499	0.92978	0.48735	0.611746	PV_vs_slide	0.484524	-1.04536	0.436436	0.745188	pyr_vs_slide	3.93166	1.97514	0.141442	0.270717	PV_vs_pyr
ENSG00000196544	BORCS6	0	0.733894	1.02206	0	1.18853	1.90969	0	0.674363	2.71538	0	1.48902	1.99436	0.00903155	-6.79081	4.32753e-09	6.38137e-08	PV_vs_slide	1.82883	0.870918	0.124713	0.373873	pyr_vs_slide	0.00493844	-7.66173	4.16238e-11	1.17311e-09	PV_vs_pyr
ENSG00000166275	BORCS7	0	6.30314	1.60156	0	4.6647	3.08424	0	3.53747	4.90373	0.617775	9.31728	5.53134	0.033441	-4.90224	6.95472e-06	4.80592e-05	PV_vs_slide	0.555063	-0.849276	0.396022	0.709593	pyr_vs_slide	0.0602471	-4.05296	0.000226063	0.0012802	PV_vs_pyr
ENSG00000254901	BORCS8	0	3.97281	5.37378	0	3.04739	9.15672	68.402	2.91333	15.5709	1.03288	4.0133	3.97761	0.918939	-0.121959	NA	NA	PV_vs_slide	1.75442	0.810992	NA	NA	pyr_vs_slide	0.523786	-0.932951	NA	NA	PV_vs_pyr
ENSG00000213999	BORCS8-MEF2B	0	0.142368	0	0	0	0	0	0	0	0	0.147228	0.130537	0.231736	-2.10944	0.571408	NA	PV_vs_slide	0.671128	-0.575341	0.877321	NA	pyr_vs_slide	0.345294	-1.5341	0.687742	NA	PV_vs_pyr
ENSG00000172331	BPGM	0	3.46326	6.91879	0	4.12612	4.3618	0	3.33534	6.38719	0	2.82833	5.4583	0.00403511	-7.95318	3.4198e-13	1.41223e-11	PV_vs_slide	1.61434	0.690942	0.0902632	0.312617	pyr_vs_slide	0.00249955	-8.64412	3.05678e-15	2.26241e-13	PV_vs_pyr
ENSG00000137274	BPHL	0.108581	3.31778	4.35395	0	5.54711	3.66147	0	1.54405	0.648738	0	1.35015	1.1055	0.00865225	-6.85271	1.42064e-08	1.8451e-07	PV_vs_slide	0.551426	-0.858762	0.208905	0.50068	pyr_vs_slide	0.0156907	-5.99395	9.83789e-07	9.72534e-06	PV_vs_pyr
ENSG00000125999	BPIFB1	0	0.07415	0	0	0	0	0	0.023785	0	0.26435	0.035364	0.290012	1.66452	0.735104	0.758168	0.840928	PV_vs_slide	2.35553	1.23605	0.609224	NA	pyr_vs_slide	0.706643	-0.500946	0.836691	NA	PV_vs_pyr
ENSG00000184459	BPIFC	0	0.039875	0	0	0	0	0	0	0	0	0	0	1.12476	0.16962	0.964555	NA	PV_vs_slide	1.97575	0.982403	0.796888	NA	pyr_vs_slide	1	0	1	NA	PV_vs_pyr
ENSG00000162813	BPNT1	0	2.26551	1.3635	0	5.25075	2.66349	24.9427	2.00824	0.381102	0.34393	2.05524	4.50888	0.496308	-1.01069	0.422146	0.548945	PV_vs_slide	1.04346	0.0613815	0.96103	0.990958	pyr_vs_slide	0.475635	-1.07207	0.398007	0.571393	PV_vs_pyr
ENSG00000171634	BPTF	213.357	53.4139	11.8101	196.254	56.0603	36.9224	125.246	33.6274	19.6391	57.3933	49.3903	10.8108	0.731546	-0.450979	0.283969	0.40969	PV_vs_slide	0.42877	-1.22172	0.00378851	0.0408374	pyr_vs_slide	1.70615	0.770745	0.0679833	0.154016	PV_vs_pyr
ENSG00000157764	BRAF	25.1832	19.4986	19.0282	5.36382	17.8189	23.1365	265.735	17.2129	30.0071	30.8733	19.8284	10.7855	0.735906	-0.442406	0.267268	0.392485	PV_vs_slide	0.876265	-0.19056	0.633364	0.876411	pyr_vs_slide	0.839821	-0.251846	0.529375	0.695121	PV_vs_pyr
ENSG00000089234	BRAP	71.083	5.62924	9.16409	0.210331	7.60704	9.5574	42.1846	6.08742	7.42202	0	7.08225	8.01372	1.82851	0.870669	0.518031	0.639899	PV_vs_slide	1.28312	0.359658	0.789651	0.944911	pyr_vs_slide	1.42505	0.511011	0.704669	0.84559	PV_vs_pyr
ENSG00000106009	BRAT1	0	2.46511	2.14304	0	1.69549	1.08788	8.09587	0.825022	0.969731	1.98301	1.05673	0.669252	1.20625	0.270532	0.839102	0.90067	PV_vs_slide	0.710584	-0.492924	0.713378	0.91375	pyr_vs_slide	1.69755	0.763455	0.569883	0.733323	PV_vs_pyr
ENSG00000012048	BRCA1	2.30556	3.91225	0.467018	0.630792	2.46845	0.873288	0.408255	2.68361	1.88121	13.4848	2.24033	1.19587	0.587997	-0.76612	0.449614	0.575262	PV_vs_slide	0.479391	-1.06072	0.30039	0.613569	pyr_vs_slide	1.22655	0.294604	0.775018	0.897999	PV_vs_pyr
ENSG00000139618	BRCA2	0	0.269239	0	9.7446	0.098557	0	0	0.140181	0	2.73541	0.275922	1.22999	4.74572	2.24663	0.203308	0.320328	PV_vs_slide	0.310119	-1.68911	0.371019	0.688674	pyr_vs_slide	15.3029	3.93573	0.0363867	0.0948415	PV_vs_pyr
ENSG00000185515	BRCC3	30.1824	6.88779	9.47184	6.57001	7.26284	12.9426	5.58013	4.58318	10.8474	20.2829	4.86012	5.35456	0.793198	-0.334248	0.67888	0.779872	PV_vs_slide	1.42825	0.514247	0.524103	0.813356	pyr_vs_slide	0.555364	-0.848495	0.294524	0.461071	PV_vs_pyr
ENSG00000100425	BRD1	21.1662	6.13157	10.1009	33.7191	8.83276	1.53568	10.0745	5.24499	5.38897	6.47933	11.3275	2.99963	1.94685	0.96114	0.217554	0.337405	PV_vs_slide	0.462805	-1.11152	0.158071	0.427844	pyr_vs_slide	4.20662	2.07266	0.0084766	0.0289463	PV_vs_pyr
ENSG00000204256	BRD2	77.8946	5.8733	6.01121	152.859	17.4041	14.6436	43.7657	3.41072	16.021	30.7158	6.61509	7.52844	2.67047	1.41709	0.10415	0.192729	PV_vs_slide	1.28385	0.360475	0.680199	0.89885	pyr_vs_slide	2.08005	1.05662	0.226732	0.381163	PV_vs_pyr
ENSG00000169925	BRD3	82.455	18.5459	20.7327	27.2579	24.9024	17.7348	10.9338	14.8399	6.57338	95.6686	17.8752	7.33008	1.65244	0.724602	0.241592	0.364693	PV_vs_slide	0.481621	-1.05403	0.0906348	0.313482	pyr_vs_slide	3.43101	1.77863	0.00430488	0.016343	PV_vs_pyr
ENSG00000235106	BRD3OS	0.042073	5.13603	6.25207	70.7055	6.76012	10.0164	6.30735	7.13645	12.614	8.25952	7.86785	9.84574	1.71833	0.781004	0.452083	0.577678	PV_vs_slide	1.08651	0.119698	0.908407	0.979071	pyr_vs_slide	1.58151	0.661306	0.525052	0.691311	PV_vs_pyr
ENSG00000141867	BRD4	142.621	49.4131	23.1877	291.187	58.3121	26.3076	495.045	34.4311	43.0634	280.54	53.4452	21.735	2.17413	1.12044	0.00102702	0.00399396	PV_vs_slide	1.00217	0.00312019	0.992732	0.998385	pyr_vs_slide	2.16943	1.11732	0.00110382	0.00509363	PV_vs_pyr
ENSG00000166164	BRD7	0	30.2448	24.5611	5.29838	27.2901	19.246	163.228	21.3181	19.9175	7.55814	26.9363	16.5145	0.997685	-0.00334341	NA	NA	PV_vs_slide	0.673459	-0.570339	NA	NA	pyr_vs_slide	1.48143	0.566995	NA	NA	PV_vs_pyr
ENSG00000112983	BRD8	2.36861	30.64	45.1238	172.415	38.6279	28.5273	5.72317	35.8456	40.2428	152.545	26.7253	32.1159	0.867727	-0.204687	0.820576	0.887744	PV_vs_slide	0.991133	-0.0128489	0.988648	0.997252	pyr_vs_slide	0.87549	-0.191838	0.831871	0.939076	PV_vs_pyr
ENSG00000028310	BRD9	6.01211	21.8542	12.1806	164.345	24.5148	17.0612	0.766514	15.2902	19.4129	63.4661	17.9813	14.0918	1.58663	0.665965	0.533571	0.654598	PV_vs_slide	0.947622	-0.077617	0.942227	0.986392	pyr_vs_slide	1.67433	0.743582	0.487539	0.656285	PV_vs_pyr
ENSG00000137948	BRDT	0	0.363128	0	0	0	0	0	0.10628	0	0	0	0	0.492795	-1.02094	0.787095	NA	PV_vs_slide	0.865637	-0.208165	0.956084	NA	pyr_vs_slide	1	0	1	NA	PV_vs_pyr
ENSG00000271209	BRDTP1	0	0	0	0	0.210148	0	0	0	0	0	0	0	1.12476	0.16962	0.964555	NA	PV_vs_slide	1.97575	0.982403	0.796888	NA	pyr_vs_slide	1	0	1	NA	PV_vs_pyr
ENSG00000185024	BRF1	0	10.5908	7.36079	15.7077	10.3501	11.6308	306.825	10.7954	12.3791	129.945	13.4021	23.5888	2.81151	1.49134	0.186862	0.300263	PV_vs_slide	0.919132	-0.121656	0.914436	0.980185	pyr_vs_slide	3.05887	1.613	0.15417	0.288494	PV_vs_pyr
ENSG00000104221	BRF2	0	1.82706	0.734855	0	1.64623	9.88229	72.6173	0.993024	2.74374	0	1.44655	2.41518	3.02857	1.59864	0.372181	0.499851	PV_vs_slide	1.62628	0.701577	0.695948	0.905907	pyr_vs_slide	1.86227	0.897061	0.617074	0.775695	PV_vs_pyr
ENSG00000164713	BRI3	0.519748	5.81028	9.50371	0	4.01314	2.15932	0	5.41397	2.92337	0.053177	2.75168	13.0432	0.103145	-3.27725	0.00260695	0.00893728	PV_vs_slide	1.31988	0.400406	0.689082	0.902168	pyr_vs_slide	0.0781474	-3.67766	0.000795445	0.00382618	PV_vs_pyr
ENSG00000184992	BRI3BP	7.56693	3.21338	4.06377	21.9163	3.15192	5.32245	19.488	2.7147	2.62271	1.85694	3.82503	3.12185	2.1964	1.13514	0.0443841	0.0981197	PV_vs_slide	1.12241	0.1666	0.769092	0.936444	pyr_vs_slide	1.95686	0.968541	0.0877534	0.188021	PV_vs_pyr
ENSG00000182685	BRICD5	0	1.1421	0	0	1.83867	2.14911	0	0.636366	0.361132	2.66635	0.672408	0	0.760041	-0.395851	NA	NA	PV_vs_slide	0.328796	-1.60473	NA	NA	pyr_vs_slide	2.31159	1.20888	NA	NA	PV_vs_pyr
ENSG00000078725	BRINP1	24.3483	14.9727	32.4819	2.05788	17.57	28.4968	22.637	11.6704	38.8558	0.105519	16.6045	34.8596	0.516612	-0.952847	0.383039	0.510643	PV_vs_slide	2.20985	1.14395	0.294633	0.606896	pyr_vs_slide	0.233777	-2.09679	0.054949	0.130514	PV_vs_pyr
ENSG00000198797	BRINP2	18.9263	9.64598	15.9996	24.5914	12.0699	17.1189	45.0919	7.97174	13.8972	6.58873	11.07	11.7143	1.633	0.707527	0.113777	0.206626	PV_vs_slide	1.61709	0.693397	0.121978	0.369804	pyr_vs_slide	1.00984	0.0141299	0.974867	1	PV_vs_pyr
ENSG00000162670	BRINP3	0	15.3712	0.83266	0	15.5586	4.9233	0	5.73787	7.89932	0	21.8078	2.86252	0.00189857	-9.04087	5.89714e-15	4.19235e-13	PV_vs_slide	0.5262	-0.926316	0.100839	0.333055	pyr_vs_slide	0.00360808	-8.11455	3.2294e-12	1.18224e-10	PV_vs_pyr
ENSG00000136492	BRIP1	0	0.184007	0	0	1.69654	0	0	0.116724	0	0	0.121477	0.519536	0.0243319	-5.361	0.000590737	0.00245214	PV_vs_slide	0.113046	-3.14502	0.0420356	0.199595	pyr_vs_slide	0.21524	-2.21598	0.229126	0.384164	PV_vs_pyr
ENSG00000113460	BRIX1	5.63482	4.35815	5.70383	5.91442	6.48061	7.8674	0	4.31673	2.98748	0	4.42766	4.51519	0.308928	-1.69466	0.155313	0.261666	PV_vs_slide	0.991393	-0.012471	0.991622	0.997997	pyr_vs_slide	0.31161	-1.68219	0.159786	0.296139	PV_vs_pyr
ENSG00000254999	BRK1	0	13.3312	23.5738	45.6077	14.2965	18.2412	0	10.9478	23.4989	0	14.7477	15.4172	0.404111	-1.30718	NA	NA	PV_vs_slide	1.48319	0.568704	NA	NA	pyr_vs_slide	0.272461	-1.87588	NA	NA	PV_vs_pyr
ENSG00000174744	BRMS1	0	7.49554	13.6189	33.0268	3.1838	3.65039	0	4.13588	11.4152	0	4.35577	5.46457	0.865391	-0.208576	0.898638	0.941265	PV_vs_slide	2.07418	1.05254	0.519918	0.809702	pyr_vs_slide	0.41722	-1.26112	0.441624	0.611962	PV_vs_pyr
ENSG00000100916	BRMS1L	116.019	15.2673	13.3014	60.8229	22.7055	15.0323	0	9.49203	9.87438	56.6085	18.5996	14.6946	2.38834	1.25601	0.270404	0.395828	PV_vs_slide	0.74851	-0.417907	0.714428	0.914008	pyr_vs_slide	3.19079	1.67391	0.142681	0.272539	PV_vs_pyr
ENSG00000162819	BROX	146.135	18.479	15.102	1.46755	9.80271	12.767	0.062793	15.6628	10.8138	0.748481	20.7047	12.9739	0.557866	-0.842009	0.46277	0.588106	PV_vs_slide	0.63993	-0.644013	0.574698	0.846902	pyr_vs_slide	0.871761	-0.197995	0.863185	0.962909	PV_vs_pyr
ENSG00000156983	BRPF1	0	1.99262	1.62895	0.135418	4.28873	1.96578	0	1.48927	0.81817	0	2.5773	1.91814	0.00878141	-6.83133	6.77187e-12	1.98273e-10	PV_vs_slide	0.674854	-0.567354	0.282933	0.594293	pyr_vs_slide	0.0130123	-6.26398	4.09116e-10	8.91726e-09	PV_vs_pyr
ENSG00000096070	BRPF3	0	7.15711	4.73804	0.591352	6.53736	5.44205	44.986	6.74597	5.80041	16.6434	7.36059	4.63724	1.23258	0.301681	0.815954	0.884398	PV_vs_slide	0.684823	-0.546196	0.673772	0.896112	pyr_vs_slide	1.79985	0.847877	0.513501	0.680206	PV_vs_pyr
ENSG00000160469	BRSK1	71.0557	64.9551	51.8918	244.443	63.1057	48.1648	530.964	49.1934	61.2063	192.501	61.3034	55.7611	1.59297	0.671716	0.0625556	0.12904	PV_vs_slide	0.943986	-0.0831623	0.818494	0.953339	pyr_vs_slide	1.68749	0.754878	0.0373058	0.0967927	PV_vs_pyr
ENSG00000174672	BRSK2	41.6594	15.7957	26.1832	72.764	17.9451	26.9787	59.8914	12.5437	25.9909	43.4442	13.1208	19.1024	1.95273	0.965493	0.00031449	0.00140784	PV_vs_slide	1.47832	0.563959	0.0368007	0.184497	pyr_vs_slide	1.32091	0.401534	0.136956	0.263883	PV_vs_pyr
ENSG00000185658	BRWD1	42.7404	26.1622	12.7983	9.96378	27.7042	15.2074	47.5542	21.3296	16.4053	5.08952	28.1528	14.1059	0.567579	-0.817108	0.13953	0.24144	PV_vs_slide	0.495015	-1.01446	0.0670543	0.26296	pyr_vs_slide	1.14659	0.197349	0.721958	0.858004	PV_vs_pyr
ENSG00000238141	BRWD1-AS1	0	0.375638	0	0	1.63565	0	0	0.366863	0	0	1.29073	0	0.0477894	-4.38717	0.0325351	0.0760141	PV_vs_slide	0.083947	-3.57438	0.0815593	0.294669	pyr_vs_slide	1	0	1	NA	PV_vs_pyr
ENSG00000255568	BRWD1-AS2	0	0.07612	0	0	0.371352	1.24018	0	0.271928	0	0	0	0.194726	0.141639	-2.81971	0.217356	0.33718	PV_vs_slide	1.83681	0.877201	0.681528	0.899697	pyr_vs_slide	0.0771113	-3.69691	0.111253	NA	PV_vs_pyr
ENSG00000165288	BRWD3	0.117273	4.11213	2.25717	13.4907	5.09214	2.31314	51.3811	3.58064	2.24951	0.131946	4.8291	3.22279	0.858267	-0.220501	0.850117	0.908307	PV_vs_slide	0.423102	-1.24092	0.288672	0.600085	pyr_vs_slide	2.02851	1.02042	0.383161	0.557929	PV_vs_pyr
ENSG00000168000	BSCL2	140.488	73.7906	206.735	208.803	53.7907	295.547	439.323	35.6849	308.321	338.55	61.3112	228.958	3.26242	1.70594	0.00150814	0.00556077	PV_vs_slide	5.14241	2.36244	1.1147e-05	0.000573443	pyr_vs_slide	0.634415	-0.656501	0.221645	0.375055	PV_vs_pyr
ENSG00000160058	BSDC1	16.9908	17.6588	10.8827	12.177	22.5597	9.92351	29.2943	13.1122	13.8657	5.73242	21.0457	11.1663	0.336662	-1.57063	0.000128006	0.000636918	PV_vs_slide	0.856088	-0.224169	0.582092	0.850192	pyr_vs_slide	0.393256	-1.34646	0.00115642	0.00529614	PV_vs_pyr
ENSG00000172270	BSG	183.192	64.6833	102.034	223.383	78.6239	164.521	128.775	45.2402	121.394	119.234	61.0634	123.899	1.14771	0.198752	0.561665	0.68101	PV_vs_slide	1.93293	0.950786	0.00550179	0.0525609	pyr_vs_slide	0.593766	-0.752034	0.0282782	0.0775669	PV_vs_pyr
ENSG00000164061	BSN	41.1399	18.8321	19.3531	59.8933	24.1776	32.9154	60.7662	14.9115	31.2644	37.7738	21.2667	23.9401	1.60841	0.685633	0.00261131	0.00895074	PV_vs_slide	1.30716	0.38644	0.0902221	0.312617	pyr_vs_slide	1.23046	0.299192	0.189681	0.334501	PV_vs_pyr
ENSG00000162399	BSND	0	0.013731	0	0	0.022047	0	0	0.634452	0	0	0.013691	0.090252	0.0115044	-6.44168	NA	NA	PV_vs_slide	0.122643	-3.02746	NA	NA	pyr_vs_slide	0.0938034	-3.41422	NA	NA	PV_vs_pyr
ENSG00000226913	BSN-DT	1.08457	0.57375	0.091857	0	0.35389	0	0	0.402187	0	4.25333	1.21456	0.074547	2.75902	1.46416	0.341559	0.469557	PV_vs_slide	0.103381	-3.27395	0.0730597	0.276331	pyr_vs_slide	26.6878	4.73811	0.00936158	0.03142	PV_vs_pyr
ENSG00000119411	BSPRY	0	0.505874	1.34449	0	0.686952	0.924258	0	0.183104	0.720444	0	0.886675	0.71327	0.0187666	-5.73569	3.04887e-06	2.29044e-05	PV_vs_slide	1.62318	0.698821	0.335773	0.65245	pyr_vs_slide	0.0115616	-6.43451	2.13008e-07	2.44177e-06	PV_vs_pyr
ENSG00000109743	BST1	0	0.322614	0.123091	0	0.072817	0	0	0.270468	0	0	0.17073	0	0.0565226	-4.14503	0.0245364	0.060171	PV_vs_slide	0.163698	-2.61089	0.156668	0.425811	pyr_vs_slide	0.345285	-1.53414	0.46201	NA	PV_vs_pyr
ENSG00000130303	BST2	0	2.73991	0	0	6.35201	0.319871	0	2.38444	0	0	3.40037	0	0.00767419	-7.02577	8.46679e-08	8.95332e-07	PV_vs_slide	0.0222257	-5.49163	2.8248e-05	0.00123469	pyr_vs_slide	0.345285	-1.53414	0.354796	0.530051	PV_vs_pyr
ENSG00000095564	BTAF1	0.416536	8.56339	4.71826	11.5297	8.09327	2.89019	0	7.00425	3.72063	6.97242	8.7137	2.34477	0.359918	-1.47426	0.192263	0.306787	PV_vs_slide	0.443393	-1.17334	0.299734	0.612853	pyr_vs_slide	0.811735	-0.300919	0.790565	0.909617	PV_vs_pyr
ENSG00000064726	BTBD1	4.37695	14.4315	18.2293	7.06245	12.2969	14.8155	30.2486	11.6238	15.2166	0.838285	13.5773	21.484	0.157859	-2.66329	1.74991e-08	2.20903e-07	PV_vs_slide	1.2017	0.265073	0.56685	0.842158	pyr_vs_slide	0.131364	-2.92836	6.72035e-10	1.38499e-08	PV_vs_pyr
ENSG00000148925	BTBD10	7.98143	40.59	41.1888	17.5818	37.7791	51.521	2.08944	30.4789	44.2719	5.27277	50.0137	50.9354	0.179626	-2.47694	0.000104067	0.000530082	PV_vs_slide	1.21923	0.285971	0.651987	0.886868	pyr_vs_slide	0.147327	-2.76291	1.5393e-05	0.000117557	PV_vs_pyr
ENSG00000151136	BTBD11	20.1771	1.88375	1.2195	28.7388	3.46378	0.438216	94.4172	1.74102	0.127734	41.0703	2.95851	0.043749	13.3208	3.73561	3.05164e-06	2.29167e-05	PV_vs_slide	0.156586	-2.67497	0.00144914	0.0212316	pyr_vs_slide	85.07	6.41058	2.05458e-14	1.28114e-12	PV_vs_pyr
ENSG00000138152	BTBD16	0	0.272481	0	0	0.567919	0	0	0.442417	0	0	1.60797	0.202821	0.0361269	-4.79078	0.00483209	0.0152023	PV_vs_slide	0.167279	-2.57967	0.126509	0.377404	pyr_vs_slide	0.215967	-2.21112	0.258815	0.419481	PV_vs_pyr
ENSG00000204347	BTBD17	0	0.545656	0.142685	0	0	0	0	0.151645	0	0	0.118791	0	0.0672747	-3.89379	0.109423	0.20034	PV_vs_slide	0.194836	-2.35966	0.332005	0.648549	pyr_vs_slide	0.345288	-1.53413	0.557823	NA	PV_vs_pyr
[truncated: 32,943 more rows]
