# Supplementary material for: GluN2D-mediated excitatory drive onto medial prefrontal cortical PV+ fast-spiking inhibitory interneurons
Source: PLoS One. 2020 Jun 4;15(6):e0233895. doi: 10.1371/journal.pone.0233895 (PMC7272025; doi:10.1371/journal.pone.0233895)
Supplement: S2 Table — (XLSX) [file pone.0233895.s002.xlsx]

## Sheet: EPSC.csv
Voltage Clamp
Cell	Genotype	Cell_Type	Avg_Baseline__pA_	Avg_CIQ__pA_	CIQ_Potentiation
1	Gad1-eYFP mouse	FSIN	36.5891	81.845	2.23687
2	Gad1-eYFP mouse	FSIN	188.971	465.202	2.46176
3	Gad1-eYFP mouse	FSIN	282.142	428.495	1.51872
4	Gad1-eYFP mouse	FSIN	510.529	795.074	1.55735
5	Gad1-eYFP mouse	FSIN	53.1113	96.9778	1.82594
6	Gad1-eYFP mouse	FSIN	334.616	452.871	1.35341
7	Gad1-eYFP mouse	Pyramidal	175.35	397.628	2.26762
8	Gad1-eYFP mouse	Pyramidal	128.593	218.748	1.70109
9	Gad1-eYFP mouse	Pyramidal	264.824	248.815	0.939549
10	Gad1-eYFP mouse	Pryamidal	223.011	266.511	1.19506
11	Gad1-eYFP mouse	Pyramidal	301.487	157.936	0.523857
12	Gad1-eYFP mouse	Pyramidal	142.887	127.963	0.895554
13	Gad1-eYFP mouse	Pyramidal	172.001	129.843	0.754897
14	Gad1-eYFP mouse	Pyramidal	154.657	214.656	1.38795
15	Gad1-eYFP mouse	Pyramidal	125.712	115.791	0.921082
Current Clamp
Cell	Genotype		RMP_BL	RMP_CIQ	Rheobase_BL	Rheobase_CIQ	Rin_BL	Rin_CIQ
1	Gad1-eYFP mouse	FSIN	-66.7	-64.8	300	250	106	156
2	Gad1-eYFP mouse	FSIN	-58	-51	200	150	206	210
3	Gad1-eYFP mouse	FSIN	-55	-55	50	50	344	300
4	Gad1-eYFP mouse	FSIN	-67	-65	100	100	266	288
5	Gad1-eYFP mouse	FSIN	-59.6	-56.7	200	200	124	148
6	Gad1-eYFP mouse	FSIN	-58.6	-52.6	200	50.001	130	162
7	Gad1-eYFP mouse	FSIN	-57.4	-55.7	100	50.001	274	268
8	Gad1-eYFP mouse	FSIN	-62.5	-63.9	150	100	170	216
9	Gad1-eYFP mouse	Pyramidal	-68	-68	100	100	246	334
10	Gad1-eYFP mouse	Pyramidal	-63	-58	100	100	210	234
11	Gad1-eYFP mouse	Pyramidal	-67.9	-67.6	50	50	178	186
12	Gad1-eYFP mouse	Pyramidal	-72	-73	100	150	158	134
13	Gad1-eYFP mouse	Pyramidal	-57	-56	50.001	100	176	192
14	Gad1-eYFP mouse	Pyramidal	-65.5	-66.7	50.001	50.001	398	376
15	Gad1-eYFP mouse	Pyramidal	-76.8	-80.7	100	100	258	216
16	Gad1-eYFP mouse	Pyramidal	-60.3	-59	150	150	134	142

## Sheet: Dlx5_6
					Action potential properties						Firing properties
		3C	3D		3E	3F	3G	3H	3I		3J	3K	3L
		Input resistance	Membrane Time Constant		AP Amplitude	AP max dV/dt	AP threshold	fAHP amplitude	AP Half-width		Rheobase	FI curve xhalf	FI curve rising slope
Baseline	Cell1	198	11.2		68	217	-41	25	0.54		125	220.053	25.4362
	Cell2	135	8		79	327	-48	22.3	0.3		100	162.027	31.6842
	Cell3	178	11		76.4	262.4	-41	23	0.47		125	187.849	24.2568
	Cell4	162	13.5		75.8	300	-42	26.4	0.4		125	168.345	22.7007
	Cell5	60.3	6.96		84.8	440.3	-45.7	19.4	0.4		300	155.752	33.6604
	Cell6	167.8	19.5		87.2	343	-55.4	17.3	0.519		175	375	28.1451
	Cell7	300	20.7		84.67	321	-46.4	17.8	0.5		75	102.916	27.339
	Cell8	162	8.1		86.12	431.21	-51.5	18.8	0.4		100	149.489	36.7534
	Cell9	93	8.2		76.4	393.3	-48.7	11.1	0.4		250	270.889	8.90114
MEAN		161.789	11.9067		79.8211	337.246	-46.6333	20.1222	0.436556		152.778	199.147	26.5419
SEM		22.5037	1.69478		2.11613	24.8444	1.63529	1.55123	0.0254499		25.1538	27.0216	2.67964
CIQ	Cell1	200	13		75	188	-43	21	0.76		50	168.669	30.3647
	Cell2	175	10.9		87.4	298	-49	22	0.46		75	131.503	38.0206
	Cell3	140	11.2		75	266	-41.4	25.5	0.45		125	171.102	32.0927
	Cell4	140	16		74	307	-42	25.8	0.47		100	162.072	20.2087
	Cell5	63	7.7		90.7	465	-51	16.2	0.4		200	-164	160
	Cell6	148	17		85.7	336.3	-57.7	19.2	0.48		150	242	55.2921
	Cell7	288	20.8		83	292	-53.5	12.89	0.56		50	73.4354	20.2998
	Cell8	140	6.7		87.9	448.6	-58.3	17.7	0.38		75	142.954	36.7148
	Cell9	120	5		100.7	558.7	-53.8	12.5	0.35		100	186.232	37.2931
MEAN		157.111	12.0333		84.3778	351.067	-49.9667	19.1989	0.478889		102.778	123.774	47.8096
SEM		20.5774	1.7355		2.92298	38.7114	2.18524	1.62569	0.0407378		16.3748	38.9758	14.454
3M		FIRING FREQUENCY (Hz)
	Current (pA)		Cell1	Cell2	Cell3	Cell4	Cell5	Cell6	Cell7	Cell8	Cell9		Mean	SEM
Baseline	0		0	0	0	0	0	0	0	0	0		0	0
	25		0	0	0	0	0	0	1.25	0	0		0.138889	0.111111
	50		0	0	0	0	0	0	0	0	0		0	0
	75		0	0	0	0	0	0	22.5	0	0		2.5	2
	100		0	2.5	0	0	0	0	41.25	6.25	0		5.55556	3.61367
	125		0	25	1.25	1.25	16.25	0	56.25	41.25	0		15.6944	5.61029
	150		0	40	3.75	21.25	33.75	1.25	68.75	57.5	0		25.1389	7.02465
	175		10	66.25	36.25	45	38.75	5	78.75	70	0		38.8889	7.80036
	200		21.25	77.5	51.25	51.25	46.25	3.75	85	80	0		46.25	8.557
	225		35	86.25	60	58.75	51.25	13.75	90	90	0		53.8889	8.74078
	250		50	93.75	70	65	56.25	21.25	92.5	100	1.25		61.1111	8.93253
	275		57.5	101.25	76.25	70	61.25	21.25	93.75	105	8.75		66.1111	8.95893
	300		63.75	108.75	85	73.75	66.25	40	66.25	112.5	13.75		70	8.26136
CIQ	0		0	0	0	0	0	0	0	0	0		0	0
	25		0	0	0	0	20	0	0	0	0		2.22222	1.77778
	50		0	0	0	0	33.75	0	18.75	0	0		5.83333	3.24465
	75		0	10	0	0	41.25	0	36.25	1.25	0		9.86111	4.46419
	100		1.25	18.75	0	6.25	48.75	0	55	12.5	1.25		15.9722	5.70034
	125		10	53.75	3.75	10	55	0	67.5	52.5	16.25		29.8611	7.10525
	150		22.5	63.75	36.25	26.25	61.25	0	76.25	71.25	42.5		44.4444	6.82746
	175		37.5	75	47.5	52.5	66.25	6.25	85	82.5	63.75		57.3611	6.63627
	200		46.25	83.75	57.5	66.25	71.25	12.5	88.75	95	83.75		67.2222	6.88149
	225		52.5	90	66.25	73.75	77.5	16.25	91.25	102.5	103.75		74.8611	7.37195
	250		58.75	96.25	73.75	75	82.5	33.75	91.25	115	121.25		83.0556	7.23823
	275		62.5	102.5	81.25	77.5	87.5	43.75	55	121.25	133.75		85	7.98958
	300		66.25	108.75	90	78.75	90	50	28.75	128.75	142.5		87.0833	36.3576
